# Supplementary material for: bloodAGENT: a versatile tool for blood group typing and genomic variation analysis
Source: Bioinform Adv. 2025 Sep 2;5(1):vbaf210. doi: 10.1093/bioadv/vbaf210 (PMC12448795; doi:10.1093/bioadv/vbaf210)
Supplement: vbaf210_Supplementary_Data [file vbaf210_supplementary_data.zip]

Archive with 6 entries (6 files):
- bloodAgent_Application_Note_Supplementary_Tables.xlsx
- bloodAgent_Bioinf_Application_Note_Supplementary_Methods.docx
- bloodAgent_Application_Note_Supplementary_Figure_1.docx
- bloodAgent_Application_Note_Supplementary_Methods.docx
- SupplementaryTables.xlsx
- bloodAgent_Bioinf_Application_Note_Supplementary_Figure_1.docx
