# Supplementary material for: bloodAGENT: a versatile tool for blood group typing and genomic variation analysis
Source: Bioinform Adv. 2025 Sep 2;5(1):vbaf210. doi: 10.1093/bioadv/vbaf210 (PMC12448795; doi:10.1093/bioadv/vbaf210)
Supplement: vbaf210_Supplementary_Data [file vbaf210_supplementary_data.zip › bloodAgent_Application_Note_Supplementary_Tables.xlsx]

## Sheet: Origin
Supplementary Table 1: This table presents the ethnic and geographic background of samples from the Human Genome Diversity Project (HGDP). Each row corresponds to an individual sample, identified by a unique Sample ID.
Sample ID	Ethnic Group	Geographic Region	Sex
HGDP00001	Brahui	Central South Asia	m
HGDP00003	Brahui	Central South Asia	m
HGDP00005	Brahui	Central South Asia	m
HGDP00007	Brahui	Central South Asia	m
HGDP00009	Brahui	Central South Asia	m
HGDP00011	Brahui	Central South Asia	m
HGDP00013	Brahui	Central South Asia	m
HGDP00015	Brahui	Central South Asia	m
HGDP00017	Brahui	Central South Asia	m
HGDP00019	Brahui	Central South Asia	m
HGDP00021	Brahui	Central South Asia	m
HGDP00023	Brahui	Central South Asia	m
HGDP00025	Brahui	Central South Asia	m
HGDP00027	Brahui	Central South Asia	m
HGDP00029	Brahui	Central South Asia	m
HGDP00031	Brahui	Central South Asia	m
HGDP00033	Brahui	Central South Asia	m
HGDP00035	Brahui	Central South Asia	m
HGDP00037	Brahui	Central South Asia	m
HGDP00039	Brahui	Central South Asia	m
HGDP00041	Brahui	Central South Asia	m
HGDP00043	Brahui	Central South Asia	m
HGDP00045	Brahui	Central South Asia	m
HGDP00047	Brahui	Central South Asia	m
HGDP00049	Brahui	Central South Asia	m
HGDP00052	Balochi	Central South Asia	m
HGDP00054	Balochi	Central South Asia	m
HGDP00056	Balochi	Central South Asia	m
HGDP00057	Balochi	Central South Asia	m
HGDP00058	Balochi	Central South Asia	m
HGDP00060	Balochi	Central South Asia	m
HGDP00062	Balochi	Central South Asia	m
HGDP00064	Balochi	Central South Asia	m
HGDP00066	Balochi	Central South Asia	m
HGDP00068	Balochi	Central South Asia	m
HGDP00070	Balochi	Central South Asia	m
HGDP00072	Balochi	Central South Asia	m
HGDP00074	Balochi	Central South Asia	m
HGDP00076	Balochi	Central South Asia	m
HGDP00078	Balochi	Central South Asia	m
HGDP00080	Balochi	Central South Asia	m
HGDP00082	Balochi	Central South Asia	m
HGDP00086	Balochi	Central South Asia	m
HGDP00088	Balochi	Central South Asia	m
HGDP00090	Balochi	Central South Asia	m
HGDP00092	Balochi	Central South Asia	m
HGDP00094	Balochi	Central South Asia	m
HGDP00096	Balochi	Central South Asia	m
HGDP00098	Balochi	Central South Asia	m
HGDP00099	Hazara	Central South Asia	m
HGDP00100	Hazara	Central South Asia	m
HGDP00102	Hazara	Central South Asia	m
HGDP00103	Hazara	Central South Asia	m
HGDP00104	Hazara	Central South Asia	m
HGDP00105	Hazara	Central South Asia	m
HGDP00106	Hazara	Central South Asia	m
HGDP00108	Hazara	Central South Asia	m
HGDP00109	Hazara	Central South Asia	m
HGDP00110	Hazara	Central South Asia	m
HGDP00112	Hazara	Central South Asia	m
HGDP00115	Hazara	Central South Asia	m
HGDP00116	Hazara	Central South Asia	m
HGDP00118	Hazara	Central South Asia	m
HGDP00119	Hazara	Central South Asia	m
HGDP00120	Hazara	Central South Asia	m
HGDP00121	Hazara	Central South Asia	m
HGDP00122	Hazara	Central South Asia	m
HGDP00124	Hazara	Central South Asia	m
HGDP00125	Hazara	Central South Asia	m
HGDP00127	Hazara	Central South Asia	m
HGDP00129	Hazara	Central South Asia	m
HGDP00130	Makrani	Central South Asia	m
HGDP00131	Makrani	Central South Asia	m
HGDP00133	Makrani	Central South Asia	m
HGDP00134	Makrani	Central South Asia	m
HGDP00135	Makrani	Central South Asia	m
HGDP00136	Makrani	Central South Asia	m
HGDP00137	Makrani	Central South Asia	m
HGDP00139	Makrani	Central South Asia	m
HGDP00140	Makrani	Central South Asia	m
HGDP00141	Makrani	Central South Asia	m
HGDP00143	Makrani	Central South Asia	m
HGDP00144	Makrani	Central South Asia	m
HGDP00145	Makrani	Central South Asia	m
HGDP00146	Makrani	Central South Asia	m
HGDP00148	Makrani	Central South Asia	m
HGDP00149	Makrani	Central South Asia	m
HGDP00150	Makrani	Central South Asia	m
HGDP00151	Makrani	Central South Asia	f
HGDP00153	Makrani	Central South Asia	f
HGDP00154	Makrani	Central South Asia	f
HGDP00155	Makrani	Central South Asia	f
HGDP00157	Makrani	Central South Asia	f
HGDP00158	Makrani	Central South Asia	m
HGDP00160	Makrani	Central South Asia	m
HGDP00161	Makrani	Central South Asia	m
HGDP00163	Sindhi	Central South Asia	m
HGDP00165	Sindhi	Central South Asia	m
HGDP00167	Sindhi	Central South Asia	m
HGDP00169	Sindhi	Central South Asia	m
HGDP00171	Sindhi	Central South Asia	m
HGDP00173	Sindhi	Central South Asia	m
HGDP00175	Sindhi	Central South Asia	m
HGDP00177	Sindhi	Central South Asia	m
HGDP00179	Sindhi	Central South Asia	m
HGDP00181	Sindhi	Central South Asia	m
HGDP00183	Sindhi	Central South Asia	m
HGDP00185	Sindhi	Central South Asia	m
HGDP00187	Sindhi	Central South Asia	m
HGDP00189	Sindhi	Central South Asia	m
HGDP00191	Sindhi	Central South Asia	m
HGDP00192	Sindhi	Central South Asia	f
HGDP00195	Sindhi	Central South Asia	f
HGDP00197	Sindhi	Central South Asia	m
HGDP00199	Sindhi	Central South Asia	m
HGDP00201	Sindhi	Central South Asia	m
HGDP00205	Sindhi	Central South Asia	m
HGDP00206	Sindhi	Central South Asia	f
HGDP00208	Sindhi	Central South Asia	m
HGDP00210	Sindhi	Central South Asia	f
HGDP00213	Pathan	Central South Asia	m
HGDP00214	Pathan	Central South Asia	m
HGDP00216	Pathan	Central South Asia	m
HGDP00218	Pathan	Central South Asia	m
HGDP00222	Pathan	Central South Asia	m
HGDP00224	Pathan	Central South Asia	m
HGDP00226	Pathan	Central South Asia	m
HGDP00228	Pathan	Central South Asia	m
HGDP00230	Pathan	Central South Asia	m
HGDP00232	Pathan	Central South Asia	f
HGDP00234	Pathan	Central South Asia	m
HGDP00237	Pathan	Central South Asia	f
HGDP00239	Pathan	Central South Asia	f
HGDP00241	Pathan	Central South Asia	m
HGDP00243	Pathan	Central South Asia	m
HGDP00244	Pathan	Central South Asia	f
HGDP00251	Pathan	Central South Asia	m
HGDP00254	Pathan	Central South Asia	m
HGDP00258	Pathan	Central South Asia	m
HGDP00259	Pathan	Central South Asia	m
HGDP00262	Pathan	Central South Asia	m
HGDP00264	Pathan	Central South Asia	m
HGDP00267	Kalash	Central South Asia	m
HGDP00274	Kalash	Central South Asia	f
HGDP00277	Kalash	Central South Asia	m
HGDP00279	Kalash	Central South Asia	m
HGDP00281	Kalash	Central South Asia	m
HGDP00285	Kalash	Central South Asia	m
HGDP00286	Kalash	Central South Asia	f
HGDP00288	Kalash	Central South Asia	m
HGDP00290	Kalash	Central South Asia	m
HGDP00298	Kalash	Central South Asia	f
HGDP00302	Kalash	Central South Asia	m
HGDP00304	Kalash	Central South Asia	f
HGDP00307	Kalash	Central South Asia	m
HGDP00309	Kalash	Central South Asia	m
HGDP00311	Kalash	Central South Asia	m
HGDP00313	Kalash	Central South Asia	m
HGDP00315	Kalash	Central South Asia	m
HGDP00319	Kalash	Central South Asia	m
HGDP00323	Kalash	Central South Asia	f
HGDP00326	Kalash	Central South Asia	m
HGDP00328	Kalash	Central South Asia	m
HGDP00330	Kalash	Central South Asia	m
HGDP00333	Kalash	Central South Asia	m
HGDP00336	Burusho	Central South Asia	f
HGDP00338	Burusho	Central South Asia	f
HGDP00341	Burusho	Central South Asia	m
HGDP00346	Burusho	Central South Asia	m
HGDP00351	Burusho	Central South Asia	m
HGDP00356	Burusho	Central South Asia	f
HGDP00359	Burusho	Central South Asia	m
HGDP00364	Burusho	Central South Asia	m
HGDP00371	Burusho	Central South Asia	f
HGDP00372	Burusho	Central South Asia	m
HGDP00376	Burusho	Central South Asia	m
HGDP00382	Burusho	Central South Asia	m
HGDP00388	Burusho	Central South Asia	m
HGDP00392	Burusho	Central South Asia	m
HGDP00397	Burusho	Central South Asia	m
HGDP00402	Burusho	Central South Asia	m
HGDP00407	Burusho	Central South Asia	m
HGDP00412	Burusho	Central South Asia	m
HGDP00417	Burusho	Central South Asia	m
HGDP00423	Burusho	Central South Asia	m
HGDP00428	Burusho	Central South Asia	m
HGDP00433	Burusho	Central South Asia	m
HGDP00438	Burusho	Central South Asia	m
HGDP00444	Burusho	Central South Asia	f
HGDP00445	Burusho	Central South Asia	m
HGDP00449	MbutiPygmy	Africa	m
HGDP00450	MbutiPygmy	Africa	m
HGDP00454	BiakaPygmy	Africa	m
HGDP00455	BiakaPygmy	Africa	m
HGDP00456	MbutiPygmy	Africa	m
HGDP00457	BiakaPygmy	Africa	m
HGDP00458	BiakaPygmy	Africa	m
HGDP00459	BiakaPygmy	Africa	m
HGDP00460	BiakaPygmy	Africa	m
HGDP00461	BiakaPygmy	Africa	m
HGDP00462	MbutiPygmy	Africa	m
HGDP00463	MbutiPygmy	Africa	m
HGDP00464	BiakaPygmy	Africa	m
HGDP00465	BiakaPygmy	Africa	m
HGDP00466	BiakaPygmy	Africa	m
HGDP00467	MbutiPygmy	Africa	m
HGDP00469	BiakaPygmy	Africa	m
HGDP00470	BiakaPygmy	Africa	m
HGDP00471	MbutiPygmy	Africa	f
HGDP00472	BiakaPygmy	Africa	m
HGDP00473	BiakaPygmy	Africa	m
HGDP00474	MbutiPygmy	Africa	m
HGDP00475	BiakaPygmy	Africa	m
HGDP00476	MbutiPygmy	Africa	f
HGDP00478	MbutiPygmy	Africa	m
HGDP00479	BiakaPygmy	Africa	m
HGDP00491	Melanesian	Oceania	m
HGDP00511	French	Europe	m
HGDP00512	French	Europe	m
HGDP00513	French	Europe	f
HGDP00514	French	Europe	f
HGDP00515	French	Europe	m
HGDP00516	French	Europe	f
HGDP00517	French	Europe	f
HGDP00518	French	Europe	m
HGDP00519	French	Europe	m
HGDP00520	French	Europe	f
HGDP00521	French	Europe	m
HGDP00522	French	Europe	m
HGDP00523	French	Europe	f
HGDP00524	French	Europe	f
HGDP00525	French	Europe	m
HGDP00526	French	Europe	f
HGDP00527	French	Europe	f
HGDP00528	French	Europe	m
HGDP00529	French	Europe	f
HGDP00530	French	Europe	m
HGDP00531	French	Europe	f
HGDP00533	French	Europe	m
HGDP00534	French	Europe	f
HGDP00535	French	Europe	f
HGDP00536	French	Europe	f
HGDP00537	French	Europe	f
HGDP00538	French	Europe	m
HGDP00539	French	Europe	f
HGDP00540	Papuan	Oceania	m
HGDP00541	Papuan	Oceania	m
HGDP00542	Papuan	Oceania	m
HGDP00543	Papuan	Oceania	m
HGDP00544	Papuan	Oceania	f
HGDP00545	Papuan	Oceania	m
HGDP00546	Papuan	Oceania	m
HGDP00547	Papuan	Oceania	m
HGDP00548	Papuan	Oceania	m
HGDP00549	Papuan	Oceania	m
HGDP00550	Papuan	Oceania	f
HGDP00551	Papuan	Oceania	m
HGDP00552	Papuan	Oceania	f
HGDP00553	Papuan	Oceania	m
HGDP00554	Papuan	Oceania	f
HGDP00555	Papuan	Oceania	m
HGDP00556	Papuan	Oceania	m
HGDP00557	Druze	Middle East	f
HGDP00558	Druze	Middle East	f
HGDP00559	Druze	Middle East	f
HGDP00560	Druze	Middle East	f
HGDP00561	Druze	Middle East	f
HGDP00562	Druze	Middle East	m
HGDP00563	Druze	Middle East	f
HGDP00564	Druze	Middle East	f
HGDP00565	Druze	Middle East	f
HGDP00566	Druze	Middle East	f
HGDP00567	Druze	Middle East	f
HGDP00568	Druze	Middle East	f
HGDP00569	Druze	Middle East	f
HGDP00571	Druze	Middle East	f
HGDP00572	Druze	Middle East	f
HGDP00573	Druze	Middle East	f
HGDP00574	Druze	Middle East	f
HGDP00575	Druze	Middle East	f
HGDP00576	Druze	Middle East	m
HGDP00577	Druze	Middle East	f
HGDP00578	Druze	Middle East	f
HGDP00579	Druze	Middle East	f
HGDP00580	Druze	Middle East	m
HGDP00581	Druze	Middle East	f
HGDP00582	Druze	Middle East	f
HGDP00583	Druze	Middle East	f
HGDP00584	Druze	Middle East	f
HGDP00586	Druze	Middle East	f
HGDP00587	Druze	Middle East	f
HGDP00588	Druze	Middle East	m
HGDP00590	Druze	Middle East	f
HGDP00591	Druze	Middle East	f
HGDP00594	Druze	Middle East	m
HGDP00595	Druze	Middle East	m
HGDP00597	Druze	Middle East	m
HGDP00598	Druze	Middle East	m
HGDP00599	Druze	Middle East	m
HGDP00600	Druze	Middle East	m
HGDP00601	Druze	Middle East	f
HGDP00602	Druze	Middle East	m
HGDP00604	Druze	Middle East	m
HGDP00606	Druze	Middle East	f
HGDP00607	Bedouin	Middle East	f
HGDP00608	Bedouin	Middle East	m
HGDP00609	Bedouin	Middle East	m
HGDP00610	Bedouin	Middle East	m
HGDP00611	Bedouin	Middle East	m
HGDP00612	Bedouin	Middle East	f
HGDP00613	Bedouin	Middle East	f
HGDP00614	Bedouin	Middle East	f
HGDP00615	Bedouin	Middle East	f
HGDP00616	Bedouin	Middle East	m
HGDP00618	Bedouin	Middle East	m
HGDP00619	Bedouin	Middle East	m
HGDP00620	Bedouin	Middle East	m
HGDP00621	Bedouin	Middle East	m
HGDP00622	Bedouin	Middle East	m
HGDP00623	Bedouin	Middle East	m
HGDP00624	Bedouin	Middle East	m
HGDP00625	Bedouin	Middle East	m
HGDP00626	Bedouin	Middle East	m
HGDP00627	Bedouin	Middle East	m
HGDP00628	Bedouin	Middle East	m
HGDP00629	Bedouin	Middle East	m
HGDP00630	Bedouin	Middle East	m
HGDP00631	Bedouin	Middle East	m
HGDP00632	Bedouin	Middle East	f
HGDP00634	Bedouin	Middle East	f
HGDP00635	Bedouin	Middle East	f
HGDP00636	Bedouin	Middle East	f
HGDP00637	Bedouin	Middle East	f
HGDP00638	Bedouin	Middle East	f
HGDP00639	Bedouin	Middle East	m
HGDP00640	Bedouin	Middle East	m
HGDP00641	Bedouin	Middle East	m
HGDP00642	Bedouin	Middle East	m
HGDP00643	Bedouin	Middle East	f
HGDP00644	Bedouin	Middle East	m
HGDP00645	Bedouin	Middle East	m
HGDP00646	Bedouin	Middle East	f
HGDP00647	Bedouin	Middle East	f
HGDP00648	Bedouin	Middle East	m
HGDP00649	Bedouin	Middle East	f
HGDP00650	Bedouin	Middle East	f
HGDP00651	Bedouin	Middle East	f
HGDP00653	Bedouin	Middle East	f
HGDP00654	Bedouin	Middle East	m
HGDP00655	Melanesian	Oceania	m
HGDP00656	Melanesian	Oceania	f
HGDP00661	Melanesian	Oceania	f
HGDP00662	Melanesian	Oceania	m
HGDP00663	Melanesian	Oceania	f
HGDP00664	Melanesian	Oceania	f
HGDP00665	Sardinian	Europe	m
HGDP00666	Sardinian	Europe	m
HGDP00667	Sardinian	Europe	f
HGDP00668	Sardinian	Europe	m
HGDP00669	Sardinian	Europe	f
HGDP00670	Sardinian	Europe	m
HGDP00671	Sardinian	Europe	m
HGDP00672	Sardinian	Europe	f
HGDP00673	Sardinian	Europe	f
HGDP00674	Sardinian	Europe	m
HGDP00675	Palestinian	Middle East	m
HGDP00676	Palestinian	Middle East	m
HGDP00677	Palestinian	Middle East	m
HGDP00678	Palestinian	Middle East	m
HGDP00679	Palestinian	Middle East	f
HGDP00680	Palestinian	Middle East	f
HGDP00682	Palestinian	Middle East	f
HGDP00683	Palestinian	Middle East	f
HGDP00684	Palestinian	Middle East	f
HGDP00685	Palestinian	Middle East	f
HGDP00686	Palestinian	Middle East	f
HGDP00687	Palestinian	Middle East	f
HGDP00688	Palestinian	Middle East	f
HGDP00689	Palestinian	Middle East	f
HGDP00690	Palestinian	Middle East	f
HGDP00691	Palestinian	Middle East	f
HGDP00692	Palestinian	Middle East	f
HGDP00693	Palestinian	Middle East	f
HGDP00694	Palestinian	Middle East	f
HGDP00696	Palestinian	Middle East	f
HGDP00697	Palestinian	Middle East	f
HGDP00698	Palestinian	Middle East	f
HGDP00699	Palestinian	Middle East	f
HGDP00700	Palestinian	Middle East	f
HGDP00701	Bedouin	Middle East	f
HGDP00702	Colombian	America	f
HGDP00703	Colombian	America	m
HGDP00704	Colombian	America	f
HGDP00706	Colombian	America	f
HGDP00708	Colombian	America	f
HGDP00710	Colombian	America	m
HGDP00711	Cambodian	Asia	m
HGDP00712	Cambodian	Asia	f
HGDP00713	Cambodian	Asia	f
HGDP00714	Cambodian	Asia	m
HGDP00715	Cambodian	Asia	m
HGDP00716	Cambodian	Asia	m
HGDP00717	Cambodian	Asia	m
HGDP00719	Cambodian	Asia	f
HGDP00720	Cambodian	Asia	m
HGDP00721	Cambodian	Asia	f
HGDP00722	Palestinian	Middle East	m
HGDP00723	Palestinian	Middle East	m
HGDP00724	Palestinian	Middle East	m
HGDP00725	Palestinian	Middle East	m
HGDP00726	Palestinian	Middle East	m
HGDP00727	Palestinian	Middle East	m
HGDP00729	Palestinian	Middle East	m
HGDP00730	Palestinian	Middle East	m
HGDP00731	Palestinian	Middle East	m
HGDP00732	Palestinian	Middle East	m
HGDP00733	Palestinian	Middle East	m
HGDP00734	Palestinian	Middle East	m
HGDP00735	Palestinian	Middle East	f
HGDP00736	Palestinian	Middle East	f
HGDP00737	Palestinian	Middle East	f
HGDP00738	Palestinian	Middle East	f
HGDP00739	Palestinian	Middle East	f
HGDP00740	Palestinian	Middle East	f
HGDP00741	Palestinian	Middle East	f
HGDP00744	Palestinian	Middle East	f
HGDP00745	Palestinian	Middle East	f
HGDP00746	Palestinian	Middle East	f
HGDP00747	Japanese	Asia	m
HGDP00748	Japanese	Asia	m
HGDP00749	Japanese	Asia	m
HGDP00750	Japanese	Asia	m
HGDP00751	Japanese	Asia	m
HGDP00752	Japanese	Asia	m
HGDP00753	Japanese	Asia	m
HGDP00755	Japanese	Asia	m
HGDP00756	Japanese	Asia	f
HGDP00757	Japanese	Asia	m
HGDP00758	Japanese	Asia	m
HGDP00759	Japanese	Asia	m
HGDP00760	Japanese	Asia	f
HGDP00761	Japanese	Asia	f
HGDP00762	Japanese	Asia	m
HGDP00763	Japanese	Asia	m
HGDP00764	Japanese	Asia	m
HGDP00765	Japanese	Asia	f
HGDP00766	Japanese	Asia	m
HGDP00767	Japanese	Asia	m
HGDP00768	Japanese	Asia	m
HGDP00769	Japanese	Asia	m
HGDP00771	Japanese	Asia	f
HGDP00772	Japanese	Asia	f
HGDP00773	Japanese	Asia	f
HGDP00774	Han	Asia	m
HGDP00775	Han	Asia	m
HGDP00776	Han	Asia	f
HGDP00777	Han	Asia	m
HGDP00778	Han	Asia	m
HGDP00779	Han	Asia	m
HGDP00780	Han	Asia	m
HGDP00781	Han	Asia	f
HGDP00782	Han	Asia	m
HGDP00783	Han	Asia	f
HGDP00784	Han	Asia	f
HGDP00785	Han	Asia	m
HGDP00786	Han	Asia	m
HGDP00787	Melanesian	Oceania	f
HGDP00788	Melanesian	Oceania	m
HGDP00790	Japanese	Asia	m
HGDP00791	Japanese	Asia	m
HGDP00794	Orcadian	Europe	f
HGDP00795	Orcadian	Europe	m
HGDP00796	Orcadian	Europe	f
HGDP00797	Orcadian	Europe	f
HGDP00798	Orcadian	Europe	m
HGDP00799	Orcadian	Europe	f
HGDP00800	Orcadian	Europe	f
HGDP00802	Orcadian	Europe	f
HGDP00803	Orcadian	Europe	m
HGDP00804	Orcadian	Europe	m
HGDP00805	Orcadian	Europe	f
HGDP00806	Orcadian	Europe	f
HGDP00807	Orcadian	Europe	m
HGDP00808	Orcadian	Europe	m
HGDP00810	Orcadian	Europe	m
HGDP00811	Han	Asia	f
HGDP00812	Han	Asia	f
HGDP00813	Han	Asia	f
HGDP00814	Han	Asia	f
HGDP00815	Han	Asia	m
HGDP00817	Han	Asia	f
HGDP00818	Han	Asia	f
HGDP00819	Han	Asia	m
HGDP00820	Han	Asia	f
HGDP00821	Han	Asia	m
HGDP00822	Han	Asia	m
HGDP00828	Japanese	Asia	m
HGDP00832	Surui	America	f
HGDP00837	Surui	America	m
HGDP00838	Surui	America	f
HGDP00843	Surui	America	m
HGDP00845	Surui	America	m
HGDP00846	Surui	America	f
HGDP00849	Surui	America	m
HGDP00852	Surui	America	f
HGDP00854	Maya	America	f
HGDP00855	Maya	America	f
HGDP00856	Maya	America	m
HGDP00857	Maya	America	f
HGDP00858	Maya	America	f
HGDP00859	Maya	America	f
HGDP00860	Maya	America	f
HGDP00861	Maya	America	f
HGDP00862	Maya	America	f
HGDP00863	Maya	America	f
HGDP00864	Maya	America	f
HGDP00865	Maya	America	f
HGDP00868	Maya	America	f
HGDP00869	Maya	America	f
HGDP00870	Maya	America	f
HGDP00871	Maya	America	f
HGDP00872	Maya	America	f
HGDP00873	Maya	America	f
HGDP00875	Maya	America	f
HGDP00876	Maya	America	f
HGDP00877	Maya	America	m
HGDP00879	Russian	Europe	m
HGDP00880	Russian	Europe	m
HGDP00881	Russian	Europe	f
HGDP00882	Russian	Europe	m
HGDP00883	Russian	Europe	m
HGDP00884	Russian	Europe	f
HGDP00885	Russian	Europe	f
HGDP00886	Russian	Europe	m
HGDP00887	Russian	Europe	m
HGDP00888	Russian	Europe	m
HGDP00889	Russian	Europe	f
HGDP00890	Russian	Europe	m
HGDP00891	Russian	Europe	m
HGDP00892	Russian	Europe	m
HGDP00893	Russian	Europe	m
HGDP00894	Russian	Europe	m
HGDP00895	Russian	Europe	m
HGDP00896	Russian	Europe	m
HGDP00897	Russian	Europe	m
HGDP00898	Russian	Europe	f
HGDP00899	Russian	Europe	f
HGDP00900	Russian	Europe	m
HGDP00901	Russian	Europe	f
HGDP00902	Russian	Europe	f
HGDP00903	Russian	Europe	f
HGDP00904	Mandenka	Africa	m
HGDP00905	Mandenka	Africa	m
HGDP00906	Mandenka	Africa	m
HGDP00907	Mandenka	Africa	m
HGDP00908	Mandenka	Africa	m
HGDP00909	Mandenka	Africa	f
HGDP00910	Mandenka	Africa	f
HGDP00911	Mandenka	Africa	m
HGDP00912	Mandenka	Africa	m
HGDP00913	Mandenka	Africa	m
HGDP00914	Mandenka	Africa	f
HGDP00915	Mandenka	Africa	f
HGDP00917	Mandenka	Africa	f
HGDP00918	Mandenka	Africa	f
HGDP00920	Yoruba	Africa	f
HGDP00924	Yoruba	Africa	f
HGDP00925	Yoruba	Africa	f
HGDP00926	Yoruba	Africa	f
HGDP00927	Yoruba	Africa	m
HGDP00928	Yoruba	Africa	f
HGDP00929	Yoruba	Africa	m
HGDP00930	Yoruba	Africa	m
HGDP00931	Yoruba	Africa	m
HGDP00932	Yoruba	Africa	m
HGDP00933	Yoruba	Africa	f
HGDP00934	Yoruba	Africa	f
HGDP00935	Yoruba	Africa	f
HGDP00936	Yoruba	Africa	m
HGDP00937	Yoruba	Africa	m
HGDP00938	Yoruba	Africa	f
HGDP00939	Yoruba	Africa	f
HGDP00940	Yoruba	Africa	m
HGDP00941	Yoruba	Africa	m
HGDP00942	Yoruba	Africa	m
HGDP00943	Yoruba	Africa	m
HGDP00945	Yakut	Asia	m
HGDP00946	Yakut	Asia	m
HGDP00947	Yakut	Asia	m
HGDP00948	Yakut	Asia	m
HGDP00949	Yakut	Asia	m
HGDP00950	Yakut	Asia	m
HGDP00951	Yakut	Asia	m
HGDP00952	Yakut	Asia	m
HGDP00953	Yakut	Asia	m
HGDP00954	Yakut	Asia	m
HGDP00955	Yakut	Asia	f
HGDP00956	Yakut	Asia	f
HGDP00957	Yakut	Asia	f
HGDP00958	Yakut	Asia	m
HGDP00959	Yakut	Asia	f
HGDP00960	Yakut	Asia	m
HGDP00961	Yakut	Asia	m
HGDP00962	Yakut	Asia	m
HGDP00963	Yakut	Asia	f
HGDP00964	Yakut	Asia	m
HGDP00965	Yakut	Asia	m
HGDP00966	Yakut	Asia	f
HGDP00967	Yakut	Asia	f
HGDP00968	Yakut	Asia	m
HGDP00969	Yakut	Asia	m
HGDP00970	Colombian	America	f
HGDP00971	Han	Asia	m
HGDP00972	Han	Asia	f
HGDP00973	Han	Asia	m
HGDP00974	Han	Asia	f
HGDP00975	Han	Asia	f
HGDP00976	Han	Asia	f
HGDP00977	Han	Asia	m
HGDP00982	MbutiPygmy	Africa	m
HGDP00984	MbutiPygmy	Africa	m
HGDP00985	BiakaPygmy	Africa	m
HGDP00986	BiakaPygmy	Africa	m
HGDP00991	San	Africa	m
HGDP00992	San	Africa	m
HGDP00993	Bantu	Africa	m
HGDP00994	Bantu	Africa	m
HGDP00995	Karitiana	America	f
HGDP00998	Karitiana	America	m
HGDP00999	Karitiana	America	f
HGDP01001	Karitiana	America	f
HGDP01003	Karitiana	America	f
HGDP01006	Karitiana	America	f
HGDP01009	Karitiana	America	m
HGDP01010	Karitiana	America	f
HGDP01012	Karitiana	America	m
HGDP01013	Karitiana	America	m
HGDP01014	Karitiana	America	f
HGDP01015	Karitiana	America	m
HGDP01018	Karitiana	America	f
HGDP01019	Karitiana	America	m
HGDP01021	Han	Asia	f
HGDP01023	Han	Asia	f
HGDP01024	Han	Asia	f
HGDP01027	Melanesian	Oceania	f
HGDP01028	Bantu	Africa	m
HGDP01029	San	Africa	m
HGDP01030	Bantu	Africa	m
HGDP01031	Bantu	Africa	m
HGDP01032	San	Africa	m
HGDP01033	Bantu	Africa	m
HGDP01034	Bantu	Africa	m
HGDP01035	Bantu	Africa	m
HGDP01036	San	Africa	m
HGDP01037	Pima	America	m
HGDP01041	Pima	America	f
HGDP01043	Pima	America	m
HGDP01044	Pima	America	f
HGDP01047	Pima	America	m
HGDP01050	Pima	America	m
HGDP01051	Pima	America	f
HGDP01053	Pima	America	f
HGDP01055	Pima	America	m
HGDP01056	Pima	America	f
HGDP01057	Pima	America	m
HGDP01058	Pima	America	f
HGDP01059	Pima	America	m
HGDP01060	Pima	America	m
HGDP01062	Sardinian	Europe	f
HGDP01063	Sardinian	Europe	m
HGDP01064	Sardinian	Europe	f
HGDP01065	Sardinian	Europe	f
HGDP01066	Sardinian	Europe	m
HGDP01067	Sardinian	Europe	m
HGDP01068	Sardinian	Europe	f
HGDP01069	Sardinian	Europe	m
HGDP01070	Sardinian	Europe	f
HGDP01071	Sardinian	Europe	m
HGDP01072	Sardinian	Europe	f
HGDP01073	Sardinian	Europe	m
HGDP01074	Sardinian	Europe	f
HGDP01075	Sardinian	Europe	m
HGDP01076	Sardinian	Europe	m
HGDP01077	Sardinian	Europe	m
HGDP01078	Sardinian	Europe	f
HGDP01079	Sardinian	Europe	m
HGDP01081	MbutiPygmy	Africa	m
HGDP01086	BiakaPygmy	Africa	m
HGDP01090	BiakaPygmy	Africa	m
HGDP01094	BiakaPygmy	Africa	m
HGDP01095	Tujia	Asia	m
HGDP01096	Tujia	Asia	m
HGDP01097	Tujia	Asia	m
HGDP01098	Tujia	Asia	f
HGDP01099	Tujia	Asia	m
HGDP01100	Tujia	Asia	m
HGDP01101	Tujia	Asia	m
HGDP01102	Tujia	Asia	m
HGDP01103	Tujia	Asia	m
HGDP01104	Tujia	Asia	m
HGDP01147	Italian	Europe	m
HGDP01151	Italian	Europe	m
HGDP01152	Italian	Europe	m
HGDP01153	Italian	Europe	m
HGDP01155	Italian	Europe	m
HGDP01156	Italian	Europe	f
HGDP01157	Italian	Europe	f
HGDP01161	Tuscan	Europe	m
HGDP01162	Tuscan	Europe	m
HGDP01163	Tuscan	Europe	m
HGDP01164	Tuscan	Europe	m
HGDP01166	Tuscan	Europe	m
HGDP01167	Tuscan	Europe	m
HGDP01168	Tuscan	Europe	f
HGDP01169	Tuscan	Europe	f
HGDP01171	Italian	Europe	f
HGDP01172	Italian	Europe	f
HGDP01173	Italian	Europe	m
HGDP01174	Italian	Europe	m
HGDP01177	Italian	Europe	f
HGDP01179	Yi	Asia	m
HGDP01180	Yi	Asia	m
HGDP01181	Yi	Asia	m
HGDP01182	Yi	Asia	m
HGDP01183	Yi	Asia	m
HGDP01184	Yi	Asia	m
HGDP01185	Yi	Asia	m
HGDP01186	Yi	Asia	m
HGDP01187	Yi	Asia	m
HGDP01188	Yi	Asia	f
HGDP01189	Miao	Asia	m
HGDP01190	Miao	Asia	m
HGDP01191	Miao	Asia	m
HGDP01192	Miao	Asia	m
HGDP01193	Miao	Asia	m
HGDP01194	Miao	Asia	m
HGDP01195	Miao	Asia	m
HGDP01196	Miao	Asia	f
HGDP01197	Miao	Asia	f
HGDP01198	Miao	Asia	f
HGDP01199	Mandenka	Africa	m
HGDP01200	Mandenka	Africa	m
HGDP01201	Mandenka	Africa	f
HGDP01202	Mandenka	Africa	m
HGDP01203	Oroqen	Asia	m
HGDP01204	Oroqen	Asia	m
HGDP01205	Oroqen	Asia	m
HGDP01206	Oroqen	Asia	m
HGDP01207	Oroqen	Asia	m
HGDP01208	Oroqen	Asia	m
HGDP01209	Oroqen	Asia	f
HGDP01211	Oroqen	Asia	f
HGDP01212	Oroqen	Asia	f
HGDP01213	Daur	Asia	m
HGDP01214	Daur	Asia	m
HGDP01215	Daur	Asia	f
HGDP01216	Daur	Asia	m
HGDP01217	Daur	Asia	m
HGDP01218	Daur	Asia	m
HGDP01220	Daur	Asia	m
HGDP01221	Daur	Asia	m
HGDP01222	Daur	Asia	f
HGDP01223	Mongola	Asia	f
HGDP01224	Mongola	Asia	m
HGDP01225	Mongola	Asia	m
HGDP01226	Mongola	Asia	m
HGDP01227	Mongola	Asia	m
HGDP01228	Mongola	Asia	m
HGDP01229	Mongola	Asia	m
HGDP01230	Mongola	Asia	m
HGDP01231	Mongola	Asia	f
HGDP01232	Mongola	Asia	f
HGDP01234	Hezhen	Asia	f
HGDP01236	Hezhen	Asia	m
HGDP01237	Hezhen	Asia	m
HGDP01238	Hezhen	Asia	f
HGDP01239	Hezhen	Asia	m
HGDP01240	Hezhen	Asia	m
HGDP01241	Hezhen	Asia	m
HGDP01242	Hezhen	Asia	f
HGDP01243	Xibo	Asia	m
HGDP01244	Xibo	Asia	m
HGDP01245	Xibo	Asia	m
HGDP01246	Xibo	Asia	m
HGDP01247	Xibo	Asia	m
HGDP01248	Xibo	Asia	m
HGDP01249	Xibo	Asia	m
HGDP01250	Xibo	Asia	m
HGDP01251	Xibo	Asia	f
HGDP01253	Mozabite	Middle East	m
HGDP01254	Mozabite	Middle East	f
HGDP01255	Mozabite	Middle East	m
HGDP01256	Mozabite	Middle East	m
HGDP01257	Mozabite	Middle East	m
HGDP01258	Mozabite	Middle East	m
HGDP01259	Mozabite	Middle East	m
HGDP01260	Mozabite	Middle East	m
HGDP01261	Mozabite	Middle East	m
HGDP01262	Mozabite	Middle East	m
HGDP01263	Mozabite	Middle East	m
HGDP01264	Mozabite	Middle East	m
HGDP01265	Mozabite	Middle East	m
HGDP01266	Mozabite	Middle East	m
HGDP01267	Mozabite	Middle East	f
HGDP01268	Mozabite	Middle East	m
HGDP01269	Mozabite	Middle East	m
HGDP01270	Mozabite	Middle East	f
HGDP01271	Mozabite	Middle East	m
HGDP01272	Mozabite	Middle East	m
HGDP01273	Mozabite	Middle East	f
HGDP01274	Mozabite	Middle East	f
HGDP01275	Mozabite	Middle East	f
HGDP01276	Mozabite	Middle East	f
HGDP01277	Mozabite	Middle East	f
HGDP01278	Mozabite	Middle East	m
HGDP01279	Mozabite	Middle East	m
HGDP01280	Mozabite	Middle East	f
HGDP01282	Mozabite	Middle East	m
HGDP01283	Mandenka	Africa	m
HGDP01284	Mandenka	Africa	m
HGDP01285	Mandenka	Africa	m
HGDP01286	Mandenka	Africa	m
HGDP01287	Han-NChina	Asia	f
HGDP01288	Han-NChina	Asia	m
HGDP01289	Han-NChina	Asia	m
HGDP01290	Han-NChina	Asia	m
HGDP01291	Han-NChina	Asia	f
HGDP01292	Han-NChina	Asia	m
HGDP01293	Han-NChina	Asia	m
HGDP01294	Han-NChina	Asia	m
HGDP01295	Han-NChina	Asia	m
HGDP01296	Han-NChina	Asia	m
HGDP01297	Uygur	Central South Asia	m
HGDP01298	Uygur	Central South Asia	m
HGDP01299	Uygur	Central South Asia	m
HGDP01300	Uygur	Central South Asia	m
HGDP01301	Uygur	Central South Asia	m
HGDP01302	Uygur	Central South Asia	m
HGDP01303	Uygur	Central South Asia	m
HGDP01304	Uygur	Central South Asia	m
HGDP01305	Uygur	Central South Asia	f
HGDP01306	Uygur	Central South Asia	f
HGDP01307	Dai	Asia	m
HGDP01308	Dai	Asia	m
HGDP01309	Dai	Asia	m
HGDP01310	Dai	Asia	m
HGDP01311	Dai	Asia	m
HGDP01312	Dai	Asia	m
HGDP01313	Dai	Asia	m
HGDP01314	Dai	Asia	f
HGDP01315	Dai	Asia	f
HGDP01316	Dai	Asia	f
HGDP01317	Lahu	Asia	m
HGDP01318	Lahu	Asia	m
HGDP01319	Lahu	Asia	m
HGDP01320	Lahu	Asia	m
HGDP01321	Lahu	Asia	m
HGDP01322	Lahu	Asia	m
HGDP01323	Lahu	Asia	f
HGDP01326	Lahu	Asia	m
HGDP01327	She	Asia	m
HGDP01328	She	Asia	m
HGDP01329	She	Asia	m
HGDP01330	She	Asia	m
HGDP01331	She	Asia	m
HGDP01332	She	Asia	m
HGDP01333	She	Asia	m
HGDP01334	She	Asia	f
HGDP01335	She	Asia	f
HGDP01336	She	Asia	f
HGDP01337	Naxi	Asia	m
HGDP01338	Naxi	Asia	m
HGDP01339	Naxi	Asia	m
HGDP01340	Naxi	Asia	m
HGDP01341	Naxi	Asia	m
HGDP01342	Naxi	Asia	m
HGDP01345	Naxi	Asia	f
HGDP01346	Naxi	Asia	f
HGDP01347	Tu	Asia	m
HGDP01348	Tu	Asia	m
HGDP01349	Tu	Asia	m
HGDP01350	Tu	Asia	m
HGDP01351	Tu	Asia	m
HGDP01352	Tu	Asia	m
HGDP01353	Tu	Asia	m
HGDP01354	Tu	Asia	f
HGDP01355	Tu	Asia	f
HGDP01356	Tu	Asia	f
HGDP01357	Basque	Europe	m
HGDP01358	Basque	Europe	m
HGDP01359	Basque	Europe	m
HGDP01360	Basque	Europe	m
HGDP01361	Basque	Europe	m
HGDP01362	Basque	Europe	m
HGDP01363	Basque	Europe	f
HGDP01364	Basque	Europe	m
HGDP01365	Basque	Europe	f
HGDP01366	Basque	Europe	f
HGDP01367	Basque	Europe	f
HGDP01368	Basque	Europe	f
HGDP01369	Basque	Europe	f
HGDP01370	Basque	Europe	m
HGDP01371	Basque	Europe	m
HGDP01372	Basque	Europe	m
HGDP01373	Basque	Europe	f
HGDP01374	Basque	Europe	m
HGDP01375	Basque	Europe	m
HGDP01376	Basque	Europe	m
HGDP01377	Basque	Europe	m
HGDP01378	Basque	Europe	m
HGDP01379	Basque	Europe	m
HGDP01380	Basque	Europe	f
HGDP01381	Adygei	Europe	f
HGDP01382	Adygei	Europe	f
HGDP01383	Adygei	Europe	m
HGDP01384	Adygei	Europe	f
HGDP01385	Adygei	Europe	m
HGDP01386	Adygei	Europe	f
HGDP01387	Adygei	Europe	f
HGDP01388	Adygei	Europe	f
HGDP01396	Adygei	Europe	m
HGDP01397	Adygei	Europe	m
HGDP01398	Adygei	Europe	f
HGDP01399	Adygei	Europe	f
HGDP01400	Adygei	Europe	f
HGDP01401	Adygei	Europe	f
HGDP01402	Adygei	Europe	m
HGDP01403	Adygei	Europe	m
HGDP01404	Adygei	Europe	m
HGDP01405	Bantu	Africa	m
HGDP01406	Bantu	Africa	m
HGDP01408	Bantu	Africa	m
HGDP01411	Bantu	Africa	m
HGDP01412	Bantu	Africa	m
HGDP01414	Bantu	Africa	f
HGDP01415	Bantu	Africa	m
HGDP01416	Bantu	Africa	m
HGDP01417	Bantu	Africa	m
HGDP01418	Bantu	Africa	m
HGDP01419	Bantu	Africa	m

## Sheet: Concordance Summary HGDP
Supplementary Table 2: Concordance rates and ambiguity rates between MALDI-TOF reference typing and bloodAGENT WGS analysis across the HGDP dataset. The total number of evaluated samples per blood group system varies, as samples were excluded if: (1) at least one ISBT-relevant SNP did not meet the minimum coverage threshold (12×), resulting in a bloodAGENT score of 0, or (2) the MALDI-TOF genotyp…
System	concordance	discordance	concordance in %	diversity	ambig. non-phased	ambig phased
ABO	700	4	99.43	A: 204, AB: 48, B: 148, O: 304	0.2258	0.0364
KEL-Kk	736	0	100	k: 715, K k: 20, KK: 1
KEL-Kp	736	0	100	(a-b+): 726, (a+b+): 9, (a+b-): 1
KEL-Js	730	0	100	(a-b+): 717, (a+b+): 11, (a+b-): 2
JK	670	1	99.85	(a+b-): 236, (a+b+): 296, (a-b+): 139	0.079	0.0816
LU	671	0	100	(a-b+): 651, (a+b+): 18, (a+b-): 2	0.0151	0.0151
FY	778	2	99.74	(a+b-): 324, (a+b+): 218, (a-b+): 150, (a-b-): 88	0.0878	0.059
MNS-MN	617	27	95.81	MM: 178, MN: 336, NN: 130
MNS-Ss	739	1	99.86	s: 433, S s: 237, SS: 70	0.0138	0.0088
RHD	768	0	100	D.: 710, dd: 58	0.0151	0.0125
RHCE-Cc	783	7	99.11	C.C.: 261, C.c: 302, cc: 227
RHCE-Ee	790	4	99.5	e.e: 560, E e: 197, EE: 37
DI-ab	678	0	100	(a-b+): 655, (a+b+): 21, (a+b-): 2
DI-Wr	638	0	100	Wr(a-b+): 638
YT	731	0	100	(a+b-): 670, (a+b+): 55, (a-b+): 6
CO	734	0	100	(a+b-): 719, (a+b+): 15
DO	705	1	99.86	(a-b+): 344, (a+b+): 287, (a+b-): 75
LW	671	0	100	(a+b-): 670, (a+b+): 1
SC	788	0	100	Sc1+Sc2-: 786, Sc1+Sc2+: 2
IN	713	0	100	(a-b+): 711, (a+b+): 2
VEL	794	0	100	Vel+: 794
Sum	15169	48	99.68		0.02	0.002

## Sheet: Evaluation phased
Supplementary Table 3: Concordance check between reference data and bloodAGENT results using phased dataset (WhatsHap applied). bloodAGENT scores of 0 are considered failed and were excluded from the comparison, as were n.a. values in the reference dataset (both highlighted in red). A score of 0 indicates that at least one ISBT-relevant SNP did not meet the minimum requirement of 12x coverage.
1KG_ID				ABO-A	ABO-b	Score	KEL-M	KEL-M	KEL-M	KEL-b	Score-b	JK-M	JK-b	Score	LU-M	LU-b	Score	Duffy-M	Duffy-b	Score-b	MN-M	MN-b	Score-b	Ss-M	Ss-b	Score-b	RhD-M	RhD-b	Score-b	RhCE.C-M	RhCE.C-b	Score-b	RhCE.E-M	RHCE.E-b	Score-b	DI-M	WR-M	DIWR-M	Score	YT-M	YT-b	Score	CO-M	CO-b	Score	DO-M	DO-b	Score	LW-M
HGDP00001	Central South Asia	Brahui	m	O	ABO*O.01.01/ABO*O.01.01	2	k	Kp(a-b+)	Js(a-b+)	KEL*02/KEL*02	2	Jk(a+b-)	JK*01/JK*01	2	Lu(a-b+)	LU*02/LU*02.-13	1.929	Fy(a+b-)	FY*01/FY*01	2	MM	GYPA*01/GYPA*01	2	S s	GYPB*04/GYPB*03	2	D.	RHD*01/RHD*01N.01	2	cc	RHCE*c/RHCE*c	2	E e	RHCE*e/RHCE*E	2	Di(a-b+)	Wr(a-b+)	DI*02/DI*02	2	Yt(a+b-)	YT*01/YT*01	2	Co(a+b-)	CO*01.01/CO*01.01	2	Do(a+b+)	DO*01/DO*02	2	LW(a+b-)
HGDP00003	Central South Asia	Brahui	m	O	ABO*O.01.01/ABO*O.01.01	2	k	Kp(a-b+)	Js(a-b+)	KEL*02/KEL*02	2	Jk(a+b+)	JK*02/JK*01W.01	2	Lu(a-b+)	LU*02/LU*02.19	2	Fy(a+b-)	FY*01/FY*01	2	NN	GYPA*02/GYPA*02	2	s	GYPB*04/GYPB*04	2	D.	RHD*01/RHD*01	0	C.C.	RHCE*C/RHCE*C	2	e.e	RHCE*e/RHCE*e	2	Di(a-b+)	Wr(a-b+)	DI*02/DI*02	2	Yt(a+b-)	YT*01/YT*01	2	Co(a+b-)	CO*01.01/CO*01.01	2	Do(a-b+)	DO*02/DO*02	2	LW(a+b-)
HGDP00005	Central South Asia	Brahui	m	B	ABO*B.01/ABO*O.01.02	2	k	Kp(a-b+)	Js(a-b+)	KEL*02/KEL*02	2	Jk(a+b-)	JK*01W.01/JK*01	2	Lu(a-b+)	LU*02/LU*02.14	2	Fy(a+b-)	FY*01/FY*01	2	MM	GYPA*01/GYPA*01	2	SS	GYPB*03/GYPB*03	2	D.	RHD*01/RHD*01	0	C.C.	RHCE*C/RHCE*C	2	e.e	RHCE*e/RHCE*e	2	Di(a-b+)	Wr(a-b+)	DI*02/DI*02	2	Yt(a+b-)	YT*01/YT*01	2	Co(a+b-)	CO*01.01/CO*01.01	2	Do(a-b+)	DO*02/DO*02	2	LW(a+b-)
HGDP00007	Central South Asia	Brahui	m	AB	ABO*A1.01/ABO*B.01	2	k	Kp(a-b+)	Js(a-b+)	KEL*02/KEL*02	2	Jk(a+b+)	JK*02/JK*01	2	Lu(a-b+)	LU*02/LU*02.-24	1.857	Fy(a+b-)	FY*01/FY*01	2	MN	GYPA*02/GYPA*02	2	S s	GYPB*04/GYPB*03	2	D.	RHD*01/RHD*01	2	C.c	RHCE*c/RHCE*C	2	E e	RHCE*e/RHCE*E	2	Di(a-b+)	Wr(a-b+)	DI*02/DI*02	2	Yt(a+b-)	YT*01/YT*01	2	Co(a+b-)	CO*01.01/CO*01.01	2	Do(a+b+)	DO*01/DO*02	2	LW(a+b-)
HGDP00009	Central South Asia	Brahui	m	B	ABO*B.01/ABO*O.01.01	2	k	Kp(a-b+)	Js(a-b+)	KEL*02/KEL*02	2	Jk(a+b-)	JK*01/JK*01	2	Lu(a-b+)	LU*02/LU*02.14	2	Fy(a-b+)	FY*02/FY*02	2	MN	GYPA*01/GYPA*02	2	S s	GYPB*04/GYPB*03	2	D.	RHD*01/RHD*09.02.01	0	cc	RHCE*c/RHCE*c	2	EE	RHCE*e/RHCE*E	2	Di(a-b+)	Wr(a-b+)	DI*02/DI*02	2	Yt(a+b-)	YT*01/YT*01	2	Co(a+b-)	CO*01.01/CO*01.01	2	Do(a+b+)	DO*01/DO*02	2	LW(a+b-)
HGDP00011	Central South Asia	Brahui	m	B	ABO*B.01/ABO*O.01.02	2	K k	Kp(a-b+)	Js(a-b+)	KEL*02/KEL*01.01	2	Jk(a+b-)	JK*01W.01/JK*01	2	Lu(a-b+)	LU*02/LU*02.-24	1.929	Fy(a-b+)	FY*02/FY*02,FY*02W.01	1.905	MM	GYPA*01/GYPA*01	2	s	GYPB*04/GYPB*04	2	dd	RHD*01N.01/-	2	cc	RHCE*c/RHCE*c	2	e.e	RHCE*e/RHCE*e	2	Di(a-b+)	Wr(a-b+)	DI*02/DI*02	2	Yt(a+b-)	YT*01/YT*01	2	Co(a+b-)	CO*01.01/CO*01.01	2	Do(a+b+)	DO*01/DO*02	2	LW(a+b-)
HGDP00013	Central South Asia	Brahui	m	O	ABO*O.01.24/ABO*O.01.01	1.986	k	Kp(a-b+)	Js(a-b+)	KEL*02/KEL*02	2	Jk(a+b-)	JK*01W.01/JK*01	2	Lu(a-b+)	LU*02/LU*02	2	Fy(a-b-)	FY*02N.01/FY*02N.01	2	MN	GYPA*01/GYPA*02	2	S s	GYPB*04/GYPB*03	2	D.	RHD*01/RHD*01N.01	2	cc	RHCE*c/RHCE*c	2	e.e	RHCE*e/RHCE*e	2	Di(a-b+)	Wr(a-b+)	DI*02/DI*02	2	Yt(a+b-)	YT*01/YT*01	2	Co(a+b-)	CO*01.01/CO*01.01	2	Do(a+b+)	DO*01/DO*02	2	LW(a+b-)
HGDP00015	Central South Asia	Brahui	m	AB	ABO*A1.01/ABO*B.01	2	k	Kp(a-b+)	Js(a-b+)	KEL*02/KEL*02	2	Jk(a+b+)	JK*02/JK*01	2	Lu(a-b+)	LU*02/LU*02	2	Fy(a+b+)	FY*01/FY*02,FY*02W.01	1.905	MM	GYPA*01/GYPA*01	2	S s	GYPB*04/GYPB*03	2	D.	RHD*01/RHD*01	0	C.C.	RHCE*C/RHCE*C	2	e.e	RHCE*e/RHCE*e	2	Di(a-b+)	Wr(a-b+)	DI*02/DI*02	2	Yt(a+b-)	YT*01/YT*01	2	Co(a+b-)	CO*01.01/CO*01.01	2	Do(a-b+)	DO*02/DO*02	2	LW(a+b-)
HGDP00017	Central South Asia	Brahui	m	A	ABO*A1.01/ABO*O.01.75	2	k	Kp(a-b+)	Js(a-b+)	KEL*02/KEL*02	2	Jk(a+b+)	JK*02/JK*01W.01	2	Lu(a-b+)	LU*02/LU*02.-24	1.929	Fy(a-b+)	FY*02/FY*02	2	MM	GYPA*01/GYPA*01	2	SS	GYPB*03/GYPB*03	2	D.	RHD*01/RHD*01N.01	2	C.c	RHCE*c/RHCE*C	2	e.e	RHCE*e/RHCE*e	2	Di(a-b+)	Wr(a-b+)	DI*02/DI*02	2	Yt(a+b-)	YT*01/YT*01	2	Co(a+b-)	CO*01.01/CO*01.01	2	Do(a-b+)	DO*02/DO*02	2	LW(a+b-)
HGDP00021	Central South Asia	Brahui	m	B	ABO*B.01/ABO*O.01.01	2	k	Kp(a-b+)	Js(a-b+)	KEL*02/KEL*02	2	Jk(a+b-)	JK*01W.01/JK*01	2	Lu(a-b+)	LU*02/LU*02	2	Fy(a+b-)	FY*01/FY*01	2	MM	GYPA*01/GYPA*01	0	s	GYPB*04/GYPB*04	2	D.	RHD*01/RHD*01N.01	2	cc	RHCE*c/RHCE*c	2	E e	RHCE*e/RHCE*E	2	Di(a-b+)	Wr(a-b+)	DI*02/DI*02	2	Yt(a+b-)	YT*01/YT*01	2	Co(a+b-)	CO*01.01/CO*01.01	2	Do(a+b+)	DO*01/DO*02	2	LW(a+b-)
HGDP00023	Central South Asia	Brahui	m	B	ABO*B.01/ABO*O.01.02	2	k	Kp(a-b+)	Js(a-b+)	KEL*02/KEL*02	2	Jk(a-b+)	JK*02/JK*02	2	Lu(a-b+)	LU*02/LU*02.-24	1.929	Fy(a+b+)	FY*02/FY*01	2	MM	GYPA*01/GYPA*01	2	S s	GYPB*04/GYPB*03	2	D.	RHD*01/RHD*01	0	n.a.n.a.	RHCE*c/RHCE*C	2	E e	RHCE*e/RHCE*E	2	Di(a-b+)	Wr(a-b+)	DI*02/DI*02	2	Yt(a+b-)	YT*01/YT*01	2	Co(a+b-)	CO*01.01/CO*01.01	2	Do(a+b+)	DO*01/DO*02	2	LW(a+b-)
HGDP00025	Central South Asia	Brahui	m	A	ABO*A1.01/ABO*O.01.56	2	k	Kp(a-b+)	Js(a-b+)	KEL*02/KEL*02	2	Jk(a-b+)	JK*02/JK*02	2	Lu(a-b+)	LU*02/LU*02.-24	1.929	Fy(a+b+)	FY*02/FY*01	2	MM	GYPA*01/GYPA*01	2	S s	GYPB*04/GYPB*03	2	D.	RHD*01/RHD*01N.01	2	cc	RHCE*c/RHCE*c	2	E e	RHCE*e/RHCE*E	2	Di(a-b+)	Wr(a-b+)	DI*02/DI*02	2	Yt(a+b-)	YT*01/YT*01	2	Co(a+b-)	CO*01.01/CO*01.01	2	Do(a+b+)	DO*01/DO*02	2	LW(a+b-)
HGDP00029	Central South Asia	Brahui	m	O	ABO*O.01.09/ABO*O.01.01	2	k	Kp(a-b+)	Js(a-b+)	KEL*02/KEL*02	2	Jk(a-b+)	JK*02/JK*02	2	Lu(a-b+)	LU*02/LU*02.-13	1.929	Fy(a-b+)	FY*02/FY*02,FY*02W.01	1.905	MM	GYPA*01/GYPA*41	2	S s	GYPB*04/GYPB*03	2	!	RHD*01/RHD*03.01	0	C.c	RHCE*c/RHCE*C	2	e.e	RHCE*e/RHCE*e	2	Di(a-b+)	Wr(a-b+)	DI*02/DI*02	2	Yt(a+b-)	YT*01/YT*01	2	Co(a+b-)	CO*01.01/CO*01.01	2	Do(a+b-)	DO*01/DO*01	2	LW(a+b-)
HGDP00031	Central South Asia	Brahui	m	O	ABO*O.01.01/ABO*O.01.01	2	k	Kp(a-b+)	Js(a-b+)	KEL*02/KEL*02	2	Jk(a+b+)	JK*02/JK*01W.01	2	Lu(a-b+)	LU*02/LU*02.-24	1.929	Fy(a+b+)	FY*02/FY*01	2	MN	GYPA*01/GYPA*02	2	S s	GYPB*04/GYPB*04	2	D.	RHD*01/RHD*01	0	C.c	RHCE*c/RHCE*C	2	E e	RHCE*e/RHCE*E	2	Di(a-b+)	Wr(a-b+)	DI*02/DI*02	2	Yt(a+b-)	YT*01/YT*01	2	Co(a+b-)	CO*01.01/CO*01.01	2	Do(a+b+)	DO*01/DO*02	2	LW(a+b-)
HGDP00033	Central South Asia	Brahui	m	B	ABO*B.01/ABO*O.01.02	2	k	Kp(a-b+)	Js(a-b+)	KEL*02/KEL*02	2	Jk(a+b+)	JK*02/JK*01	2	Lu(a-b+)	LU*02/LU*02	2	Fy(a+b-)	FY*01/FY*01	2	MM	GYPA*01/GYPA*01	2	S s	GYPB*04/GYPB*03	2	D.	RHD*01/RHD*01	0	C.c	RHCE*c/RHCE*C	2	e.e	RHCE*e/RHCE*e	2	Di(a-b+)	Wr(a-b+)	DI*02/DI*02	2	Yt(a+b-)	YT*01/YT*01	2	Co(a+b-)	CO*01.01/CO*01.01	2	Do(a+b-)	DO*01/DO*01	2	LW(a+b-)
HGDP00035	Central South Asia	Brahui	m	B	ABO*B.01/ABO*O.01.01	2	k	Kp(a-b+)	Js(a-b+)	KEL*02/KEL*02	2	Jk(a-b+)	JK*02/JK*02	2	Lu(a-b+)	LU*02/LU*02	2	Fy(a-b+)	FY*02,FY*02W.01/FY*02,FY*02W.01	1.81	MM	GYPA*01/GYPA*01	0	SS	GYPB*03/GYPB*03	2	D.	RHD*01/RHD*01	0	C.C.	RHCE*C/RHCE*C	2	e.e	RHCE*e/RHCE*e	2	Di(a-b+)	Wr(a-b+)	DI*02/DI*02	2	Yt(a+b-)	YT*01/YT*01	2	Co(a+b-)	CO*01.01/CO*01.01	2	Do(a-b+)	DO*02/DO*02	2	LW(a+b-)
HGDP00037	Central South Asia	Brahui	m	B	ABO*B.01/ABO*O.01.01	2	k	Kp(a-b+)	Js(a-b+)	KEL*02/KEL*02	2	Jk(a+b+)	JK*02/JK*01	2	Lu(a+b+)	LU*01.19/LU*02.19	2	Fy(a+b-)	FY*01/FY*01	2	MM	GYPA*01/GYPA*01	2	SS	GYPB*03/GYPB*03	2	D.	RHD*01/RHD*01	0	C.c	RHCE*c/RHCE*C	2	E e	RHCE*e/RHCE*E	2	Di(a-b+)	Wr(a-b+)	DI*02/DI*02	2	Yt(a+b-)	YT*01/YT*01	2	Co(a+b-)	CO*01.01/CO*01.01	2	Do(a+b+)	DO*01/DO*02	2	LW(a+b-)
HGDP00039	Central South Asia	Brahui	m	A	ABO*A1.02/ABO*O.01.01	2	k	Kp(a-b+)	Js(a-b+)	KEL*02/KEL*02	2	Jk(a+b+)	JK*02/JK*01W.01	2	Lu(a-b+)	LU*02/LU*02.19	2	Fy(a+b-)	FY*02N.01/FY*01	2	MM	GYPA*01/GYPA*01	0	s	GYPB*04/GYPB*04	2	D.	RHD*01/RHD*01N.01	2	C.c	RHCE*c/RHCE*C	2	e.e	RHCE*e/RHCE*e	2	Di(a-b+)	Wr(a-b+)	DI*02/DI*02	2	Yt(a+b-)	YT*01/YT*01	2	Co(a+b-)	CO*01.01/CO*01.01	2	Do(a+b-)	DO*01/DO*01	2	LW(a+b-)
HGDP00041	Central South Asia	Brahui	m	B	ABO*B.01/ABO*O.01.01	2	k	Kp(a-b+)	Js(a-b+)	KEL*02/KEL*02	2	Jk(a-b+)	JK*02/JK*02	2	Lu(a-b+)	LU*02/LU*02	2	Fy(a+b-)	FY*01/FY*01	2	MM	GYPA*01/GYPA*01	0	s	GYPB*04/GYPB*04	2	dd	RHD*01N.01/-	2	cc	RHCE*c/RHCE*c	2	e.e	RHCE*e/RHCE*e	2	Di(a-b+)	Wr(a-b+)	DI*02/DI*02	2	Yt(a+b-)	YT*01/YT*01	2	Co(a+b-)	CO*01.01/CO*01.01	2	Do(a+b-)	DO*01/DO*01	2	LW(a+b-)
HGDP00043	Central South Asia	Brahui	m	O	ABO*O.01.02/ABO*O.01.01	2	k	Kp(a-b+)	Js(a-b+)	KEL*02/KEL*02	2	Jk(a+b+)	JK*02/JK*01W.01	2	Lu(a-b+)	LU*02/LU*02	2	Fy(a+b+)	FY*01/FY*02,FY*02W.01	1.905	MM	GYPA*01/GYPA*01	0	SS	GYPB*03/GYPB*03	2	D.	RHD*01/RHD*01	0	C.c	RHCE*c/RHCE*C	2	E e	RHCE*e/RHCE*E	2	Di(a-b+)	Wr(a-b+)	DI*02/DI*02	2	Yt(a+b-)	YT*01/YT*01	2	Co(a+b-)	CO*01.01/CO*01.01	2	Do(a+b+)	DO*01/DO*02	2	LW(a+b-)
HGDP00045	Central South Asia	Brahui	m	O	ABO*O.01.01/ABO*O.01.01	2	k	Kp(a-b+)	Js(a-b+)	KEL*02/KEL*02	2	Jk(a+b-)	JK*01W.01/JK*01	2	Lu(a-b+)	LU*02/LU*02	2	Fy(a+b+)	FY*01/FY*02,FY*02W.01	1.905	NN	GYPA*02/GYPA*02	2	s	GYPB*04/GYPB*04	2	D.	RHD*01/RHD*01	0	C.C.	RHCE*C/RHCE*C	2	e.e	RHCE*e/RHCE*e	2	Di(a-b+)	Wr(a-b+)	DI*02/DI*02	2	Yt(a+b-)	YT*01/YT*01	2	Co(a+b-)	CO*01.01/CO*01.01	2	Do(a-b+)	DO*02/DO*02	2	LW(a+b-)
HGDP00047	Central South Asia	Brahui	m	B	ABO*B.01/ABO*O.01.01	2	k	Kp(a-b+)	Js(a-b+)	KEL*02/KEL*02	2	Jk(a+b+)	JK*02/JK*01W.03,JK*01W.04	1.931	Lu(a-b+)	LU*02/LU*02.19	2	Fy(a+b-)	FY*01/FY*01	2	MM	GYPA*01/GYPA*01	0	S s	GYPB*04/GYPB*03	2	D.	RHD*01/RHD*01	0	C.c	RHCE*c/RHCE*C	2	E e	RHCE*e/RHCE*E	2	Di(a-b+)	Wr(a-b+)	DI*02/DI*02	2	Yt(a+b-)	YT*01/YT*01	2	Co(a+b-)	CO*01.01/CO*01.01	2	Do(a-b+)	DO*02/DO*02	2	LW(a+b-)
HGDP00049	Central South Asia	Brahui	m	B	ABO*B.01/ABO*O.01.02	2	k	Kp(a-b+)	Js(a-b+)	KEL*02/KEL*02	2	Jk(a+b+)	JK*02/JK*01W.01	2	Lu(a-b+)	LU*02/LU*02	2	Fy(a+b-)	FY*01/FY*01	2	MM	GYPA*08/GYPA*08	2	S s	GYPB*04/GYPB*03	2	D.	RHD*01/RHD*01	0	C.c	RHCE*c/RHCE*C	2	E e	RHCE*e/RHCE*E	2	Di(a-b+)	Wr(a-b+)	DI*02/DI*02	2	Yt(a+b-)	YT*01/YT*01	2	Co(a+b-)	CO*01.01/CO*01.01	2	Do(a+b+)	DO*01/DO*02	2	LW(a+b-)
HGDP00052	Central South Asia	Balochi	m	O	ABO*O.01.01/ABO*O.01.01	2	k	Kp(a-b+)	Js(a-b+)	KEL*02/KEL*02	2	Jk(a+b-)	JK*01W.01/JK*01	2	Lu(a-b+)	LU*02/LU*02	2	Fy(a+b+)	FY*01/FY*02,FY*02W.01	1.905	MM	GYPA*01/GYPA*01	0	S s	GYPB*04/GYPB*03	2	D.	RHD*01/RHD*01N.01	2	C.c	RHCE*c/RHCE*C	2	e.e	RHCE*e/RHCE*e	2	Di(a-b+)	Wr(a-b+)	DI*02/DI*02	2	Yt(a+b-)	YT*01/YT*01	2	Co(a+b-)	CO*01.01/CO*01.01	2	Do(a+b+)	DO*01/DO*02	2	LW(a+b-)
HGDP00054	Central South Asia	Balochi	m	O	ABO*O.01.02/ABO*O.01.02	2	k	Kp(a-b+)	Js(a-b+)	KEL*02/KEL*02	2	Jk(a+b+)	JK*02/JK*01	2	Lu(a-b+)	LU*02/LU*02.19	2	Fy(a+b-)	FY*01/FY*01	2	MM	GYPA*01/GYPA*01	0	SS	GYPB*03/GYPB*03	2	D.	RHD*01/RHD*01	0	C.c	RHCE*c/RHCE*C	2	E e	RHCE*e/RHCE*E	2	Di(a-b+)	Wr(a-b+)	DI*02/DI*02	2	Yt(a+b-)	YT*01/YT*01	2	Co(a+b-)	CO*01.01/CO*01.01	2	Do(a+b+)	DO*01/DO*02	2	LW(a+b-)
HGDP00056	Central South Asia	Balochi	m	B	ABO*B.01/ABO*B.01	2	k	Kp(a+b+)	Js(a-b+)	KEL*02/KEL*02.03	2	Jk(a+b+)	JK*02/JK*01	2	Lu(a-b+)	LU*02/LU*02.19	2	Fy(a-b+)	FY*02/FY*02,FY*02W.01	1.905	MM	GYPA*01/GYPA*01	0	SS	GYPB*03/GYPB*03	2	D.	RHD*01/RHD*01	0	C.C.	RHCE*C/RHCE*C	2	e.e	RHCE*e/RHCE*e	2	Di(a-b+)	Wr(a-b+)	DI*02/DI*02	2	Yt(a+b-)	YT*01/YT*01	2	Co(a+b-)	CO*01.01/CO*01.01	2	Do(a+b-)	DO*01/DO*01	2	LW(a+b-)
HGDP00057	Central South Asia	Balochi	m	AB	ABO*B.01/ABO*A1.02	2	k	Kp(a-b+)	Js(a-b+)	KEL*02/KEL*02	2	Jk(a+b-)	JK*01W.01/JK*01	2	Lu(a-b+)	LU*02/LU*02	2	Fy(a-b-)	FY*02N.01/FY*02N.01	2	MN	GYPA*01/GYPA*02	2	s	GYPB*04/GYPB*04	2	D.	RHD*01/RHD*01	0	C.C.	RHCE*C/RHCE*C	2	e.e	RHCE*e/RHCE*e	2	Di(a-b+)	n.a.	DI*02/DI*02	2	Yt(a+b-)	YT*01/YT*01	2	Co(a+b-)	CO*01.01/CO*01.01	2	Do(a+b+)	DO*01/DO*02	2	LW(a+b-)
HGDP00060	Central South Asia	Balochi	m	O	ABO*O.01.02/ABO*O.01.01	2	k	Kp(a-b+)	Js(a-b+)	KEL*02/KEL*02	2	Jk(a-b+)	JK*02/JK*02	0	Lu(a-b+)	LU*02/LU*02	0	Fy(a-b+)	FY*02/FY*02N.01	2	MN	GYPA*01/GYPA*02	2	s	GYPB*04/GYPB*04	2	dd	RHD*01N.01/-	2	cc	RHCE*c/RHCE*c	2	e.e	RHCE*e/RHCE*e	2	Di(a-b+)	Wr(a-b+)	DI*02/DI*02	0	Yt(a+b-)	YT*01/YT*01	2	Co(a+b-)	CO*01.01/CO*01.01	2	Do(a-b+)	DO*02/DO*02	2	LW(a+b-)
HGDP00062	Central South Asia	Balochi	m	O	ABO*O.01.01/ABO*O.01.01	2	k	Kp(a-b+)	Js(a-b+)	KEL*02/KEL*02	2	Jk(a+b+)	JK*02/JK*02	0	Lu(a-b+)	LU*02/LU*02	0	Fy(a-b+)	FY*02/FY*02	2	MM	GYPA*01/GYPA*01	2	s	GYPB*04/GYPB*04	2	D.	RHD*01/RHD*01	0	C.c	RHCE*c/RHCE*C	2	e.e	RHCE*e/RHCE*e	2	Di(a-b+)	Wr(a-b+)	DI*02/DI*02	0	Yt(a+b-)	YT*01/YT*01	2	Co(a+b-)	CO*01.01/CO*01.01	2	Do(a+b-)	DO*01/DO*01	2	LW(a+b-)
HGDP00064	Central South Asia	Balochi	m	O	ABO*O.01.01/ABO*O.01.01	2	k	Kp(a-b+)	Js(a-b+)	KEL*02/KEL*02	2	Jk(a-b+)	JK*02/JK*02	0	Lu(a-b+)	LU*02/LU*02	0	Fy(a+b+)	FY*01/FY*02,FY*02W.01	1.905	MM	GYPA*01/GYPA*01	2	SS	GYPB*03/GYPB*03	2	D.	RHD*01/RHD*01N.01	2	C.c	RHCE*c/RHCE*C	2	e.e	RHCE*e/RHCE*e	2	Di(a-b+)	Wr(a-b+)	DI*02/DI*02	0	Yt(a+b+)	YT*01/YT*02	2	Co(a+b-)	CO*01.01/CO*01.01	2	Do(a-b+)	DO*02/DO*02	2	LW(a+b-)
HGDP00066	Central South Asia	Balochi	m	B	ABO*B.01/ABO*B.01	2	k	Kp(a-b+)	Js(a-b+)	KEL*02/KEL*02	2	Jk(a+b+)	JK*02/JK*02	0	Lu(a-b+)	LU*02/LU*02	0	Fy(a+b-)	FY*01/FY*01	2	MM	GYPA*01/GYPA*01	2	SS	GYPB*03/GYPB*03	2	D.	RHD*01/RHD*01	0	C.C.	RHCE*C/RHCE*C	2	e.e	RHCE*e/RHCE*e	2	Di(a-b+)	Wr(a-b+)	DI*02/DI*02	0	Yt(a+b-)	YT*01/YT*01	2	Co(a+b-)	CO*01.01/CO*01.01	2	Do(a+b+)	DO*01/DO*02	2	LW(a+b-)
HGDP00068	Central South Asia	Balochi	m	A	ABO*A1.01/ABO*O.01.02	2	k	Kp(a-b+)	Js(a-b+)	KEL*02/KEL*02	2	Jk(a+b-)	JK*02/JK*02	0	Lu(a-b+)	LU*02/LU*02	0	Fy(a+b+)	FY*02/FY*01	2	MM	GYPA*01/GYPA*01	0	S s	GYPB*04/GYPB*03	2	D.	RHD*01/RHD*01N.01	2	C.C.	RHCE*C/RHCE*C	2	e.e	RHCE*e/RHCE*e	2	Di(a-b+)	Wr(a-b+)	DI*02/DI*02	0	Yt(a+b-)	YT*01/YT*01	2	Co(a+b-)	CO*01.01/CO*01.01	2	Do(a+b+)	DO*01/DO*01	0	LW(a+b-)
HGDP00070	Central South Asia	Balochi	m	O	ABO*O.01.02/ABO*O.01.01	2	k	Kp(a+b+)	Js(a-b+)	KEL*02/KEL*02.03	2	Jk(a+b-)	JK*02/JK*02	0	Lu(a-b+)	LU*02/LU*02	0	Fy(a+b-)	FY*01/FY*01	2	MM	GYPA*01/GYPA*01	0	S s	GYPB*04/GYPB*03	2	dd	RHD*01N.01/-	2	cc	RHCE*c/RHCE*c	2	e.e	RHCE*e/RHCE*e	2	Di(a-b+)	Wr(a-b+)	DI*02/DI*02	0	Yt(a+b-)	YT*01/YT*01	2	Co(a+b-)	CO*01.01/CO*01.01	2	Do(a+b+)	DO*01/DO*02	2	LW(a+b-)
HGDP00072	Central South Asia	Balochi	m	A	ABO*A1.01/ABO*O.01.26	2	k	Kp(a-b+)	Js(a-b+)	KEL*02/KEL*02	2	Jk(a-b+)	JK*02/JK*02	0	Lu(a-b+)	LU*02/LU*02	0	Fy(a+b+)	FY*01/FY*02,FY*02W.01	1.905	MN	GYPA*02/GYPA*01	1.889	s	GYPB*04/GYPB*04	2	D.	RHD*01/RHD*01N.01	2	C.c	RHCE*c/RHCE*C	2	e.e	RHCE*e/RHCE*e	2	Di(a-b+)	Wr(a-b+)	DI*02/DI*02	0	Yt(a+b-)	YT*01/YT*01	2	Co(a+b-)	CO*01.01/CO*01.01	2	Do(a+b+)	DO*01/DO*02	2	LW(a+b-)
HGDP00074	Central South Asia	Balochi	m	O	ABO*O.01.75/ABO*O.01.02	2	k	Kp(a+b-)	Js(a-b+)	KEL*02.03/KEL*02.03	2	Jk(a+b+)	JK*02/JK*02	0	Lu(a-b+)	LU*02/LU*02	0	Fy(a-b+)	FY*02/FY*02	2	MN	GYPA*01/GYPA*02	2	S s	GYPB*04/GYPB*03	2	D.	RHD*01/RHD*01N.01	2	C.c	RHCE*c/RHCE*C	2	e.e	RHCE*e/RHCE*e	2	Di(a-b+)	Wr(a-b+)	DI*02/DI*02	0	Yt(a+b-)	YT*01/YT*01	2	Co(a+b-)	CO*01.01/CO*01.01	2	Do(a-b+)	DO*02/DO*02	2	LW(a+b-)
HGDP00076	Central South Asia	Balochi	m	O	ABO*O.01.02/ABO*O.01.56	2	k	Kp(a-b+)	Js(a-b+)	KEL*02/KEL*02	2	Jk(a-b+)	JK*02/JK*02	0	Lu(a-b+)	LU*02/LU*02	0	Fy(a-b+)	FY*02/FY*02N.01	2	MN	GYPA*01/GYPA*02	2	s	GYPB*04/GYPB*04	2	dd	RHD*01N.01/-	2	cc	RHCE*c/RHCE*c	2	e.e	RHCE*e/RHCE*e	2	Di(a-b+)	Wr(a-b+)	DI*02/DI*02	0	Yt(a+b-)	YT*01/YT*01	2	Co(a+b-)	CO*01.01/CO*01.01	2	Do(a-b+)	DO*01/DO*01	0	LW(a+b-)
HGDP00078	Central South Asia	Balochi	m	O	ABO*O.01.75/ABO*O.01.01	2	k	Kp(a-b+)	Js(a-b+)	KEL*02/KEL*02	2	Jk(a+b-)	JK*01/JK*01	2	Lu(a-b+)	LU*02/LU*02	2	Fy(a+b-)	FY*02N.01/FY*01	2	MN	GYPA*01/GYPA*02	2	S s	GYPB*04/GYPB*03	2	D.	RHD*01/RHD*01,RHD*01EL.36	0	C.c	RHCE*c/RHCE*C	2	E e	RHCE*e/RHCE*E	2	Di(a-b+)	Wr(a-b+)	DI*02/DI*02	2	Yt(a+b-)	YT*01/YT*01	2	Co(a+b-)	CO*01.01/CO*01.01	2	Do(a-b+)	DO*02/DO*02	2	LW(a+b-)
HGDP00080	Central South Asia	Balochi	m	O	ABO*O.01.02/ABO*O.01.02	2	k	Kp(a-b+)	Js(a-b+)	KEL*02/KEL*02	2	Jk(a+b-)	JK*01W.01/JK*01	2	Lu(a-b+)	LU*02/LU*02	2	Fy(a-b+)	FY*02,FY*02W.01/FY*02,FY*02W.01	1.81	MM	GYPA*01/GYPA*01	0	s	GYPB*04/GYPB*04	2	D.	RHD*01/RHD*01	0	C.C.	RHCE*C/RHCE*C	2	e.e	RHCE*e/RHCE*e	2	Di(a-b+)	Wr(a-b+)	DI*02/DI*02	2	Yt(a+b-)	YT*01/YT*01	2	Co(a+b-)	CO*01.01/CO*01.01	2	Do(a+b+)	DO*01/DO*02	2	LW(a+b-)
HGDP00082	Central South Asia	Balochi	m	A	ABO*A1.01/ABO*O.01.01	2	k	Kp(a-b+)	Js(a-b+)	KEL*02/KEL*02	2	Jk(a+b-)	JK*01W.01/JK*01W.01	2	Lu(a-b+)	LU*02/LU*02	2	Fy(a+b+)	FY*02/FY*01	2	MM	GYPA*01/GYPA*01	0	S s	GYPB*04/GYPB*03	2	D.	RHD*01/RHD*01	0	C.C.	RHCE*C/RHCE*C	2	e.e	RHCE*e/RHCE*e	2	Di(a-b+)	Wr(a-b+)	DI*02/DI*02	2	Yt(a+b-)	YT*01/YT*01	2	Co(a+b-)	CO*01.01/CO*01.01	2	Do(a-b+)	DO*02/DO*02	2	LW(a+b-)
HGDP00086	Central South Asia	Balochi	m	O	ABO*O.01.02/ABO*O.01.01	2	k	Kp(a-b+)	Js(a-b+)	KEL*02/KEL*02	2	Jk(a+b+)	JK*02/JK*01W.01	2	Lu(a-b+)	LU*02/LU*02.-13	1.929	Fy(a+b+)	FY*02/FY*01	2	MM	GYPA*01/GYPA*01	0	S s	GYPB*04/GYPB*03	2	D.	RHD*01/RHD*01N.01	2	C.C.	RHCE*C/RHCE*C	2	e.e	RHCE*e/RHCE*e	2	Di(a-b+)	Wr(a-b+)	DI*02/DI*02	2	Yt(a+b-)	YT*01/YT*01	2	Co(a+b-)	CO*01.01/CO*01.01	2	Do(a+b+)	DO*01/DO*02	2	LW(a+b-)
HGDP00088	Central South Asia	Balochi	m	B	ABO*B.01/ABO*O.01.75	2	k	Kp(a-b+)	Js(a-b+)	KEL*02/KEL*02	2	Jk(a-b+)	JK*02/JK*02	2	Lu(a-b+)	LU*02/LU*02.19	2	Fy(a+b-)	FY*01/FY*01	2	MN	GYPA*01/GYPA*02	2	S s	GYPB*04/GYPB*03	2	D.	RHD*01/RHD*01	0	C.C.	RHCE*C/RHCE*C	2	e.e	RHCE*e/RHCE*e	2	Di(a-b+)	Wr(a-b+)	DI*02/DI*02	2	Yt(a+b-)	YT*01/YT*01	2	Co(a+b-)	CO*01.01/CO*01.01	2	Do(a-b+)	DO*02/DO*02	2	LW(a+b-)
HGDP00092	Central South Asia	Balochi	m	O	ABO*O.01.75/ABO*O.01.02	2	k	Kp(a-b+)	Js(a-b+)	KEL*02/KEL*02	2	Jk(a-b+)	JK*02/JK*02	2	Lu(a-b+)	LU*02/LU*02.19	2	Fy(a+b+)	FY*02/FY*01	2	MN	GYPA*01/GYPA*02	2	s	GYPB*04/GYPB*04	2	D.	RHD*01/RHD*01	0	C.c	RHCE*c/RHCE*C	2	E e	RHCE*e/RHCE*E	2	Di(a-b+)	Wr(a-b+)	DI*02/DI*02	2	Yt(a+b-)	YT*01/YT*01	2	Co(a+b-)	CO*01.01/CO*01.01	2	Do(a+b+)	DO*01/DO*02	2	LW(a+b-)
HGDP00094	Central South Asia	Balochi	m	B	ABO*B.01/ABO*O.01.09	2	k	Kp(a-b+)	Js(a-b+)	KEL*02/KEL*02	2	Jk(a+b+)	JK*02/JK*01	2	Lu(a-b+)	LU*02/LU*02.-24	1.929	Fy(a+b+)	FY*02/FY*01	2	MN	GYPA*02/GYPA*01	1.889	s	GYPB*04/GYPB*04	2	D.	RHD*01/RHD*01	0	C.C.	RHCE*C/RHCE*C	2	e.e	RHCE*e/RHCE*e	2	Di(a-b+)	Wr(a-b+)	DI*02/DI*02	2	Yt(a+b-)	YT*01/YT*01	2	Co(a+b-)	CO*01.01/CO*01.01	2	Do(a+b+)	DO*01/DO*02	2	LW(a+b-)
HGDP00096	Central South Asia	Balochi	m	B	ABO*B.01/ABO*O.01.01	2	k	Kp(a-b+)	Js(a-b+)	KEL*02/KEL*02	2	Jk(a+b+)	JK*02/JK*01	2	Lu(a-b+)	LU*02/LU*02.-24	1.929	Fy(a+b-)	FY*01/FY*01	2	MM	GYPA*01/GYPA*01	2	s	GYPB*04/GYPB*04	2	D.	RHD*01/RHD*01	0	C.C.	RHCE*C/RHCE*C	2	e.e	RHCE*e/RHCE*e	2	Di(a-b+)	Wr(a-b+)	DI*02/DI*02	2	Yt(a-b+)	YT*02/YT*02	2	Co(a+b-)	CO*01.01/CO*01.01	2	Do(a+b+)	DO*01/DO*02	2	LW(a+b-)
HGDP00098	Central South Asia	Balochi	m	O	ABO*O.01.01/ABO*O.01.01	2	k	Kp(a-b+)	Js(a-b+)	KEL*02/KEL*02	2	Jk(a+b-)	JK*01W.01/JK*01W.02	2	Lu(a-b+)	LU*02/LU*02.-24	1.929	Fy(a+b+)	FY*01/FY*02,FY*02W.01	1.905	MM	GYPA*08/GYPA*08	0	S s	GYPB*04/GYPB*03	2	D.	RHD*01/RHD*01	0	C.C.	RHCE*C/RHCE*C	2	e.e	RHCE*e/RHCE*e	2	Di(a-b+)	Wr(a-b+)	DI*02/DI*02	2	Yt(a+b-)	YT*01/YT*01	2	Co(a+b-)	CO*01.01/CO*01.01	2	Do(a+b-)	DO*01/DO*01	2	LW(a+b-)
HGDP00099	Central South Asia	Hazara	m	O	ABO*O.01.02/ABO*O.01.02	2	k	Kp(a-b+)	Js(a-b+)	KEL*02/KEL*02	2	Jk(a+b-)	JK*01/JK*01	2	Lu(a-b+)	LU*02/LU*02.-24	1.929	Fy(a+b+)	FY*02/FY*01	2	MM	GYPA*01/GYPA*01	2	s	GYPB*04/GYPB*04	2	D.	RHD*01/RHD*01	0	C.C.	RHCE*C/RHCE*C	2	e.e	RHCE*e/RHCE*e	2	Di(a-b+)	Wr(a-b+)	DI*02/DI*02	2	Yt(a+b-)	YT*01/YT*01	2	Co(a+b-)	CO*01.01/CO*01.01	2	Do(a+b+)	DO*01/DO*02	2	LW(a+b-)
HGDP00100	Central South Asia	Hazara	m	O	ABO*O.02.01/ABO*O.01.01	2	k	Kp(a-b+)	Js(a-b+)	KEL*02/KEL*02	2	Jk(a+b-)	JK*01W.01/JK*01	2	Lu(a-b+)	LU*02/LU*02	2	Fy(a+b+)	FY*02/FY*01	2	NN	GYPA*02/GYPA*02	2	s	GYPB*04/GYPB*04	2	D.	RHD*01/RHD*01	0	C.C.	RHCE*c/RHCE*c	2	e.e	RHCE*e/RHCE*e	2	Di(a-b+)	Wr(a-b+)	DI*02/DI*02	2	Yt(a+b-)	YT*01/YT*01	2	Co(a+b-)	CO*01.01/CO*01.01	2	Do(a-b+)	DO*02/DO*02	2	LW(a+b-)
HGDP00102	Central South Asia	Hazara	m	B	ABO*B.01/ABO*O.01.01	2	k	Kp(a-b+)	Js(a-b+)	KEL*02/KEL*02	2	Jk(a+b+)	JK*02/JK*01	2	Lu(a-b+)	LU*02/LU*02	2	Fy(a+b-)	FY*01/FY*01	2	MN	GYPA*02/GYPA*02	2	S s	GYPB*04/GYPB*03	2	D.	RHD*01/RHD*03.03	0	cc	RHCE*c/RHCE*c	2	EE	RHCE*E/RHCE*E	2	Di(a-b+)	Wr(a-b+)	DI*02/DI*02	2	Yt(a+b-)	YT*01/YT*01	2	Co(a+b-)	CO*01.01/CO*01.01	2	Do(a-b+)	DO*02/DO*02	2	LW(a+b-)
HGDP00103	Central South Asia	Hazara	m	B	ABO*B.01/ABO*B.01	1.986	k	Kp(a-b+)	Js(a-b+)	KEL*02/KEL*02	2	Jk(a-b+)	JK*02/JK*02	2	Lu(a-b+)	LU*02/LU*02	2	Fy(a+b-)	FY*01/FY*01	2	MN	GYPA*01/GYPA*02	2	s	GYPB*04/GYPB*04	2	D.	RHD*01/RHD*01	0	C.C.	RHCE*C/RHCE*C	2	e.e	RHCE*e/RHCE*e	2	Di(a-b+)	Wr(a-b+)	DI*02/DI*02	2	Yt(a+b+)	YT*01/YT*02	2	Co(a+b-)	CO*01.01/CO*01.01	2	Do(a+b+)	DO*01/DO*02	2	LW(a+b-)
HGDP00104	Central South Asia	Hazara	m	B	ABO*B.01/ABO*O.01.02	2	k	Kp(a-b+)	Js(a-b+)	KEL*02/KEL*02	2	Jk(a+b+)	JK*02/JK*01	2	Lu(a-b+)	LU*02/LU*02	2	Fy(a+b+)	FY*02/FY*01	2	MN	GYPA*02/GYPA*02	2	S s	GYPB*04/GYPB*03	2	D.	RHD*01/RHD*01	0	C.c	RHCE*c/RHCE*C	2	E e	RHCE*e/RHCE*E	2	Di(a+b+)	Wr(a-b+)	DI*02/DI*01	2	Yt(a+b-)	YT*01/YT*01	2	Co(a+b-)	CO*01.01/CO*01.01	2	Do(a-b+)	DO*02/DO*02	2	LW(a+b-)
HGDP00105	Central South Asia	Hazara	m	B	ABO*B.01/ABO*O.01.68	2	k	Kp(a+b+)	Js(a-b+)	KEL*02/KEL*02.03	2	Jk(a+b+)	JK*02N.13,JK*02N.12,JK*02N.11/JK*01	1.931	Lu(a-b+)	LU*02/LU*02.-24	1.929	Fy(a+b-)	FY*01/FY*01	2	MM	GYPA*01/GYPA*01	2	SS	GYPB*03/GYPB*03	2	D.	RHD*01/RHD*01N.01	2	cc	RHCE*c/RHCE*c	2	E e	RHCE*e/RHCE*E	2	Di(a-b+)	Wr(a-b+)	DI*02/DI*02	2	Yt(a+b-)	YT*01/YT*01	2	Co(a+b-)	CO*01.01/CO*01.01	2	Do(a+b+)	DO*01/DO*02	2	LW(a+b-)
HGDP00106	Central South Asia	Hazara	m	A	ABO*A1.01/ABO*O.01.02	2	k	Kp(a-b+)	Js(a-b+)	KEL*02/KEL*02	2	Jk(a+b-)	JK*01W.01/JK*01	2	Lu(a-b+)	LU*02/LU*02	2	Fy(a+b-)	FY*01/FY*01	2	MN	GYPA*01/GYPA*02	2	s	GYPB*04/GYPB*04	2	D.	RHD*01/RHD*01N.01	2	C.c	RHCE*c/RHCE*C	2	e.e	RHCE*e/RHCE*e	2	Di(a-b+)	Wr(a-b+)	DI*02/DI*02	2	Yt(a+b-)	YT*01/YT*01	2	Co(a+b-)	CO*01.01/CO*01.01	2	Do(a+b+)	DO*01/DO*02	2	LW(a+b-)
HGDP00108	Central South Asia	Hazara	m	A	ABO*A1.01/ABO*O.01.01	2	k	Kp(a-b+)	Js(a-b+)	KEL*02/KEL*02	2	Jk(a+b-)	JK*01/JK*01	2	Lu(a-b+)	LU*02/LU*02	2	Fy(a+b+)	FY*02/FY*01	2	MN	GYPA*01/GYPA*02	2	S s	GYPB*04/GYPB*03	2	D.	RHD*01/RHD*01	0	C.c	RHCE*c/RHCE*C	2	E e	RHCE*e/RHCE*E	2	Di(a-b+)	Wr(a-b+)	DI*02/DI*02	2	Yt(a+b-)	YT*01/YT*01	2	Co(a+b-)	CO*01.01/CO*01.01	2	Do(a-b+)	DO*02/DO*02	2	LW(a+b-)
HGDP00109	Central South Asia	Hazara	m	O	ABO*O.01.75/ABO*O.01.02	2	k	Kp(a-b+)	Js(a-b+)	KEL*02/KEL*02	2	Jk(a+b+)	JK*02/JK*01W.01	2	Lu(a-b+)	LU*02.19/LU*02.19	2	Fy(a-b+)	FY*02/FY*02	2	MN	GYPA*08/GYPA*02	2	s	GYPB*04/GYPB*04	2	D.	RHD*01/RHD*01	0	C.c	RHCE*c/RHCE*C	2	E e	RHCE*e/RHCE*E	2	Di(a-b+)	Wr(a-b+)	DI*02/DI*02	2	Yt(a+b-)	YT*01/YT*01	2	Co(a+b-)	CO*01.01/CO*01.01	2	Do(a-b+)	DO*02/DO*02	2	LW(a+b-)
HGDP00110	Central South Asia	Hazara	m	A	ABO*O.01.02/ABO*A2.16	1.986	k	Kp(a-b+)	Js(a-b+)	KEL*02/KEL*02	2	Jk(a+b+)	JK*02/JK*01W.01	2	Lu(a-b+)	LU*02/LU*02	2	Fy(a+b-)	FY*01/FY*01	2	MN	GYPA*02/GYPA*01	1.889	SS	GYPB*03/GYPB*03	2	D.	RHD*01/RHD*01N.01	2	C.c	RHCE*c/RHCE*C	2	e.e	RHCE*e/RHCE*e	2	Di(a-b+)	Wr(a-b+)	DI*02/DI*02	2	Yt(a+b-)	YT*01/YT*01	2	Co(a+b-)	CO*01.01/CO*01.01	2	Do(a+b+)	DO*01/DO*02	2	LW(a+b-)
HGDP00115	Central South Asia	Hazara	m	O	ABO*O.01.02/ABO*O.01.01	2	k	Kp(a-b+)	Js(a-b+)	KEL*02/KEL*02	2	Jk(a+b-)	JK*01W.01/JK*01	2	Lu(a-b+)	LU*02/LU*02.-24	1.929	Fy(a-b+)	FY*02/FY*02,FY*02W.01	1.905	MM	GYPA*01/GYPA*01	0	s	GYPB*04/GYPB*04	2	D.	RHD*01/RHD*01	0	C.c	RHCE*c/RHCE*C	2	E e	RHCE*e/RHCE*E	2	Di(a-b+)	Wr(a-b+)	DI*02/DI*02	2	Yt(a+b-)	YT*01/YT*01	2	Co(a+b-)	CO*01.01/CO*01.01	2	Do(a-b+)	DO*02/DO*02	2	LW(a+b-)
HGDP00118	Central South Asia	Hazara	m	A	ABO*A2.01/ABO*O.01.02	2	k	Kp(a-b+)	Js(a-b+)	KEL*02/KEL*02	2	Jk(a+b-)	JK*01W.01/JK*01	2	Lu(a-b+)	LU*02/LU*02	2	Fy(a+b+)	FY*02/FY*01	2	MM	GYPA*01/GYPA*01	2	s	GYPB*04/GYPB*04	2	!	RHD*01N.01/-	2	cc	RHCE*c/RHCE*c	2	e.e	RHCE*e/RHCE*e	2	Di(a-b+)	Wr(a-b+)	DI*02/DI*02	2	Yt(a+b-)	YT*01/YT*01	2	Co(a+b-)	CO*01.01/CO*01.01	2	Do(a-b+)	DO*02/DO*02	2	LW(a+b-)
HGDP00120	Central South Asia	Hazara	m	B	ABO*BW.14/ABO*O.01.01	2	k	Kp(a-b+)	Js(a-b+)	KEL*02/KEL*02	2	Jk(a+b+)	JK*02/JK*01	2	Lu(a-b+)	LU*02/LU*02.19	2	Fy(a+b-)	FY*01/FY*01	2	MN	GYPA*01/GYPA*02	2	S s	GYPB*04/GYPB*03	2	!	RHD*01N.01/-	2	cc	RHCE*c/RHCE*c	2	e.e	RHCE*e/RHCE*e	2	Di(a-b+)	Wr(a-b+)	DI*02/DI*02	2	Yt(a+b-)	YT*01/YT*01	2	Co(a+b-)	CO*01.01/CO*01.01	2	Do(a+b+)	DO*01/DO*02	2	LW(a+b-)
HGDP00121	Central South Asia	Hazara	m	A	ABO*A1.01/ABO*O.01.22	2	k	Kp(a-b+)	Js(a-b+)	KEL*02/KEL*02	2	Jk(a+b-)	JK*01/JK*01	2	Lu(a-b+)	LU*02/LU*02.19	2	Fy(a+b-)	FY*01/FY*01	2	NN	GYPA*02/GYPA*02	2	s	GYPB*04/GYPB*04	2	D.	RHD*01/RHD*01	0	C.c	RHCE*c/RHCE*C	2	E e	RHCE*e/RHCE*E	2	Di(a-b+)	Wr(a-b+)	DI*02/DI*02	2	Yt(a+b+)	YT*01/YT*02	2	Co(a+b-)	CO*01.01/CO*01.01	2	Do(a+b+)	DO*01/DO*02	2	LW(a+b-)
HGDP00122	Central South Asia	Hazara	m	B	ABO*B.01/ABO*O.01.26	2	k	Kp(a-b+)	Js(a-b+)	KEL*02/KEL*02	2	Jk(a+b+)	JK*02/JK*01	2	Lu(a-b+)	LU*02/LU*02	2	Fy(a+b-)	FY*01/FY*01	2	MN	GYPA*02/GYPA*01	1.889	S s	GYPB*04/GYPB*03	2	D.	RHD*01/RHD*01	0	C.C.	RHCE*C/RHCE*C	2	e.e	RHCE*e/RHCE*e	2	Di(a-b+)	Wr(a-b+)	DI*02/DI*02	2	Yt(a+b-)	YT*01/YT*01	2	Co(a+b-)	CO*01.01/CO*01.01	2	Do(a+b+)	DO*01/DO*02	2	LW(a+b-)
HGDP00127	Central South Asia	Hazara	m	A	ABO*A1.02/ABO*A1.02	2	k	Kp(a-b+)	Js(a-b+)	KEL*02/KEL*02	2	Jk(a+b+)	JK*02/JK*01	2	Lu(a-b+)	LU*02/LU*02.19	2	Fy(a+b+)	FY*02/FY*01	2	MN	GYPA*01/GYPA*02	2	s	GYPB*04/GYPB*04	2	D.	RHD*01/RHD*01	0	C.C.	RHCE*C/RHCE*C	2	e.e	RHCE*e/RHCE*e	2	Di(a-b+)	Wr(a-b+)	DI*02/DI*02	2	Yt(a+b-)	YT*01/YT*01	2	Co(a+b-)	CO*01.01/CO*01.01	2	Do(a-b+)	DO*02/DO*02	2	LW(a+b-)
HGDP00129	Central South Asia	Hazara	m	A	ABO*A1.02/ABO*O.01.01	2	k	Kp(a-b+)	Js(a-b+)	KEL*02/KEL*02	2	Jk(a+b-)	JK*01W.01/JK*01	2	Lu(a-b+)	LU*02/LU*02.19	2	Fy(a+b+)	FY*02/FY*01	2	MM	GYPA*01/GYPA*01	2	S s	GYPB*04/GYPB*03	2	D.	RHD*01/RHD*01N.01	2	C.c	RHCE*c/RHCE*C	2	e.e	RHCE*e/RHCE*e	2	Di(a-b+)	n.a.	DI*02/DI*02	2	Yt(a+b-)	YT*01/YT*01	2	Co(a+b-)	CO*01.01/CO*01.01	2	Do(a-b+)	DO*02/DO*02	2	LW(a+b-)
HGDP00130	Central South Asia	Makrani	m	A	ABO*A1.01/ABO*A1.01	0	k	Kp(a-b+)	Js(a-b+)	KEL*02/KEL*02	0	Jk(a+b+)	JK*02/JK*02	0	Lu(a-b+)	LU*02/LU*02	0	Fy(a+b-)	FY*02N.01/FY*01	2	NN	GYPA*01/GYPA*01	0	s	GYPB*04/GYPB*04	0	D.	RHD*01/RHD*01	0	C.c	RHCE*c/RHCE*C	2	E e	RHCE*e/RHCE*E	2	Di(a-b+)	Wr(a-b+)	DI*02/DI*02	0	Yt(a+b-)	YT*01/YT*01	0	Co(a+b-)	CO*01.01/CO*01.01	0	Do(a+b+)	DO*01/DO*01	0	LW(a+b-)
HGDP00131	Central South Asia	Makrani	m	A	ABO*A1.01/ABO*O.01.01	2	k	Kp(a-b+)	Js(a-b+)	KEL*02/KEL*02	2	Jk(a+b+)	JK*02/JK*01W.01	2	Lu(a-b+)	LU*02/LU*02.-24	1.929	Fy(a+b-)	FY*01/FY*01	2	MM	GYPA*01/GYPA*01	0	S s	GYPB*04/GYPB*03	2	D.	RHD*01/RHD*01N.01	2	cc	RHCE*c/RHCE*c	2	E e	RHCE*e/RHCE*E	2	Di(a-b+)	Wr(a-b+)	DI*02/DI*02	2	Yt(a+b-)	YT*01/YT*01	2	Co(a+b-)	CO*01.01/CO*01.01	2	Do(a-b+)	DO*02/DO*02	2	LW(a+b-)
HGDP00133	Central South Asia	Makrani	m	A	ABO*A1.01/ABO*O.01.01	2	k	Kp(a-b+)	Js(a-b+)	KEL*02/KEL*02	2	Jk(a+b+)	JK*02/JK*01W.01	2	Lu(a-b+)	LU*02/LU*02.19	2	Fy(a+b+)	FY*02/FY*01	2	MN	GYPA*01/GYPA*02	2	S s	GYPB*04/GYPB*03	2	D.	RHD*01/RHD*01N.01	2	C.c	RHCE*c/RHCE*C	2	e.e	RHCE*e/RHCE*e	2	Di(a-b+)	Wr(a-b+)	DI*02/DI*02	2	Yt(a+b-)	YT*01/YT*01	2	Co(a+b-)	CO*01.01/CO*01.01	2	Do(a-b+)	DO*02/DO*02	2	LW(a+b-)
HGDP00134	Central South Asia	Makrani	m	B	ABO*B.01/ABO*O.01.01	2	k	Kp(a-b+)	Js(a-b+)	KEL*02/KEL*02	2	Jk(a+b-)	JK*01W.01/JK*01	2	Lu(a-b+)	LU*02/LU*02.-24	1.929	Fy(a-b+)	FY*02/FY*02N.01	2	MN	GYPA*01/GYPA*02	2	s	GYPB*04/GYPB*04	2	D.	RHD*01/RHD*01N.01	2	cc	RHCE*c/RHCE*c	2	E e	RHCE*e/RHCE*E	2	Di(a-b+)	Wr(a-b+)	DI*02/DI*02	2	Yt(a-b+)	YT*02/YT*02	2	Co(a+b-)	CO*01.01/CO*01.01	2	Do(a+b+)	DO*01/DO*02	2	LW(a+b-)
HGDP00135	Central South Asia	Makrani	m	O	ABO*A1.01/ABO*A1.01	0	k	Kp(a-b+)	Js(a-b+)	KEL*02/KEL*02	0	Jk(a+b+)	JK*02/JK*02	0	Lu(a-b+)	LU*02/LU*02	0	Fy(a+b+)	FY*02/FY*02	0	MN	GYPA*01/GYPA*01	0	s	GYPB*04/GYPB*04	0	D.	RHD*01/RHD*01	0	cc	RHCE*c/RHCE*c	2	EE	RHCE*E/RHCE*E	2	Di(a-b+)	Wr(a-b+)	DI*02/DI*02	0	Yt(a+b-)	YT*01/YT*01	0	Co(a+b-)	CO*01.01/CO*01.01	0	Do(a+b-)	DO*01/DO*01	0	LW(a+b-)
HGDP00136	Central South Asia	Makrani	m	O	ABO*A1.01/ABO*A1.01	0	k	Kp(a-b+)	Js(a-b+)	KEL*02/KEL*02	0	Jk(a+b+)	JK*02/JK*02	0	Lu(a-b+)	LU*02/LU*02	0	Fy(a+b+)	FY*02/FY*02	0	MM	GYPA*01/GYPA*01	0	s	GYPB*04/GYPB*04	0	D.	RHD*01/RHD*01	0	C.C.	RHCE*C/RHCE*C	2	e.e	RHCE*e/RHCE*e	2	Di(a-b+)	Wr(a-b+)	DI*02/DI*02	0	Yt(a+b-)	YT*01/YT*01	0	Co(a+b-)	CO*01.01/CO*01.01	0	Do(a+b-)	DO*01/DO*01	0	LW(a+b-)
HGDP00137	Central South Asia	Makrani	m	O	ABO*A1.01/ABO*A1.01	0	k	Kp(a-b+)	Js(a-b+)	KEL*02/KEL*02	0	Jk(a+b+)	JK*02/JK*02	0	Lu(a-b+)	LU*02/LU*02	0	Fy(a+b+)	FY*02/FY*01	2	MN	GYPA*01/GYPA*01	0	SS	GYPB*04/GYPB*04	0	dd	RHD*01N.01/-	2	cc	RHCE*c/RHCE*c	2	e.e	RHCE*e/RHCE*e	2	Di(a-b+)	Wr(a-b+)	DI*02/DI*02	0	Yt(a+b-)	YT*01/YT*01	0	Co(a+b-)	CO*01.01/CO*01.01	0	Do(a+b-)	DO*01/DO*01	0	LW(a+b-)
HGDP00139	Central South Asia	Makrani	m	O	ABO*O.01.02/ABO*O.01.09	2	k	Kp(a-b+)	Js(a-b+)	KEL*02/KEL*02	2	Jk(a+b-)	JK*01/JK*01	2	Lu(a-b+)	LU*02/LU*02.19	2	Fy(a+b-)	FY*02N.01/FY*01	2	MM	GYPA*01/GYPA*01	2	SS	GYPB*03/GYPB*03	2	D.	RHD*01/RHD*01	0	C.C.	RHCE*C/RHCE*C	2	e.e	RHCE*e/RHCE*e	2	Di(a-b+)	Wr(a-b+)	DI*02/DI*02	2	Yt(a+b-)	YT*01/YT*01	2	Co(a+b-)	CO*01.01/CO*01.01	2	Do(a+b+)	DO*01/DO*02	2	LW(a+b-)
HGDP00140	Central South Asia	Makrani	m	O	ABO*A1.01/ABO*A1.01	0	k	Kp(a-b+)	Js(a-b+)	KEL*02/KEL*02	0	Jk(a+b-)	JK*02/JK*02	0	Lu(a-b+)	LU*02/LU*02	0	Fy(a+b+)	FY*02/FY*01	2	MM	GYPA*01/GYPA*01	0	SS	GYPB*03/GYPB*03	2	D.	RHD*01/RHD*01	0	cc	RHCE*c/RHCE*c	2	E e	RHCE*e/RHCE*E	2	Di(a-b+)	Wr(a-b+)	DI*02/DI*02	0	Yt(a+b+)	YT*01/YT*01	0	Co(a+b-)	CO*01.01/CO*01.01	2	Do(a+b-)	DO*01/DO*01	0	LW(a+b-)
HGDP00141	Central South Asia	Makrani	m	B	ABO*A1.01/ABO*A1.01	0	k	Kp(a-b+)	Js(a-b+)	KEL*02/KEL*02	0	Jk(a+b-)	JK*02/JK*02	0	Lu(a-b+)	LU*02/LU*02	0	Fy(a+b-)	FY*01/FY*01	2	MM	GYPA*01/GYPA*02	2	S s	GYPB*04/GYPB*03	2	D.	RHD*01/RHD*01N.01	2	cc	RHCE*c/RHCE*c	2	E e	RHCE*e/RHCE*E	2	Di(a-b+)	Wr(a-b+)	DI*02/DI*02	0	Yt(a+b-)	YT*01/YT*01	0	Co(a+b-)	CO*01.01/CO*01.01	0	Do(a+b+)	DO*01/DO*01	0	LW(a+b-)
HGDP00143	Central South Asia	Makrani	m	B	ABO*A1.01/ABO*A1.01	0	k	Kp(a-b+)	Js(a-b+)	KEL*02/KEL*02	0	Jk(a+b+)	JK*02/JK*02	0	Lu(a-b+)	LU*02/LU*02	0	Fy(a-b+)	FY*02/FY*02	2	NN	GYPA*02/GYPA*02	2	s	GYPB*04/GYPB*04	2	D.	RHD*01/RHD*01	0	C.C.	RHCE*C/RHCE*C	2	e.e	RHCE*e/RHCE*e	2	Di(a-b+)	Wr(a-b+)	DI*02/DI*02	0	Yt(a+b-)	YT*01/YT*01	0	Co(a+b-)	CO*01.01/CO*01.01	0	Do(a-b+)	DO*01/DO*01	0	LW(a+b-)
HGDP00144	Central South Asia	Makrani	m	O	ABO*A1.01/ABO*A1.01	0	k	Kp(a-b+)	Js(a-b+)	KEL*02/KEL*02	0	Jk(a+b+)	JK*02/JK*02	0	Lu(a-b+)	LU*02/LU*02	0	Fy(a+b+)	FY*02/FY*01	2	MM	GYPA*01/GYPA*01	0	S s	GYPB*04/GYPB*04	0	D.	RHD*01/RHD*01	0	C.C.	RHCE*C/RHCE*C	2	e.e	RHCE*e/RHCE*e	2	Di(a-b+)	Wr(a-b+)	DI*02/DI*02	0	Yt(a+b-)	YT*01/YT*01	0	Co(a+b-)	CO*01.01/CO*01.01	0	Do(a+b+)	DO*01/DO*01	0	LW(a+b-)
HGDP00145	Central South Asia	Makrani	m	B	ABO*A1.01/ABO*A1.01	0	k	Kp(a-b+)	Js(a-b+)	KEL*02/KEL*02	0	Jk(a+b-)	JK*02/JK*02	0	Lu(a-b+)	LU*02/LU*02	0	Fy(a+b+)	FY*01/FY*02,FY*02W.01	1.905	MM	GYPA*01/GYPA*01	0	s	GYPB*04/GYPB*04	0	D.	RHD*01/RHD*01	0	C.C.	RHCE*C/RHCE*C	2	e.e	RHCE*e/RHCE*e	2	Di(a-b+)	Wr(a-b+)	DI*02/DI*02	0	Yt(a+b+)	YT*01/YT*01	0	Co(a+b-)	CO*01.01/CO*01.01	0	Do(a+b+)	DO*01/DO*01	0	LW(a+b-)
HGDP00146	Central South Asia	Makrani	m	B	ABO*A1.01/ABO*A1.01	0	k	Kp(a-b+)	Js(a-b+)	KEL*02/KEL*02	0	Jk(a+b-)	JK*02/JK*02	0	Lu(a-b+)	LU*02/LU*02	0	Fy(a+b-)	FY*02N.01/FY*01	2	MM	GYPA*01/GYPA*01	0	S s	GYPB*04/GYPB*04	0	D.	RHD*01/RHD*01N.01	2	C.C.	RHCE*C/RHCE*C	2	e.e	RHCE*e/RHCE*e	2	Di(a-b+)	Wr(a-b+)	DI*02/DI*02	0	Yt(a+b-)	YT*01/YT*01	0	Co(a+b-)	CO*01.01/CO*01.01	0	Do(a+b-)	DO*01/DO*01	0	LW(a+b-)
HGDP00148	Central South Asia	Makrani	m	O	ABO*A1.01/ABO*A1.01	0	k	Kp(a-b+)	Js(a-b+)	KEL*02/KEL*02	0	Jk(a+b+)	JK*02/JK*02	0	Lu(a+b+)	LU*02/LU*02	0	Fy(a+b+)	FY*02/FY*01,FY*01W.02	1.905	MN	GYPA*01/GYPA*01	0	SS	GYPB*04/GYPB*04	0	D.	RHD*01/RHD*01	0	C.c	RHCE*c/RHCE*C	2	E e	RHCE*e/RHCE*E	2	Di(a-b+)	Wr(a-b+)	DI*02/DI*02	0	Yt(a+b-)	YT*01/YT*01	0	Co(a+b-)	CO*01.01/CO*01.01	0	Do(a+b-)	DO*01/DO*01	0	LW(a+b-)
HGDP00149	Central South Asia	Makrani	m	O	ABO*O.01.26/ABO*O.01.01	2	k	Kp(a-b+)	Js(a-b+)	KEL*02/KEL*02	2	Jk(a-b+)	JK*02/JK*02	2	Lu(a-b+)	LU*02/LU*02	2	Fy(a+b-)	FY*01/FY*01	2	MN	GYPA*02/GYPA*01	1.889	S s	GYPB*04/GYPB*03	2	D.	RHD*01/RHD*01N.01	2	cc	RHCE*c/RHCE*c	2	e.e	RHCE*e/RHCE*e	2	Di(a-b+)	Wr(a-b+)	DI*02/DI*02	2	Yt(a+b-)	YT*01/YT*01	2	Co(a+b-)	CO*01.01/CO*01.01	2	Do(a+b+)	DO*01/DO*02	2	LW(a+b-)
HGDP00150	Central South Asia	Makrani	m	O	ABO*A1.01/ABO*A1.01	0	k	Kp(a-b+)	Js(a-b+)	KEL*02/KEL*02	2	Jk(a+b-)	JK*02/JK*02	0	Lu(a-b+)	LU*02/LU*02	0	Fy(a-b-)	FY*02N.01/FY*02N.01	2	MN	GYPA*01/GYPA*02	2	S s	GYPB*04/GYPB*03	2	D.	RHD*01/RHD*01	0	C.C.	RHCE*C/RHCE*C	2	e.e	RHCE*e/RHCE*e	2	Di(a-b+)	Wr(a-b+)	DI*02/DI*02	0	Yt(a+b-)	YT*01/YT*01	2	Co(a+b-)	CO*01.01/CO*01.01	2	Do(a+b+)	DO*01/DO*01	0	LW(a+b-)
HGDP00151	Central South Asia	Makrani	f	B	ABO*B.01/ABO*B.01	2	k	Kp(a-b+)	Js(a-b+)	KEL*02/KEL*02	2	Jk(a-b+)	JK*02/JK*02	2	Lu(a-b+)	LU*02/LU*02	2	Fy(a-b-)	FY*02N.01/FY*02N.01	2	MM	GYPA*01/GYPA*01	2	S s	GYPB*04/GYPB*03	2	D.	RHD*01/RHD*01N.01	2	cc	RHCE*c/RHCE*c	2	E e	RHCE*e/RHCE*E	2	Di(a-b+)	Wr(a-b+)	DI*02/DI*02	2	Yt(a+b+)	YT*01/YT*02	2	Co(a+b-)	CO*01.01/CO*01.01	2	Do(a-b+)	DO*02/DO*02	2	LW(a+b-)
HGDP00153	Central South Asia	Makrani	f	O	ABO*A1.01/ABO*A1.01	0	k	Kp(a-b+)	Js(a+b+)	KEL*02/KEL*02.06	2	Jk(a+b+)	JK*02/JK*02	0	Lu(a-b+)	LU*02/LU*02	0	Fy(a+b-)	FY*01/FY*01	2	MN	GYPA*01/GYPA*02	2	s	GYPB*04/GYPB*04	2	D.	RHD*01/RHD*01	0	C.c	RHCE*c/RHCE*C	2	E e	RHCE*e/RHCE*E	2	Di(a-b+)	Wr(a-b+)	DI*02/DI*02	0	Yt(a+b-)	YT*01/YT*01	2	Co(a+b-)	CO*01.01/CO*01.01	2	Do(a+b-)	DO*01/DO*01	0	LW(a+b-)
HGDP00154	Central South Asia	Makrani	f	O	ABO*A1.01/ABO*A1.01	0	k	Kp(a-b+)	Js(a-b+)	KEL*02/KEL*02	0	Jk(a+b-)	JK*02/JK*02	0	Lu(a-b+)	LU*02/LU*02	0	Fy(a-b+)	FY*02/FY*02N.01	2	MM	GYPA*01/GYPA*01	0	s	GYPB*04/GYPB*04	0	dd	RHD*01N.01/-	2	cc	RHCE*c/RHCE*c	2	e.e	RHCE*e/RHCE*e	2	Di(a-b+)	Wr(a-b+)	DI*02/DI*02	0	Yt(a+b-)	YT*01/YT*01	0	Co(a+b-)	CO*01.01/CO*01.01	0	Do(a+b-)	DO*01/DO*01	0	LW(a+b-)
HGDP00155	Central South Asia	Makrani	f	A	ABO*A1.01/ABO*A1.01	0	k	Kp(a-b+)	Js(a-b+)	KEL*02/KEL*02	2	Jk(a+b+)	JK*02/JK*02	0	Lu(a-b+)	LU*02/LU*02	0	Fy(a+b+)	FY*02/FY*01	2	MM	GYPA*08/GYPA*08	2	s	GYPB*04/GYPB*04	2	D.	RHD*01/RHD*01	0	C.C.	RHCE*C/RHCE*C	2	e.e	RHCE*e/RHCE*e	2	Di(a-b+)	Wr(a-b+)	DI*02/DI*02	0	Yt(a+b-)	YT*01/YT*01	2	Co(a+b-)	CO*01.01/CO*01.01	2	Do(a-b+)	DO*01/DO*01	0	LW(a+b-)
HGDP00158	Central South Asia	Makrani	m	O	ABO*O.01.02/ABO*O.01.02	2	k	Kp(a-b+)	Js(a-b+)	KEL*02/KEL*02	2	Jk(a+b-)	JK*01/JK*01	2	Lu(a-b+)	LU*02/LU*02.19	2	Fy(a+b+)	FY*01/FY*02,FY*02W.01	1.905	NN	GYPA*02/GYPA*02	2	s	GYPB*04/GYPB*04	2	D.	RHD*01/RHD*01	0	C.C.	RHCE*C/RHCE*C	2	e.e	RHCE*e/RHCE*e	2	Di(a-b+)	Wr(a-b+)	DI*02/DI*02	2	Yt(a+b+)	YT*01/YT*02	2	Co(a+b-)	CO*01.01/CO*01.01	2	Do(a+b-)	DO*01/DO*01	2	LW(a+b-)
HGDP00161	Central South Asia	Makrani	m	O	ABO*O.01.02/ABO*O.01.01	2	k	Kp(a-b+)	Js(a-b+)	KEL*02/KEL*02	2	Jk(a+b-)	JK*01W.01/JK*01W.01	2	Lu(a-b+)	LU*02/LU*02.19	2	Fy(a-b+)	FY*02/FY*02,FY*02W.01	1.905	MM	GYPA*01/GYPA*01	2	s	GYPB*04/GYPB*04	2	dd	RHD*01N.01/-	2	cc	RHCE*c/RHCE*c	2	e.e	RHCE*e/RHCE*e	2	Di(a-b+)	Wr(a-b+)	DI*02/DI*02	2	Yt(a+b-)	YT*01/YT*01	2	Co(a+b-)	CO*01.01/CO*01.01	2	Do(a+b-)	DO*01/DO*01	2	LW(a+b-)
HGDP00163	Central South Asia	Sindhi	m	O	ABO*O.01.01/ABO*O.01.01	2	k	Kp(a-b+)	Js(a-b+)	KEL*02/KEL*02	2	Jk(a+b+)	JK*02/JK*01	2	Lu(a-b+)	LU*02/LU*02.-24	1.929	Fy(a+b+)	FY*02/FY*01	2	MM	GYPA*01/GYPA*01	2	S s	GYPB*04/GYPB*03	2	D.	RHD*01/RHD*01N.01	2	C.c	RHCE*c/RHCE*C	2	e.e	RHCE*e/RHCE*e	2	Di(a-b+)	Wr(a-b+)	DI*02/DI*02	2	Yt(a+b-)	YT*01/YT*01	2	Co(a+b-)	CO*01.01/CO*01.01	2	Do(a+b+)	DO*01/DO*02	2	LW(a+b-)
HGDP00165	Central South Asia	Sindhi	m	O	ABO*O.01.02/ABO*O.01.01	2	k	Kp(a-b+)	Js(a-b+)	KEL*02/KEL*02	2	Jk(a+b+)	JK*02/JK*01W.01	2	Lu(a-b+)	LU*02/LU*02	2	Fy(a+b+)	FY*02/FY*01	2	MN	GYPA*01/GYPA*02	2	s	GYPB*04/GYPB*04	2	D.	RHD*01/RHD*01	0	C.c	RHCE*c/RHCE*C	2	E e	RHCE*e/RHCE*E	2	Di(a-b+)	Wr(a-b+)	DI*02/DI*02	2	Yt(a+b-)	YT*01/YT*01	2	Co(a+b-)	CO*01.01/CO*01.01	2	Do(a-b+)	DO*02/DO*02	2	LW(a+b-)
HGDP00167	Central South Asia	Sindhi	m	B	ABO*B.01/ABO*O.01.02	2	k	Kp(a-b+)	Js(a-b+)	KEL*02/KEL*02	2	Jk(a+b+)	JK*02/JK*01W.01	2	Lu(a-b+)	LU*02/LU*02	2	Fy(a+b-)	FY*01/FY*01	2	MN	GYPA*01/GYPA*02	2	s	GYPB*04/GYPB*04	2	D.	RHD*01/RHD*01	0	C.c	RHCE*c/RHCE*C	2	E e	RHCE*e/RHCE*E	2	Di(a-b+)	Wr(a-b+)	DI*02/DI*02	2	Yt(a+b-)	YT*01/YT*01	2	Co(a+b-)	CO*01.01/CO*01.01	2	Do(a-b+)	DO*02/DO*02	2	LW(a+b-)
HGDP00169	Central South Asia	Sindhi	m	A	ABO*A1.01/ABO*O.01.75	2	k	Kp(a-b+)	Js(a-b+)	KEL*02/KEL*02	2	Jk(a+b+)	JK*02/JK*01	2	Lu(a-b+)	LU*02/LU*02	2	Fy(a+b+)	FY*02/FY*01	2	MN	GYPA*01/GYPA*02	2	S s	GYPB*04/GYPB*03	2	D.	RHD*01/RHD*01N.01	2	cc	RHCE*c/RHCE*c	2	e.e	RHCE*e/RHCE*e	2	Di(a-b+)	Wr(a-b+)	DI*02/DI*02	2	Yt(a+b-)	YT*01/YT*01	2	Co(a+b-)	CO*01.01/CO*01.01	2	Do(a-b+)	DO*02/DO*02	2	LW(a+b-)
HGDP00171	Central South Asia	Sindhi	m	O	ABO*O.01.75/ABO*O.01.01	2	k	Kp(a-b+)	Js(a-b+)	KEL*02/KEL*02	2	Jk(a+b+)	JK*02/JK*01W.01	2	Lu(a-b+)	LU*02/LU*02.-24	1.929	Fy(a+b-)	FY*01/FY*01	2	NN	GYPA*02/GYPA*02	2	s	GYPB*04/GYPB*04	2	D.	RHD*01/RHD*01N.01	2	cc	RHCE*c/RHCE*c	2	E e	RHCE*e/RHCE*E	2	Di(a-b+)	Wr(a-b+)	DI*02/DI*02	2	Yt(a+b-)	YT*01/YT*01	2	Co(a+b-)	CO*01.01/CO*01.01	2	Do(a+b-)	DO*01/DO*01	2	LW(a+b-)
HGDP00173	Central South Asia	Sindhi	m	B	ABO*B.01/ABO*O.01.01	2	k	Kp(a-b+)	Js(a-b+)	KEL*02/KEL*02	2	Jk(a+b-)	JK*01/JK*01	2	Lu(a-b+)	LU*02/LU*02.-24	1.929	Fy(a+b+)	FY*02/FY*01	2	MN	GYPA*01/GYPA*02	2	S s	GYPB*04/GYPB*03	2	D.	RHD*01/RHD*01N.01	2	C.c	RHCE*c/RHCE*C	2	e.e	RHCE*e/RHCE*e	2	Di(a-b+)	Wr(a-b+)	DI*02/DI*02	2	Yt(a+b-)	YT*01/YT*01	2	Co(a+b-)	CO*01.01/CO*01.01	2	Do(a-b+)	DO*02/DO*02	2	LW(a+b-)
HGDP00175	Central South Asia	Sindhi	m	B	ABO*B.01/ABO*O.01.01	2	k	Kp(a-b+)	Js(a-b+)	KEL*02/KEL*02	2	Jk(a+b+)	JK*02/JK*01W.01	2	Lu(a-b+)	LU*02/LU*02.-24	1.929	Fy(a+b+)	FY*02/FY*01	2	MN	GYPA*01/GYPA*02	2	SS	GYPB*03/GYPB*03	2	D.	RHD*01/RHD*01N.01	2	C.c	RHCE*c/RHCE*C	2	e.e	RHCE*e/RHCE*e	2	Di(a-b+)	Wr(a-b+)	DI*02/DI*02	2	Yt(a+b-)	YT*01/YT*01	2	Co(a+b-)	CO*01.01/CO*01.01	2	Do(a+b+)	DO*01/DO*02	2	LW(a+b-)
HGDP00177	Central South Asia	Sindhi	m	B	ABO*B.01/ABO*O.02.01	2	k	Kp(a-b+)	Js(a-b+)	KEL*02/KEL*02	2	Jk(a+b+)	JK*02/JK*01W.01	2	Lu(a-b+)	LU*02/LU*02.19	2	Fy(a+b-)	FY*01/FY*01	2	MN	GYPA*01/GYPA*02	2	SS	GYPB*03/GYPB*03	2	D.	RHD*01/RHD*01	0	C.C.	RHCE*C/RHCE*C	2	e.e	RHCE*e/RHCE*e	2	Di(a-b+)	Wr(a-b+)	DI*02/DI*02	2	Yt(a+b+)	YT*01/YT*02	2	Co(a+b-)	CO*01.01/CO*01.01	2	Do(a+b+)	DO*01/DO*02	2	LW(a+b-)
HGDP00179	Central South Asia	Sindhi	m	O	ABO*O.01.02/ABO*O.01.01	2	k	Kp(a-b+)	Js(a-b+)	KEL*02/KEL*02	2	Jk(a-b+)	JK*02/JK*02	2	Lu(a-b+)	LU*02/LU*02.-13	1.929	Fy(a+b-)	FY*01/FY*01	2	MM	GYPA*08/GYPA*08	2	SS	GYPB*03/GYPB*03	2	D.	RHD*01/RHD*01N.01	2	C.c	RHCE*c/RHCE*C	2	e.e	RHCE*e/RHCE*e	2	Di(a-b+)	Wr(a-b+)	DI*02/DI*02	2	Yt(a+b+)	YT*01/YT*02	2	Co(a+b-)	CO*01.01/CO*01.01	2	Do(a-b+)	DO*02/DO*02	2	LW(a+b-)
HGDP00181	Central South Asia	Sindhi	m	O	ABO*O.01.01/ABO*O.01.01	2	k	Kp(a-b+)	Js(a-b+)	KEL*02/KEL*02	2	Jk(a+b-)	JK*01W.01/JK*01W.01	2	Lu(a-b+)	LU*02/LU*02	2	Fy(a+b+)	FY*02/FY*01	2	NN	GYPA*02/GYPA*02	2	S s	GYPB*04/GYPB*03	2	D.	RHD*01/RHD*01	0	C.C.	RHCE*C/RHCE*C	2	e.e	RHCE*e/RHCE*e	2	Di(a-b+)	Wr(a-b+)	DI*02/DI*02	2	Yt(a+b-)	YT*01/YT*01	2	Co(a+b-)	CO*01.01/CO*01.01	2	Do(a+b+)	DO*01/DO*02	2	LW(a+b-)
HGDP00183	Central South Asia	Sindhi	m	B	ABO*B.01/ABO*O.01.01	2	k	Kp(a-b+)	Js(a-b+)	KEL*02/KEL*02	2	Jk(a-b+)	JK*02/JK*02	2	Lu(a-b+)	LU*02/LU*02	2	Fy(a+b+)	FY*01/FY*02,FY*02W.01	1.905	MN	GYPA*01/GYPA*02	2	s	GYPB*04/GYPB*04	2	D.	RHD*01/RHD*01	0	C.C.	RHCE*C/RHCE*C	2	e.e	RHCE*e/RHCE*e	2	Di(a-b+)	Wr(a-b+)	DI*02/DI*02	2	Yt(a+b-)	YT*01/YT*01	2	Co(a+b-)	CO*01.01/CO*01.01	2	Do(a-b+)	DO*02/DO*02	2	LW(a+b-)
HGDP00185	Central South Asia	Sindhi	m	B	ABO*B.01/ABO*O.01.01	2	k	Kp(a-b+)	Js(a-b+)	KEL*02/KEL*02	2	Jk(a+b+)	JK*02/JK*01W.01	2	Lu(a-b+)	LU*02/LU*02.-24	1.929	Fy(a+b-)	FY*01/FY*01	2	MM	GYPA*02/GYPA*02	2	s	GYPB*04/GYPB*04	2	D.	RHD*01/RHD*01	0	C.c	RHCE*c/RHCE*C	2	E e	RHCE*e/RHCE*E	2	Di(a-b+)	Wr(a-b+)	DI*02/DI*02	2	Yt(a+b-)	YT*01/YT*01	2	Co(a+b-)	CO*01.01/CO*01.01	2	Do(a-b+)	DO*02/DO*02	2	LW(a+b-)
HGDP00187	Central South Asia	Sindhi	m	B	ABO*B.01/ABO*B.01	2	k	Kp(a-b+)	Js(a-b+)	KEL*02/KEL*02	2	Jk(a+b-)	JK*01/JK*01	2	Lu(a-b+)	LU*02/LU*02.19	2	Fy(a+b+)	FY*02/FY*01	2	MM	GYPA*01/GYPA*01	2	s	GYPB*04/GYPB*04	2	D.	RHD*01/RHD*01	0	C.C.	RHCE*C/RHCE*C	2	e.e	RHCE*e/RHCE*e	2	Di(a+b+)	Wr(a-b+)	DI*02/DI*01	2	Yt(a+b-)	YT*01/YT*01	2	Co(a+b-)	CO*01.01/CO*01.01	2	Do(a-b+)	DO*02/DO*02	2	LW(a+b-)
HGDP00189	Central South Asia	Sindhi	m	B	ABO*B.01/ABO*O.01.68	2	k	Kp(a-b+)	Js(a-b+)	KEL*02/KEL*02	2	Jk(a-b+)	JK*02/JK*02	2	Lu(a-b+)	LU*02/LU*02	2	Fy(a+b-)	FY*01/FY*01	2	MN	GYPA*01/GYPA*02	2	SS	GYPB*03/GYPB*03	2	D.	RHD*01/RHD*01N.01	2	C.c	RHCE*c/RHCE*C	2	e.e	RHCE*e/RHCE*e	2	Di(a-b+)	Wr(a-b+)	DI*02/DI*02	2	Yt(a+b-)	YT*01/YT*01	2	Co(a+b-)	CO*01.01/CO*01.01	2	Do(a-b+)	DO*02/DO*02	2	LW(a+b-)
HGDP00191	Central South Asia	Sindhi	m	O	ABO*O.01.01/ABO*O.01.01	2	k	Kp(a-b+)	Js(a-b+)	KEL*02/KEL*02	2	Jk(a-b+)	JK*02/JK*02	2	Lu(a-b+)	LU*02.19/LU*02.19	2	Fy(a+b-)	FY*01/FY*01	2	MN	GYPA*02/GYPA*01	1.889	S s	GYPB*04/GYPB*03	2	D.	RHD*01/RHD*01	0	C.C.	RHCE*C/RHCE*C	2	e.e	RHCE*e/RHCE*e	2	Di(a-b+)	Wr(a-b+)	DI*02/DI*02	2	Yt(a+b-)	YT*01/YT*01	2	Co(a+b-)	CO*01.01/CO*01.01	2	Do(a+b+)	DO*01/DO*02	2	LW(a+b-)
HGDP00192	Central South Asia	Sindhi	f	B	ABO*B.01/ABO*O.01.75	2	k	Kp(a-b+)	Js(a-b+)	KEL*02/KEL*02	2	Jk(a-b+)	JK*02/JK*02	2	Lu(a-b+)	LU*02/LU*02.-24	1.929	Fy(a+b-)	FY*01/FY*01	2	MM	GYPA*01/GYPA*01	0	s	GYPB*04/GYPB*04	2	dd	RHD*01N.01/-	2	cc	RHCE*c/RHCE*c	2	e.e	RHCE*e/RHCE*e	2	Di(a-b+)	Wr(a-b+)	DI*02/DI*02	2	Yt(a+b-)	YT*01/YT*01	2	Co(a+b-)	CO*01.01/CO*01.01	2	Do(a+b+)	DO*01/DO*02	2	LW(a+b-)
HGDP00197	Central South Asia	Sindhi	m	B	ABO*B.01/ABO*B.01	2	k	Kp(a-b+)	Js(a-b+)	KEL*02/KEL*02	2	Jk(a-b+)	JK*02/JK*02	2	Lu(a-b+)	LU*02.19/LU*02.19	2	Fy(a+b+)	FY*02/FY*01	2	MN	GYPA*02/GYPA*02	2	S s	GYPB*04/GYPB*03	2	D.	RHD*01/RHD*01	0	C.C.	RHCE*C/RHCE*C	2	e.e	RHCE*e/RHCE*e	2	Di(a-b+)	Wr(a-b+)	DI*02/DI*02	2	Yt(a+b-)	YT*01/YT*01	2	Co(a+b-)	CO*01.01/CO*01.01	2	Do(a-b+)	DO*02/DO*02	2	LW(a+b-)
HGDP00199	Central South Asia	Sindhi	m	B	ABO*B.01/ABO*O.01.01	2	k	Kp(a-b+)	Js(a-b+)	KEL*02/KEL*02	2	Jk(a+b+)	JK*02/JK*01	2	Lu(a-b+)	LU*02/LU*02	2	Fy(a+b-)	FY*01/FY*01	2	MN	GYPA*01/GYPA*02	2	s	GYPB*04/GYPB*04	2	D.	RHD*01/RHD*01	0	C.c	RHCE*c/RHCE*C	2	e.e	RHCE*e/RHCE*e	2	Di(a-b+)	Wr(a-b+)	DI*02/DI*02	2	Yt(a+b-)	YT*01/YT*01	2	Co(a+b-)	CO*01.01/CO*01.01	2	Do(a+b+)	DO*01/DO*02	2	LW(a+b-)
HGDP00201	Central South Asia	Sindhi	m	O	ABO*O.01.01/ABO*O.01.01	2	k	Kp(a-b+)	Js(a-b+)	KEL*02/KEL*02	2	Jk(a-b+)	JK*02/JK*02	2	Lu(a-b+)	LU*02.19/LU*02.19	2	Fy(a+b+)	FY*02/FY*01	2	MM	GYPA*01/GYPA*01	0	S s	GYPB*04/GYPB*03	2	D.	RHD*01/RHD*01N.01	2	C.c	RHCE*c/RHCE*C	2	e.e	RHCE*e/RHCE*e	2	Di(a-b+)	Wr(a-b+)	DI*02/DI*02	2	Yt(a+b+)	YT*01/YT*02	2	Co(a+b-)	CO*01.01/CO*01.01	2	Do(a+b+)	DO*01/DO*02	2	LW(a+b-)
HGDP00205	Central South Asia	Sindhi	m	O	ABO*O.01.01/ABO*O.01.01	1.986	k	Kp(a-b+)	Js(a-b+)	KEL*02/KEL*02	2	Jk(a+b+)	JK*02/JK*01	2	Lu(a-b+)	LU*02.09/LU*02.19	2	Fy(a+b+)	FY*02/FY*01	2	MN	GYPA*01/GYPA*02	2	s	GYPB*04/GYPB*04	2	D.	RHD*01/RHD*01	0	C.C.	RHCE*C/RHCE*C	2	e.e	RHCE*e/RHCE*e	2	Di(a-b+)	Wr(a-b+)	DI*02/DI*02	2	Yt(a+b-)	YT*01/YT*01	2	Co(a+b-)	CO*01.01/CO*01.01	2	Do(a+b+)	DO*01/DO*02	2	LW(a+b-)
HGDP00206	Central South Asia	Sindhi	f	B	ABO*B.01/ABO*O.01.02	2	k	Kp(a-b+)	Js(a-b+)	KEL*02/KEL*02	2	Jk(a+b+)	JK*02/JK*01W.01	2	Lu(a-b+)	LU*02/LU*02	2	Fy(a+b+)	FY*02/FY*01	2	MN	GYPA*01/GYPA*02	2	SS	GYPB*03/GYPB*03	2	D.	RHD*01/RHD*01N.01	2	C.c	RHCE*c/RHCE*C	2	e.e	RHCE*e/RHCE*e	2	Di(a-b+)	Wr(a-b+)	DI*02/DI*02	2	Yt(a+b-)	YT*01/YT*01	2	Co(a+b-)	CO*01.01/CO*01.01	2	Do(a-b+)	DO*02/DO*02	2	LW(a+b-)
HGDP00210	Central South Asia	Sindhi	f	O	ABO*O.01.02/ABO*O.01.01	2	k	Kp(a-b+)	Js(a-b+)	KEL*02/KEL*02	2	Jk(a+b-)	JK*02/JK*02	0	Lu(a-b+)	LU*02/LU*02	0	Fy(a+b+)	FY*02/FY*01	2	MN	GYPA*02/GYPA*01	1.889	S s	GYPB*04/GYPB*03	2	D.	RHD*01/RHD*01N.01	2	C.c	RHCE*c/RHCE*C	2	e.e	RHCE*e/RHCE*e	2	Di(a-b+)	Wr(a-b+)	DI*02/DI*02	0	Yt(a+b+)	YT*01/YT*02	2	Co(a+b-)	CO*01.01/CO*01.01	2	Do(a+b-)	DO*01/DO*01	2	LW(a+b-)
HGDP00213	Central South Asia	Pathan	m	B	ABO*B.01/ABO*B.01	2	k	Kp(a-b+)	Js(a-b+)	KEL*02/KEL*02	2	Jk(a+b+)	JK*02/JK*01	2	Lu(a-b+)	LU*02.-24/LU*02.19	1.929	Fy(a+b+)	FY*02/FY*01	2	MM	GYPA*01/GYPA*01	2	S s	GYPB*04/GYPB*03	2	D.	RHD*01/RHD*01	0	C.C.	RHCE*C/RHCE*C	2	e.e	RHCE*e/RHCE*e	2	Di(a-b+)	Wr(a-b+)	DI*02/DI*02	2	Yt(a+b-)	YT*01/YT*01	2	Co(a+b-)	CO*01.01/CO*01.01	2	Do(a+b+)	DO*01/DO*02	2	LW(a+b-)
HGDP00214	Central South Asia	Pathan	m	O	ABO*O.01.26/ABO*O.01.01	2	k	Kp(a-b+)	Js(a-b+)	KEL*02/KEL*02	2	Jk(a+b+)	JK*02/JK*01	2	Lu(a-b+)	LU*02/LU*02.19	2	Fy(a+b-)	FY*01/FY*01	2	MM	GYPA*01/GYPA*01	2	S s	GYPB*04/GYPB*03	2	D.	RHD*01/RHD*01	0	C.C.	RHCE*C/RHCE*C	2	e.e	RHCE*e/RHCE*e	2	Di(a-b+)	Wr(a-b+)	DI*02/DI*02	2	Yt(a+b-)	YT*01/YT*01	2	Co(a+b-)	CO*01.01/CO*01.01	2	Do(a-b+)	DO*02/DO*02	2	LW(a+b-)
HGDP00218	Central South Asia	Pathan	m	B	ABO*A1.01/ABO*A1.01	0	k	Kp(a-b+)	Js(a-b+)	KEL*02/KEL*02	0	Jk(a-b+)	JK*02/JK*02	0	Lu(a-b+)	LU*02/LU*02	0	Fy(a+b-)	FY*01/FY*01	2	MN	GYPA*01/GYPA*02	2	s	GYPB*04/GYPB*04	2	dd	RHD*01N.01/-	2	cc	RHCE*c/RHCE*c	2	e.e	RHCE*e/RHCE*e	2	Di(a-b+)	n.a.	DI*02/DI*02	0	Yt(a+b-)	YT*01/YT*01	0	Co(a+b-)	CO*01.01/CO*01.01	0	Do(a+b+)	DO*01/DO*01	0	LW(a+b-)
HGDP00222	Central South Asia	Pathan	m	O	ABO*A1.01/ABO*A1.01	0	k	Kp(a-b+)	Js(a-b+)	KEL*02/KEL*02	0	Jk(a+b+)	JK*02/JK*02	0	Lu(a-b+)	LU*02/LU*02	0	Fy(a+b+)	FY*02/FY*01	2	MM	GYPA*01/GYPA*01	0	S s	GYPB*04/GYPB*04	0	D.	RHD*01/RHD*01	0	C.C.	RHCE*C/RHCE*C	2	E e	RHCE*e/RHCE*E	2	Di(a-b+)	Wr(a-b+)	DI*02/DI*02	0	Yt(a+b+)	YT*01/YT*01	0	Co(a+b-)	CO*01.01/CO*01.01	0	Do(a-b+)	DO*01/DO*01	0	LW(a+b-)
HGDP00224	Central South Asia	Pathan	m	B	ABO*B.01/ABO*O.01.01	2	k	Kp(a-b+)	Js(a-b+)	KEL*02/KEL*02	2	Jk(a+b-)	JK*01/JK*01	2	Lu(a-b+)	LU*02/LU*02	2	Fy(a+b+)	FY*02/FY*01	2	MM	GYPA*01/GYPA*01	2	s	GYPB*04/GYPB*04	2	D.	RHD*01/RHD*01	0	C.c	RHCE*c/RHCE*C	2	e.e	RHCE*e/RHCE*e	2	Di(a-b+)	Wr(a-b+)	DI*02/DI*02	2	Yt(a+b+)	YT*01/YT*02	2	Co(a+b-)	CO*01.01/CO*01.01	2	Do(a+b+)	DO*01/DO*02	2	LW(a+b-)
HGDP00226	Central South Asia	Pathan	m	A	ABO*A1.01/ABO*O.01.56	2	k	Kp(a-b+)	Js(a-b+)	KEL*02/KEL*02	2	Jk(a+b+)	JK*02/JK*01W.01	2	Lu(a-b+)	LU*02.19,LU*02.-24/LU*02.19	1.857	Fy(a+b+)	FY*01/FY*02W.01	2	MM	GYPA*01/GYPA*01	0	s	GYPB*04/GYPB*04	2	dd	RHD*01N.01/-	2	cc	RHCE*c/RHCE*c	2	e.e	RHCE*e/RHCE*e	2	Di(a-b+)	Wr(a-b+)	DI*02/DI*02	2	Yt(a+b-)	YT*01/YT*01	2	Co(a+b-)	CO*01.01/CO*01.01	2	Do(a-b+)	DO*02/DO*02	2	LW(a+b-)
HGDP00228	Central South Asia	Pathan	m	A	ABO*A1.01/ABO*A1.01	2	k	Kp(a-b+)	Js(a-b+)	KEL*02/KEL*02	2	Jk(a+b+)	JK*02/JK*01	2	Lu(a-b+)	LU*02/LU*02	2	Fy(a-b+)	FY*02/FY*02	2	MM	GYPA*02/GYPA*01	1.889	S s	GYPB*04/GYPB*03	2	D.	RHD*01/RHD*01N.01	2	C.c	RHCE*c/RHCE*C	2	e.e	RHCE*e/RHCE*e	2	Di(a-b+)	Wr(a-b+)	DI*02/DI*02	2	Yt(a+b-)	YT*01/YT*01	2	Co(a+b-)	CO*01.01/CO*01.01	2	Do(a+b+)	DO*01/DO*02	2	LW(a+b-)
HGDP00230	Central South Asia	Pathan	m	A	ABO*A1.01/ABO*A2.06	2	k	Kp(a-b+)	Js(a-b+)	KEL*02/KEL*02N.28	2	Jk(a+b+)	JK*02/JK*02	0	Lu(a-b+)	LU*02/LU*02	0	Fy(a+b+)	FY*01/FY*02,FY*02W.01	1.905	MN	GYPA*01/GYPA*02	2	s	GYPB*04/GYPB*04	2	D.	RHD*01/RHD*01	0	C.C.	RHCE*C/RHCE*C	2	e.e	RHCE*e/RHCE*e	2	Di(a-b+)	Wr(a-b+)	DI*02/DI*02	2	Yt(a+b-)	YT*01/YT*01	2	Co(a+b-)	CO*01.01/CO*01.01	2	Do(a-b+)	DO*02/DO*02	2	LW(a+b-)
HGDP00234	Central South Asia	Pathan	m	A	ABO*A1.01/ABO*A1.01	2	k	Kp(a-b+)	Js(a-b+)	KEL*02/KEL*02	2	Jk(a+b+)	JK*02/JK*01	2	Lu(a-b+)	LU*02/LU*02.19	2	Fy(a-b+)	FY*02/FY*02	2	MN	GYPA*01/GYPA*02	2	S s	GYPB*04/GYPB*03	2	D.	RHD*01/RHD*01N.01	2	C.c	RHCE*c/RHCE*C	2	e.e	RHCE*e/RHCE*e	2	Di(a-b+)	Wr(a-b+)	DI*02/DI*02	2	Yt(a+b-)	YT*01/YT*01	2	Co(a+b-)	CO*01.01/CO*01.01	2	Do(a+b+)	DO*01/DO*02	2	LW(a+b-)
HGDP00237	Central South Asia	Pathan	f	B	ABO*B.01/ABO*O.01.56	2	k	Kp(a-b+)	Js(a-b+)	KEL*02/KEL*02	2	Jk(a+b+)	JK*02/JK*02	0	Lu(a-b+)	LU*02/LU*02	0	Fy(a-b+)	FY*02/FY*02,FY*02W.01	1.905	NN	GYPA*02/GYPA*02	2	SS	GYPB*03/GYPB*03	2	!	RHD*01N.01/-	2	cc	RHCE*c/RHCE*c	2	e.e	RHCE*e/RHCE*e	2	Di(a-b+)	Wr(a-b+)	DI*02/DI*02	0	Yt(a+b+)	YT*01/YT*02	2	Co(a+b-)	CO*01.01/CO*01.01	2	Do(a-b+)	DO*02/DO*02	2	LW(a+b-)
HGDP00239	Central South Asia	Pathan	f	B	ABO*B.01/ABO*B.01	2	k	Kp(a-b+)	Js(a-b+)	KEL*02/KEL*02	2	Jk(a+b+)	JK*02/JK*01	2	Lu(a-b+)	LU*02/LU*02	0	Fy(a+b+)	FY*01/FY*02,FY*02W.01	1.905	MN	GYPA*01/GYPA*02	2	S s	GYPB*04/GYPB*03	2	D.	RHD*01/RHD*01N.01	2	C.c	RHCE*c/RHCE*C	2	e.e	RHCE*e/RHCE*e	2	Di(a-b+)	Wr(a-b+)	DI*02/DI*02	2	Yt(a+b-)	YT*01/YT*01	2	Co(a+b-)	CO*01.01/CO*01.01	2	Do(a+b+)	DO*01/DO*02	2	LW(a+b-)
HGDP00241	Central South Asia	Pathan	m	AB	ABO*A2.01/ABO*B.01	2	k	Kp(a-b+)	Js(a-b+)	KEL*02/KEL*02	2	Jk(a-b+)	JK*02/JK*02	0	Lu(a-b+)	LU*02/LU*02	0	Fy(a+b-)	FY*01/FY*01	2	MN	GYPA*01/GYPA*02	2	s	GYPB*04/GYPB*04	2	dd	RHD*01N.01/-	2	cc	RHCE*c/RHCE*c	2	e.e	RHCE*e/RHCE*e	2	Di(a-b+)	Wr(a-b+)	DI*02/DI*02	0	Yt(a+b-)	YT*01/YT*01	2	Co(a+b-)	CO*01.01/CO*01.01	2	Do(a+b+)	DO*01/DO*02	2	LW(a+b-)
HGDP00243	Central South Asia	Pathan	m	AB	ABO*A2.01/ABO*B.01	2	k	Kp(a-b+)	Js(a-b+)	KEL*02/KEL*02	2	Jk(a+b+)	JK*02/JK*01W.01	2	Lu(a-b+)	LU*02/LU*02	2	Fy(a-b+)	FY*02/FY*02	2	MM	GYPA*01/GYPA*01	0	S s	GYPB*04/GYPB*03	2	D.	RHD*01/RHD*01	0	C.C.	RHCE*C/RHCE*C	2	e.e	RHCE*e/RHCE*e	2	Di(a-b+)	Wr(a-b+)	DI*02/DI*02	2	Yt(a+b-)	YT*01/YT*01	2	Co(a+b-)	CO*01.01/CO*01.01	2	Do(a+b+)	DO*01/DO*02	2	LW(a+b-)
HGDP00244	Central South Asia	Pathan	f	B	ABO*B.01/ABO*O.01.01	2	k	Kp(a-b+)	Js(a-b+)	KEL*02/KEL*02	2	Jk(a+b+)	JK*02/JK*01W.01	2	Lu(a-b+)	LU*02.19/LU*02.19	2	Fy(a+b+)	FY*02/FY*01	2	MN	GYPA*01/GYPA*02	2	S s	GYPB*04/GYPB*03	2	D.	RHD*01/RHD*01	0	cc	RHCE*c/RHCE*c	2	EE	RHCE*E/RHCE*E	2	Di(a-b+)	Wr(a-b+)	DI*02/DI*02	2	Yt(a+b+)	YT*01/YT*02	2	Co(a+b-)	CO*01.01/CO*01.01	2	Do(a+b+)	DO*01/DO*02	2	LW(a+b-)
HGDP00247	#N/A	#N/A	#N/A	O	ABO*O.01.02/ABO*O.01.02	2	k	Kp(a-b+)	Js(a-b+)	KEL*02/KEL*02	2	Jk(a+b+)	JK*02/JK*01	2	Lu(a-b+)	LU*02/LU*02	2	Fy(a+b-)	FY*01/FY*01	2	MM	GYPA*01/GYPA*01	2	S s	GYPB*04/GYPB*03	2	D.	RHD*01/RHD*01	0	C.C.	RHCE*C/RHCE*C	2	e.e	RHCE*e/RHCE*e	2	Di(a-b+)	Wr(a-b+)	DI*02/DI*02	2	Yt(a+b-)	YT*01/YT*01	2	Co(a+b-)	CO*01.01/CO*01.01	2	Do(a+b-)	DO*01/DO*01	2	LW(a+b-)
HGDP00248	#N/A	#N/A	#N/A	B	ABO*B.01/ABO*B.01	2	k	Kp(a-b+)	Js(a-b+)	KEL*02/KEL*02	2	Jk(a+b+)	JK*02/JK*01	2	Lu(a-b+)	LU*02.19/LU*02.-13	1.929	Fy(a+b-)	FY*01/FY*01	2	MM	GYPA*01/GYPA*01	0	s	GYPB*04/GYPB*04	2	D.	RHD*01/RHD*01	0	C.c	RHCE*c/RHCE*C	2	e.e	RHCE*e/RHCE*e	2	Di(a-b+)	Wr(a-b+)	DI*02/DI*02	2	Yt(a+b-)	YT*01/YT*01	2	Co(a+b-)	CO*01.01/CO*01.01	2	Do(a+b+)	DO*01/DO*02	2	LW(a+b-)
HGDP00251	Central South Asia	Pathan	m	O	ABO*A1.01/ABO*A1.01	0	k	Kp(a-b+)	Js(a-b+)	KEL*02/KEL*02	0	Jk(a+b-)	JK*02/JK*02	0	Lu(a-b+)	LU*02/LU*02	0	Fy(a+b-)	FY*01/FY*01	2	MN	GYPA*01/GYPA*01	0	S s	GYPB*04/GYPB*04	0	D.	RHD*01/RHD*01N.01	2	C.c	RHCE*c/RHCE*C	2	e.e	RHCE*e/RHCE*e	2	Di(a-b+)	Wr(a-b+)	DI*02/DI*02	0	Yt(a+b-)	YT*01/YT*01	0	Co(a+b-)	CO*01.01/CO*01.01	0	Do(a-b+)	DO*01/DO*01	0	LW(a+b-)
HGDP00254	Central South Asia	Pathan	m	A	ABO*A1.01/ABO*O.01.01	2	k	Kp(a-b+)	Js(a-b+)	KEL*02/KEL*02	2	Jk(a+b-)	JK*01W.01/JK*01	2	Lu(a-b+)	LU*02/LU*02.19	2	Fy(a+b-)	FY*01/FY*01	2	MN	GYPA*01/GYPA*02	2	S s	GYPB*04/GYPB*03	2	D.	RHD*01/RHD*01	0	C.c	RHCE*c/RHCE*C	2	e.e	RHCE*e/RHCE*e	2	Di(a-b+)	Wr(a-b+)	DI*02/DI*02	2	Yt(a-b+)	YT*02/YT*02	2	Co(a+b-)	CO*01.01/CO*01.01	2	Do(a+b-)	DO*01/DO*01,DO*02.-08	1.867	LW(a+b-)
HGDP00258	Central South Asia	Pathan	m	B	ABO*B.01/ABO*B.01	2	k	Kp(a-b+)	Js(a-b+)	KEL*02/KEL*02	2	Jk(a-b+)	JK*02/JK*02	2	Lu(a-b+)	LU*02/LU*02	2	Fy(a+b+)	FY*02/FY*01	2	MM	GYPA*02/GYPA*02	2	s	GYPB*04/GYPB*04	2	D.	RHD*01/RHD*01	0	C.C.	RHCE*C/RHCE*C	2	e.e	RHCE*e/RHCE*e	2	Di(a-b+)	Wr(a-b+)	DI*02/DI*02	2	Yt(a+b-)	YT*01/YT*01	2	Co(a+b-)	CO*01.01/CO*01.01	2	Do(a+b+)	DO*01/DO*02	2	LW(a+b-)
HGDP00259	Central South Asia	Pathan	m	O	ABO*O.01.01/ABO*O.01.01	2	k	Kp(a-b+)	Js(a-b+)	KEL*02/KEL*02	2	Jk(a+b-)	JK*01W.01/JK*01	2	Lu(a-b+)	LU*02.19,LU*02.-24/LU*02.19	1.857	Fy(a+b-)	FY*01/FY*01	2	MN	GYPA*01/GYPA*02	2	s	GYPB*04/GYPB*04	2	dd	RHD*01N.01/-	2	cc	RHCE*c/RHCE*c	2	e.e	RHCE*e/RHCE*e	2	Di(a-b+)	Wr(a-b+)	DI*02/DI*02	2	Yt(a+b-)	YT*01/YT*01	2	Co(a+b-)	CO*01.01/CO*01.01	2	Do(a-b+)	DO*02/DO*02	2	LW(a+b-)
HGDP00262	Central South Asia	Pathan	m	O	ABO*O.01.01/ABO*O.01.01	2	k	Kp(a-b+)	Js(a-b+)	KEL*02/KEL*02	2	Jk(a-b+)	JK*02/JK*02	2	Lu(a-b+)	LU*02/LU*02.19	2	Fy(a+b-)	FY*01/FY*01	2	MM	GYPA*01/GYPA*01	2	S s	GYPB*04/GYPB*03	2	D.	RHD*01/RHD*01	0	C.C.	RHCE*C/RHCE*C	2	e.e	RHCE*e/RHCE*e	2	Di(a-b+)	Wr(a-b+)	DI*02/DI*02	2	Yt(a+b-)	YT*01/YT*01	2	Co(a+b-)	CO*01.01/CO*01.01	2	Do(a+b+)	DO*01/DO*02	2	LW(a+b-)
HGDP00264	Central South Asia	Pathan	m	O	ABO*A1.01/ABO*A1.01	0	k	Kp(a-b+)	Js(a-b+)	KEL*02/KEL*02	0	Jk(a+b-)	JK*02/JK*02	0	Lu(a-b+)	LU*02/LU*02	0	Fy(a+b+)	FY*02/FY*01	2	MM	GYPA*01/GYPA*01	0	S s	GYPB*04/GYPB*04	0	D.	RHD*01/RHD*01N.01	2	C.c	RHCE*c/RHCE*C	2	e.e	RHCE*e/RHCE*e	2	Di(a-b+)	Wr(a-b+)	DI*02/DI*02	0	Yt(a+b-)	YT*01/YT*01	0	Co(a+b-)	CO*01.01/CO*01.01	0	Do(a-b+)	DO*01/DO*01	0	LW(a+b-)
HGDP00274	Central South Asia	Kalash	f	AB	ABO*A2.01/ABO*B.01	2	k	Kp(a-b+)	Js(a-b+)	KEL*02/KEL*02	2	Jk(a+b-)	JK*01W.01/JK*01W.01	2	Lu(a-b+)	LU*02.19/LU*02.19	2	Fy(a+b-)	FY*01/FY*01	2	MN	GYPA*01/GYPA*02	2	s	GYPB*04/GYPB*04	2	D.	RHD*01/RHD*01N.01	2	C.c	RHCE*c/RHCE*C	2	e.e	RHCE*e/RHCE*e	2	Di(a-b+)	Wr(a-b+)	DI*02/DI*02	2	Yt(a+b+)	YT*01/YT*02	2	Co(a+b-)	CO*01.01/CO*01.01	2	Do(a+b+)	DO*01/DO*02	2	LW(a+b-)
HGDP00277	Central South Asia	Kalash	m	B	ABO*B.01/ABO*O.01.01	2	k	Kp(a-b+)	Js(a-b+)	KEL*02/KEL*02	2	Jk(a+b-)	JK*01W.01/JK*01W.01	2	Lu(a-b+)	LU*02.19/LU*02.19	2	Fy(a+b+)	FY*02/FY*01	2	NN	GYPA*02/GYPA*02	2	s	GYPB*04/GYPB*04	2	D.	RHD*01/RHD*01	0	C.C.	RHCE*C/RHCE*C	2	e.e	RHCE*e/RHCE*e	2	Di(a-b+)	Wr(a-b+)	DI*02/DI*02	2	Yt(a+b+)	YT*01/YT*02	2	Co(a+b-)	CO*01.01/CO*01.01	2	Do(a+b+)	DO*01/DO*02	2	LW(a+b-)
HGDP00279	Central South Asia	Kalash	m	O	ABO*O.01.26/ABO*O.01.01	2	k	Kp(a-b+)	Js(a-b+)	KEL*02/KEL*02	2	Jk(a+b+)	JK*02/JK*01	2	Lu(a-b+)	LU*02/LU*02.-24	1.929	Fy(a+b-)	FY*01/FY*01	2	MN	GYPA*01/GYPA*02	2	s	GYPB*04/GYPB*04	2	D.	RHD*01/RHD*01N.01	2	C.c	RHCE*c/RHCE*C	2	e.e	RHCE*e/RHCE*e	2	Di(a-b+)	Wr(a-b+)	DI*02/DI*02	2	Yt(a+b+)	YT*01/YT*02	2	Co(a+b-)	CO*01.01/CO*01.01	2	Do(a+b+)	DO*01/DO*02	2	LW(a+b-)
HGDP00281	Central South Asia	Kalash	m	O	ABO*O.01.01/ABO*O.01.01	2	k	Kp(a-b+)	Js(a-b+)	KEL*02/KEL*02	2	Jk(a+b-)	JK*01/JK*01	2	Lu(a-b+)	LU*02/LU*02	2	Fy(a-b+)	FY*02/FY*02	2	MN	GYPA*01/GYPA*02	2	s	GYPB*04/GYPB*04	2	D.	RHD*01/RHD*01	2	C.C.	RHCE*C/RHCE*C	2	e.e	RHCE*e/RHCE*e	2	Di(a-b+)	Wr(a-b+)	DI*02/DI*02	2	Yt(a+b-)	YT*01/YT*01	2	Co(a+b-)	CO*01.01/CO*01.01	2	Do(a+b+)	DO*01/DO*02	2	LW(a+b-)
HGDP00285	Central South Asia	Kalash	m	A	ABO*A1.01/ABO*O.01.56	2	k	Kp(a-b+)	Js(a-b+)	KEL*02/KEL*02	2	Jk(a+b-)	JK*01W.01/JK*01	2	Lu(a-b+)	LU*02.-24/LU*02.19	1.929	Fy(a-b+)	FY*02W.01/FY*02W.01	2	MM	GYPA*01/GYPA*01	0	S s	GYPB*04/GYPB*03	2	D.	RHD*01/RHD*01	0	C.C.	RHCE*C/RHCE*C	2	e.e	RHCE*e/RHCE*e	2	Di(a-b+)	Wr(a-b+)	DI*02/DI*02	2	Yt(a+b+)	YT*01/YT*02	2	Co(a+b-)	CO*01.01/CO*01.01	2	Do(a+b-)	DO*01/DO*01	2	LW(a+b-)
HGDP00288	Central South Asia	Kalash	m	O	ABO*O.01.01/ABO*O.01.01	2	k	Kp(a-b+)	Js(a-b+)	KEL*02/KEL*02	2	Jk(a-b+)	JK*02/JK*02	2	Lu(a-b+)	LU*02.-24/LU*02.19	1.929	Fy(a+b+)	FY*02/FY*01	2	MM	GYPA*01/GYPA*01	0	S s	GYPB*04/GYPB*03	2	D.	RHD*01/RHD*01N.01	2	C.c	RHCE*c/RHCE*C	2	e.e	RHCE*e/RHCE*e	2	Di(a-b+)	Wr(a-b+)	DI*02/DI*02	2	Yt(a+b-)	YT*01/YT*01	2	Co(a+b-)	CO*01.01/CO*01.01	2	Do(a+b+)	DO*01/DO*02	2	LW(a+b-)
HGDP00290	Central South Asia	Kalash	m	A	ABO*A1.02/ABO*O.01.01	2	k	Kp(a-b+)	Js(a-b+)	KEL*02/KEL*02	2	Jk(a+b-)	JK*01W.01,JK*01W.04/JK*01	1.931	Lu(a-b+)	LU*02/LU*02.-24	1.929	Fy(a-b+)	FY*02,FY*02W.01/FY*02,FY*02W.01	1.81	NN	GYPA*02/GYPA*02	2	s	GYPB*04/GYPB*04	2	D.	RHD*01/RHD*01N.01	2	C.c	RHCE*c/RHCE*C	2	e.e	RHCE*e/RHCE*e	2	Di(a-b+)	Wr(a-b+)	DI*02/DI*02	2	Yt(a+b-)	YT*01/YT*01	2	Co(a+b-)	CO*01.01/CO*01.01	2	Do(a+b+)	DO*01/DO*02	2	LW(a+b-)
HGDP00298	Central South Asia	Kalash	f	A	ABO*A1.01/ABO*A1.02	2	k	Kp(a-b+)	Js(a-b+)	KEL*02/KEL*02	2	Jk(a+b+)	JK*02/JK*01	2	Lu(a-b+)	LU*02.-24/LU*02.19	1.929	Fy(a-b+)	FY*02/FY*02	2	NN	GYPA*02/GYPA*02	2	s	GYPB*04/GYPB*04	2	D.	RHD*01/RHD*01	0	C.C.	RHCE*C/RHCE*C	2	e.e	RHCE*e/RHCE*e	2	Di(a-b+)	Wr(a-b+)	DI*02/DI*02	2	Yt(a+b-)	YT*01/YT*01	2	Co(a+b-)	CO*01.01/CO*01.01	2	Do(a+b-)	DO*01/DO*01	2	LW(a+b-)
HGDP00302	Central South Asia	Kalash	m	A	ABO*A1.01/ABO*O.01.22	2	k	Kp(a-b+)	Js(a-b+)	KEL*02/KEL*02	2	Jk(a+b+)	JK*02/JK*01W.01	2	Lu(a-b+)	LU*02/LU*02.19	2	Fy(a+b+)	FY*02/FY*01	2	NN	GYPA*02/GYPA*02	2	s	GYPB*04/GYPB*04	2	D.	RHD*01/RHD*01	0	C.C.	RHCE*C/RHCE*C	2	e.e	RHCE*e/RHCE*e	2	Di(a-b+)	Wr(a-b+)	DI*02/DI*02	2	Yt(a+b-)	YT*01/YT*01	2	Co(a+b-)	CO*01.01/CO*01.01	2	Do(a+b+)	DO*01/DO*02	2	LW(a+b-)
HGDP00304	Central South Asia	Kalash	f	O	ABO*O.01.56/ABO*O.01.01	2	k	Kp(a-b+)	Js(a-b+)	KEL*02/KEL*02	2	Jk(a+b+)	JK*02/JK*01W.01	2	Lu(a-b+)	LU*02/LU*02.19	2	Fy(a-b+)	FY*02/FY*02W.01	2	NN	GYPA*02/GYPA*02	2	s	GYPB*04/GYPB*04	2	D.	RHD*01/RHD*01	0	C.C.	RHCE*C/RHCE*C	2	e.e	RHCE*e/RHCE*e	2	Di(a-b+)	Wr(a-b+)	DI*02/DI*02	2	Yt(a+b-)	YT*01/YT*01	2	Co(a+b-)	CO*01.01/CO*01.01	2	Do(a-b+)	DO*02/DO*02	2	LW(a+b-)
HGDP00307	Central South Asia	Kalash	m	AB	ABO*A2.01/ABO*B.01	2	k	Kp(a-b+)	Js(a-b+)	KEL*02/KEL*02	2	Jk(a+b+)	JK*02/JK*01W.01	2	Lu(a-b+)	LU*02/LU*02.-13	1.929	Fy(a+b+)	FY*02/FY*01	2	MN	GYPA*01/GYPA*02	2	S s	GYPB*04/GYPB*03	2	D.	RHD*01/RHD*01	0	C.c	RHCE*c/RHCE*C	2	E e	RHCE*e/RHCE*E	2	Di(a-b+)	Wr(a-b+)	DI*02/DI*02	2	Yt(a+b-)	YT*01/YT*01	2	Co(a+b-)	CO*01.01/CO*01.01	2	Do(a+b+)	DO*01/DO*02	2	LW(a+b-)
HGDP00309	Central South Asia	Kalash	m	A	ABO*A1.02/ABO*O.01.01	2	k	Kp(a-b+)	Js(a-b+)	KEL*02/KEL*02	2	Jk(a+b+)	JK*02/JK*01W.01	2	Lu(a-b+)	LU*02.19/LU*02.19	2	Fy(a+b+)	FY*02/FY*01,FY*01W.02	1.905	MN	GYPA*01/GYPA*02	2	S s	GYPB*04/GYPB*03	2	D.	RHD*01/RHD*01N.01	2	C.c	RHCE*c/RHCE*C	2	e.e	RHCE*e/RHCE*e	2	Di(a-b+)	Wr(a-b+)	DI*02/DI*02	2	Yt(a-b+)	YT*02/YT*02	2	Co(a+b-)	CO*01.01/CO*01.01	2	Do(a-b+)	DO*02/DO*02	2	LW(a+b-)
HGDP00311	Central South Asia	Kalash	m	B	ABO*B.01/ABO*O.01.01	2	k	Kp(a-b+)	Js(a-b+)	KEL*02/KEL*02	2	Jk(a+b+)	JK*02/JK*01	2	Lu(a-b+)	LU*02/LU*02	2	Fy(a+b+)	FY*01/FY*02,FY*02W.01	1.905	MM	GYPA*01/GYPA*01	0	S s	GYPB*04/GYPB*03	2	D.	RHD*01/RHD*01	0	cc	RHCE*c/RHCE*c	2	EE	RHCE*E/RHCE*E	2	Di(a-b+)	Wr(a-b+)	DI*02/DI*02	2	Yt(a+b-)	YT*01/YT*01	2	Co(a+b-)	CO*01.01/CO*01.01	2	Do(a-b+)	DO*02/DO*02	2	LW(a+b-)
HGDP00313	Central South Asia	Kalash	m	B	ABO*B.01/ABO*O.01.01	2	k	Kp(a-b+)	Js(a-b+)	KEL*02/KEL*02	2	Jk(a+b-)	JK*01/JK*01	2	Lu(a-b+)	LU*02/LU*02.19	2	Fy(a+b+)	FY*02/FY*01	2	MM	GYPA*01/GYPA*01	2	s	GYPB*04/GYPB*04	2	D.	RHD*01/RHD*01N.01	2	C.c	RHCE*c/RHCE*C	2	e.e	RHCE*e/RHCE*e	2	Di(a-b+)	Wr(a-b+)	DI*02/DI*02	2	Yt(a+b-)	YT*01/YT*01	2	Co(a+b-)	CO*01.01/CO*01.01	2	Do(a-b+)	DO*02/DO*02	2	LW(a+b-)
HGDP00315	Central South Asia	Kalash	m	AB	ABO*B.01/ABO*A1.02	2	k	Kp(a-b+)	Js(a-b+)	KEL*02/KEL*02	2	Jk(a+b+)	JK*02/JK*02	0	Lu(a-b+)	LU*02/LU*02	0	Fy(a+b+)	FY*02/FY*01	2	MM	GYPA*01/GYPA*01	2	s	GYPB*04/GYPB*04	2	D.	RHD*01/RHD*01	0	C.c	RHCE*c/RHCE*C	2	e.e	RHCE*e/RHCE*e	2	Di(a-b+)	Wr(a-b+)	DI*02/DI*02	2	Yt(a+b-)	YT*01/YT*01	2	Co(a+b-)	CO*01.01/CO*01.01	2	Do(a+b+)	DO*01/DO*02	2	LW(a+b-)
HGDP00319	Central South Asia	Kalash	m	A	ABO*A1.02/ABO*O.01.01	2	k	Kp(a-b+)	Js(a-b+)	KEL*02/KEL*02	2	Jk(a+b-)	JK*01/JK*01	2	Lu(a-b+)	LU*02/LU*02.-24	1.929	Fy(a+b-)	FY*01/FY*01	2	MM	GYPA*01/GYPA*01	2	s	GYPB*04/GYPB*04	2	D.	RHD*01/RHD*01	0	C.C.	RHCE*C/RHCE*C	2	e.e	RHCE*e/RHCE*e	2	Di(a-b+)	Wr(a-b+)	DI*02/DI*02	2	Yt(a+b-)	YT*01/YT*01	2	Co(a+b-)	CO*01.01/CO*01.01	2	Do(a+b-)	DO*01/DO*01	2	LW(a+b-)
HGDP00323	Central South Asia	Kalash	f	A	ABO*A1.01/ABO*A1.02	2	k	Kp(a-b+)	Js(a-b+)	KEL*02/KEL*02	2	Jk(a+b-)	JK*02/JK*02	0	Lu(a-b+)	LU*02/LU*02	0	Fy(a+b+)	FY*02/FY*01	2	MN	GYPA*01/GYPA*02	2	s	GYPB*04/GYPB*04	2	D.	RHD*01/RHD*01	0	C.C.	RHCE*C/RHCE*C	2	e.e	RHCE*e/RHCE*e	2	Di(a-b+)	Wr(a-b+)	DI*02/DI*02	0	Yt(a+b-)	YT*01/YT*01	2	Co(a+b-)	CO*01.01/CO*01.01	2	Do(a-b+)	DO*02/DO*02	2	LW(a+b-)
HGDP00326	Central South Asia	Kalash	m	A	ABO*A1.02/ABO*O.01.01	2	k	Kp(a-b+)	Js(a-b+)	KEL*02/KEL*02	2	Jk(a+b-)	JK*01W.01/JK*01	2	Lu(a-b+)	LU*02/LU*02.19	2	Fy(a+b+)	FY*01/FY*02,FY*02W.01	1.905	NN	GYPA*02/GYPA*02	2	s	GYPB*04/GYPB*04	2	D.	RHD*01/RHD*01	0	C.C.	RHCE*C/RHCE*C	2	e.e	RHCE*e/RHCE*e	2	Di(a-b+)	Wr(a-b+)	DI*02/DI*02	2	Yt(a+b-)	YT*01/YT*01	2	Co(a+b-)	CO*01.01/CO*01.01	2	Do(a+b+)	DO*01/DO*02	2	LW(a+b-)
HGDP00330	Central South Asia	Kalash	m	A	ABO*A1.01/ABO*A1.02	2	k	Kp(a-b+)	Js(a-b+)	KEL*02/KEL*02	2	Jk(a+b+)	JK*02/JK*01	2	Lu(a-b+)	LU*02/LU*02.19	2	Fy(a+b+)	FY*02/FY*01	2	MM	GYPA*01/GYPA*01	0	SS	GYPB*03/GYPB*03	2	D.	RHD*01/RHD*01	0	cc	RHCE*c/RHCE*c	2	E e	RHCE*e/RHCE*E	2	Di(a-b+)	Wr(a-b+)	DI*02/DI*02	2	Yt(a+b-)	YT*01/YT*01	2	Co(a+b-)	CO*01.01/CO*01.01	2	Do(a+b+)	DO*01/DO*02	2	LW(a+b-)
HGDP00333	Central South Asia	Kalash	m	B	ABO*B.01/ABO*O.01.01	2	k	Kp(a-b+)	Js(a-b+)	KEL*02/KEL*02	2	Jk(a+b-)	JK*02/JK*02	0	Lu(a-b+)	LU*02/LU*02	0	Fy(a+b-)	FY*01/FY*01	2	MN	GYPA*01/GYPA*02	2	s	GYPB*04/GYPB*04	2	D.	RHD*01/RHD*01	0	C.C.	RHCE*C/RHCE*C	2	e.e	RHCE*e/RHCE*e	2	Di(a-b+)	Wr(a-b+)	DI*02/DI*02	2	Yt(a+b-)	YT*01/YT*01	2	Co(a+b-)	CO*01.01/CO*01.01	2	Do(a+b-)	DO*01/DO*01	2	LW(a+b-)
HGDP00341	Central South Asia	Burusho	m	B	ABO*B.01/ABO*B.01	2	k	Kp(a-b+)	Js(a-b+)	KEL*02/KEL*02	2	Jk(a-b+)	JK*02/JK*02	2	Lu(a-b+)	LU*02/LU*02.19	2	Fy(a-b+)	FY*02/FY*02	2	MN	GYPA*01/GYPA*02	2	S s	GYPB*04/GYPB*03	2	D.	RHD*01/RHD*01N.01	2	C.c	RHCE*c/RHCE*C	2	e.e	RHCE*e/RHCE*e	2	Di(a-b+)	Wr(a-b+)	DI*02/DI*02	2	Yt(a+b-)	YT*01/YT*01	2	Co(a+b-)	CO*01.01/CO*01.01	2	Do(a-b+)	DO*02/DO*02	2	LW(a+b-)
HGDP00346	Central South Asia	Burusho	m	n.a.	ABO*O.01.41/ABO*O.01.41	2	k	Kp(a-b+)	Js(a-b+)	KEL*02/KEL*02	2	Jk(a-b+)	JK*02/JK*02	2	Lu(a-b+)	LU*02/LU*02.-24	1.929	Fy(a+b+)	FY*02/FY*01	2	MM	GYPA*01/GYPA*01	2	S s	GYPB*04/GYPB*03	2	D.	RHD*01/RHD*01N.01	2	C.c	RHCE*c/RHCE*C	2	e.e	RHCE*e/RHCE*e	2	Di(a-b+)	Wr(a-b+)	DI*02/DI*02	2	Yt(a+b-)	YT*01/YT*01	2	Co(a+b-)	CO*01.01/CO*01.01	2	Do(a+b+)	DO*01/DO*02	2	LW(a+b-)
HGDP00351	Central South Asia	Burusho	m	O	ABO*O.01.01/ABO*O.01.01	2	k	Kp(a-b+)	Js(a-b+)	KEL*02/KEL*02	2	Jk(a+b+)	JK*02/JK*01	2	Lu(a-b+)	LU*02/LU*02.19	2	Fy(a+b-)	FY*01/FY*01	2	MN	GYPA*01/GYPA*02	2	s	GYPB*04/GYPB*04	2	D.	RHD*01/RHD*01	0	C.C.	RHCE*C/RHCE*C	2	e.e	RHCE*e/RHCE*e	2	Di(a-b+)	Wr(a-b+)	DI*02/DI*02	2	Yt(a+b-)	YT*01/YT*01	2	Co(a+b-)	CO*01.01/CO*01.01	2	Do(a-b+)	DO*02/DO*02	2	LW(a+b-)
HGDP00356	Central South Asia	Burusho	f	O	ABO*O.01.01/ABO*O.01.01	2	k	Kp(a-b+)	Js(a-b+)	KEL*02/KEL*02	2	Jk(a+b+)	JK*02/JK*01W.01	2	Lu(a-b+)	LU*02/LU*02.-13	1.929	Fy(a+b+)	FY*01/FY*02,FY*02W.01	1.905	MM	GYPA*01/GYPA*01	0	s	GYPB*04/GYPB*04	2	D.	RHD*01/RHD*01	0	C.c	RHCE*c/RHCE*C	2	E e	RHCE*e/RHCE*E	2	Di(a-b+)	Wr(a-b+)	DI*02/DI*02	2	Yt(a+b-)	YT*01/YT*01	2	Co(a+b-)	CO*01.01/CO*01.01	2	Do(a+b-)	DO*01/DO*01	2	LW(a+b-)
HGDP00359	Central South Asia	Burusho	m	AB	ABO*A1.01/ABO*B.01	2	k	Kp(a-b+)	Js(a-b+)	KEL*02/KEL*02	2	Jk(a+b+)	JK*02/JK*01W.01	2	Lu(a-b+)	LU*02/LU*02.-24	1.929	Fy(a+b+)	FY*02/FY*01	2	MN	GYPA*02/GYPA*01	1.889	S s	GYPB*04/GYPB*03	2	D.	RHD*01/RHD*01	0	C.C.	RHCE*C/RHCE*C	2	e.e	RHCE*e/RHCE*e	2	Di(a-b+)	Wr(a-b+)	DI*02/DI*02	2	Yt(a+b-)	YT*01/YT*01	2	Co(a+b-)	CO*01.01/CO*01.01	2	Do(a-b+)	DO*02/DO*02	2	LW(a+b-)
HGDP00364	Central South Asia	Burusho	m	A	ABO*A1.01/ABO*A1.01	2	k	Kp(a-b+)	Js(a-b+)	KEL*02/KEL*02	2	Jk(a+b+)	JK*02/JK*01W.01	2	Lu(a-b+)	LU*02.19/LU*02.19	2	Fy(a-b+)	FY*02/FY*02,FY*02W.01	1.905	MM	GYPA*01/GYPA*01	0	S s	GYPB*04/GYPB*03	2	D.	RHD*01/RHD*01N.01	2	C.c	RHCE*c/RHCE*C	2	e.e	RHCE*e/RHCE*e	2	Di(a-b+)	Wr(a-b+)	DI*02/DI*02	2	Yt(a+b-)	YT*01/YT*01	2	Co(a+b-)	CO*01.01/CO*01.01	2	Do(a-b+)	DO*02/DO*02	2	LW(a+b-)
HGDP00371	Central South Asia	Burusho	f	AB	ABO*A1.01/ABO*B.01	2	k	Kp(a-b+)	Js(a-b+)	KEL*02/KEL*02	2	Jk(a+b+)	JK*02/JK*01	2	Lu(a-b+)	LU*02/LU*02.09	2	Fy(a+b-)	FY*01/FY*01	2	MM	GYPA*01/GYPA*01	0	s	GYPB*04/GYPB*04	2	D.	RHD*01/RHD*01	0	C.C.	RHCE*C/RHCE*C	2	e.e	RHCE*e/RHCE*e	2	Di(a-b+)	Wr(a-b+)	DI*02/DI*02	2	Yt(a+b-)	YT*01/YT*01	2	Co(a+b-)	CO*01.01/CO*01.01	2	Do(a+b+)	DO*01/DO*02	2	LW(a+b-)
HGDP00372	Central South Asia	Burusho	m	n.a.	ABO*B.01/ABO*O.01.01	2	k	Kp(a-b+)	Js(a-b+)	KEL*02/KEL*02	2	Jk(a+b+)	JK*02/JK*01W.01	2	Lu(a-b+)	LU*02/LU*02	2	Fy(a+b+)	FY*02/FY*01	2	MM	GYPA*01/GYPA*01	2	s	GYPB*04/GYPB*04	2	D.	RHD*01/RHD*01	0	C.C.	RHCE*C/RHCE*C	2	e.e	RHCE*e/RHCE*e	2	Di(a-b+)	Wr(a-b+)	DI*02/DI*02	2	Yt(a+b-)	YT*01/YT*01	2	Co(a+b-)	CO*01.01/CO*01.01	2	Do(a-b+)	DO*02/DO*02	2	LW(a+b-)
HGDP00376	Central South Asia	Burusho	m	AB	ABO*A2.09/ABO*B.01	2	k	Kp(a-b+)	Js(a-b+)	KEL*02/KEL*02	2	Jk(a+b+)	JK*02/JK*01W.01	2	Lu(a-b+)	LU*02.-24/LU*02.19	1.929	Fy(a+b-)	FY*01/FY*01	2	MM	GYPA*01/GYPA*01	0	s	GYPB*04/GYPB*04	2	D.	RHD*01/RHD*01	0	C.c	RHCE*c/RHCE*C	2	e.e	RHCE*e/RHCE*e	2	Di(a-b+)	Wr(a-b+)	DI*02/DI*02	2	Yt(a+b-)	YT*01/YT*01	2	Co(a+b-)	CO*01.01/CO*01.01	2	Do(a+b+)	DO*01/DO*02	2	LW(a+b-)
HGDP00382	Central South Asia	Burusho	m	A	ABO*A1.01/ABO*O.01.02	2	k	Kp(a-b+)	Js(a-b+)	KEL*02/KEL*02	2	Jk(a+b+)	JK*02/JK*01	2	Lu(a-b+)	LU*02.-24/LU*02.19	1.929	Fy(a+b+)	FY*02/FY*01	2	MN	GYPA*01/GYPA*02	2	s	GYPB*04/GYPB*04	2	D.	RHD*01/RHD*01N.01	2	cc	RHCE*c/RHCE*c	2	E e	RHCE*e/RHCE*E	2	Di(a-b+)	Wr(a-b+)	DI*02/DI*02	2	Yt(a+b-)	YT*01/YT*01	2	Co(a+b-)	CO*01.01/CO*01.01	2	Do(a+b+)	DO*01/DO*02	2	LW(a+b-)
HGDP00388	Central South Asia	Burusho	m	B	ABO*B.01/ABO*O.01.01	2	k	Kp(a-b+)	Js(a-b+)	KEL*02/KEL*02	2	Jk(a+b-)	JK*01W.01/JK*01W.01	2	Lu(a-b+)	LU*02.19/LU*02.19	2	Fy(a+b-)	FY*01/FY*01	2	MN	GYPA*01/GYPA*02	2	s	GYPB*04/GYPB*04	2	D.	RHD*01/RHD*01	0	C.C.	RHCE*C/RHCE*C	2	e.e	RHCE*e/RHCE*e	2	Di(a-b+)	Wr(a-b+)	DI*02/DI*02	2	Yt(a+b-)	YT*01/YT*01	2	Co(a+b+)	CO*01.01/CO*02	2	Do(a-b+)	DO*02/DO*02	2	LW(a+b-)
HGDP00392	Central South Asia	Burusho	m	A	ABO*A1.01/ABO*A2.16	1.973	k	Kp(a-b+)	Js(a-b+)	KEL*02/KEL*02	2	Jk(a-b+)	JK*02/JK*02	2	Lu(a-b+)	LU*02/LU*02.-24	1.929	Fy(a+b-)	FY*01/FY*01	2	MN	GYPA*01/GYPA*02	2	s	GYPB*04/GYPB*04	2	D.	RHD*01/RHD*01	0	C.C.	RHCE*C/RHCE*C	2	e.e	RHCE*e/RHCE*e	2	Di(a-b+)	Wr(a-b+)	DI*02/DI*02	2	Yt(a+b-)	YT*01/YT*01	2	Co(a+b-)	CO*01.01/CO*01.01	2	Do(a+b-)	DO*01/DO*01	2	LW(a+b-)
HGDP00397	Central South Asia	Burusho	m	n.a.	ABO*A1.01/ABO*B.01	2	k	Kp(a-b+)	Js(a-b+)	KEL*02/KEL*02	2	Jk(a+b+)	JK*02/JK*01W.01	2	Lu(a-b+)	LU*02/LU*02.-24	1.929	Fy(a+b-)	FY*01/FY*01	2	MM	GYPA*01/GYPA*01	0	S s	GYPB*04/GYPB*03	2	D.	RHD*01/RHD*01	0	C.C.	RHCE*C/RHCE*C	2	e.e	RHCE*e/RHCE*e	2	Di(a-b+)	Wr(a-b+)	DI*02/DI*02	2	Yt(a+b-)	YT*01/YT*01	2	Co(a+b-)	CO*01.01/CO*01.01	2	Do(a+b+)	DO*01/DO*02	2	LW(a+b-)
HGDP00402	Central South Asia	Burusho	m	B	ABO*B.01/ABO*O.01.01	2	k	Kp(a-b+)	Js(a-b+)	KEL*02/KEL*02	2	Jk(a+b-)	JK*01/JK*01	2	Lu(a-b+)	LU*02/LU*02	2	Fy(a+b-)	FY*01/FY*01	2	NN	GYPA*02/GYPA*02	2	S s	GYPB*04/GYPB*03	2	D.	RHD*01/RHD*01	0	C.C.	RHCE*C/RHCE*C	2	e.e	RHCE*e/RHCE*e	2	Di(a-b+)	Wr(a-b+)	DI*02/DI*02	2	Yt(a+b-)	YT*01/YT*01	2	Co(a+b-)	CO*01.01/CO*01.01	2	Do(a-b+)	DO*02/DO*02	2	LW(a+b-)
HGDP00407	Central South Asia	Burusho	m	B	ABO*B.01/ABO*O.01.02	2	k	Kp(a-b+)	Js(a-b+)	KEL*02/KEL*02	2	Jk(a+b+)	JK*02/JK*01	2	Lu(a-b+)	LU*02/LU*02.19	2	Fy(a+b-)	FY*01/FY*01	2	NN	GYPA*02/GYPA*02	2	S s	GYPB*04/GYPB*03	2	D.	RHD*01/RHD*01	0	C.C.	RHCE*C/RHCE*C	2	e.e	RHCE*e/RHCE*e	2	Di(a-b+)	Wr(a-b+)	DI*02/DI*02	2	Yt(a+b-)	YT*01/YT*01	2	Co(a+b-)	CO*01.01/CO*01.01	2	Do(a+b+)	DO*01/DO*02	2	LW(a+b-)
HGDP00412	Central South Asia	Burusho	m	A	ABO*A1.01/ABO*O.01.01	2	k	Kp(a-b+)	Js(a-b+)	KEL*02/KEL*02	2	Jk(a+b+)	JK*02/JK*01	2	Lu(a-b+)	LU*02/LU*02	2	Fy(a-b+)	FY*02/FY*02	2	MM	GYPA*02/GYPA*02	2	s	GYPB*04/GYPB*04	2	D.	RHD*01/RHD*01	0	C.C.	RHCE*C/RHCE*C	2	e.e	RHCE*e/RHCE*e	2	Di(a-b+)	Wr(a-b+)	DI*02/DI*02	2	Yt(a+b-)	YT*01/YT*01	2	Co(a+b-)	CO*01.01/CO*01.01	2	Do(a+b+)	DO*01/DO*02	2	LW(a+b-)
HGDP00417	Central South Asia	Burusho	m	A	ABO*A1.02/ABO*A1.02	2	k	Kp(a-b+)	Js(a-b+)	KEL*02/KEL*02	2	Jk(a-b+)	JK*02/JK*02	2	Lu(a-b+)	LU*02/LU*02	2	Fy(a+b+)	FY*02/FY*01	2	MN	GYPA*01/GYPA*02	2	s	GYPB*04/GYPB*04	2	D.	RHD*01/RHD*01	2	C.C.	RHCE*C/RHCE*C	2	e.e	RHCE*e/RHCE*e	2	Di(a-b+)	Wr(a-b+)	DI*02/DI*02	2	Yt(a+b+)	YT*01/YT*02	2	Co(a+b-)	CO*01.01/CO*01.01	2	Do(a+b+)	DO*01/DO*02	2	LW(a+b-)
HGDP00423	Central South Asia	Burusho	m	A	ABO*A1.01/ABO*O.01.02	2	k	Kp(a-b+)	Js(a-b+)	KEL*02/KEL*02	2	Jk(a-b+)	JK*02/JK*02	2	Lu(a-b+)	LU*02.19/LU*02.19	2	Fy(a+b-)	FY*01/FY*01	2	NN	GYPA*02/GYPA*02	2	s	GYPB*04/GYPB*04	2	D.	RHD*01/RHD*01	0	C.C.	RHCE*C/RHCE*C	2	e.e	RHCE*e/RHCE*e	2	Di(a-b+)	Wr(a-b+)	DI*02/DI*02	2	Yt(a+b-)	YT*01/YT*01	2	Co(a+b-)	CO*01.01/CO*01.01	2	Do(a-b+)	DO*02/DO*02	2	LW(a+b-)
HGDP00433	Central South Asia	Burusho	m	A	ABO*A1.01/ABO*O.01.01	2	k	Kp(a-b+)	Js(a-b+)	KEL*02/KEL*02	2	Jk(a+b+)	JK*02/JK*01	2	Lu(a-b+)	LU*02/LU*02	2	Fy(a+b+)	FY*01/FY*02,FY*02W.01	1.905	MM	GYPA*01/GYPA*01	2	s	GYPB*04/GYPB*04	2	D.	RHD*01/RHD*01N.01	2	C.c	RHCE*c/RHCE*C	2	e.e	RHCE*e/RHCE*e	2	Di(a-b+)	Wr(a-b+)	DI*02/DI*02	2	Yt(a+b+)	YT*01/YT*02	2	Co(a+b-)	CO*01.01/CO*01.01	2	Do(a+b+)	DO*01/DO*02	2	LW(a+b-)
HGDP00438	Central South Asia	Burusho	m	A	ABO*A1.01/ABO*O.01.02	2	k	Kp(a-b+)	Js(a-b+)	KEL*02/KEL*02	2	Jk(a+b+)	JK*02/JK*01	2	Lu(a-b+)	LU*02.-24/LU*02.09	1.929	Fy(a+b+)	FY*01/FY*02,FY*02W.01	1.905	MN	GYPA*02/GYPA*02	2	SS	GYPB*03/GYPB*03	2	D.	RHD*01/RHD*01	0	C.c	RHCE*c/RHCE*C	2	E e	RHCE*e/RHCE*E	2	Di(a-b+)	Wr(a-b+)	DI*02/DI*02	2	Yt(a+b-)	YT*01/YT*01	2	Co(a+b-)	CO*01.01/CO*01.01	2	Do(a+b+)	DO*01/DO*02	2	LW(a+b-)
HGDP00444	Central South Asia	Burusho	f	B	ABO*B.01/ABO*B.01	2	k	Kp(a-b+)	Js(a-b+)	KEL*02/KEL*02	2	Jk(a+b+)	JK*02/JK*01	2	Lu(a-b+)	LU*02/LU*02.19	2	Fy(a-b+)	FY*02/FY*02,FY*02W.01	1.905	MN	GYPA*01/GYPA*02	2	s	GYPB*04/GYPB*04	2	dd	RHD*01N.01/-	2	cc	RHCE*c/RHCE*c	2	e.e	RHCE*e/RHCE*e	2	Di(a-b+)	Wr(a-b+)	DI*02/DI*02	2	Yt(a+b-)	YT*01/YT*01	2	Co(a+b-)	CO*01.01/CO*01.01	2	Do(a-b+)	DO*02/DO*02	2	LW(a+b-)
HGDP00445	Central South Asia	Burusho	m	B	ABO*B.01/ABO*B.01	2	k	Kp(a-b+)	Js(a-b+)	KEL*02/KEL*02	2	Jk(a+b+)	JK*02/JK*01	2	Lu(a-b+)	LU*02/LU*02	2	Fy(a-b+)	FY*02/FY*02	2	NN	GYPA*02/GYPA*02	2	s	GYPB*04/GYPB*04	2	D.	RHD*01/RHD*01	0	C.C.	RHCE*C/RHCE*C	2	e.e	RHCE*e/RHCE*e	2	Di(a-b+)	Wr(a-b+)	DI*02/DI*02	2	Yt(a+b-)	YT*01/YT*01	2	Co(a+b-)	CO*01.01/CO*01.01	2	Do(a-b+)	DO*02/DO*02	2	LW(a+b-)
HGDP00450	Africa	MbutiPygmy	m	A	ABO*A2.01/ABO*O.01.05	2	k	Kp(a-b+)	Js(a-b+)	KEL*02/KEL*02	2	Jk(a+b+)	JK*02/JK*01W.01	2	Lu(a-b+)	LU*02/LU*02	2	Fy(a-b-)	FY*02N.01/FY*02N.01	2	MN	GYPA*01/GYPA*02	2	SS	GYPB*03N.04/GYPB*03N.04	2	D.	RHD*01/RHD*01	0	cc	RHCE*c/RHCE*c	2	E e	RHCE*e/RHCE*E	2	Di(a-b+)	Wr(a-b+)	DI*02/DI*02	2	Yt(a+b-)	YT*01/YT*01	2	Co(a+b-)	CO*01.01/CO*01.01	2	Do(a-b+)	DO*02/DO*02	2	LW(a+b-)
HGDP00452	#N/A	#N/A	#N/A	O	ABO*O.01.09/ABO*O.01.05	2	k	Kp(a-b+)	Js(a-b+)	KEL*02/KEL*02	2	Jk(a+b+)	JK*02/JK*01	2	Lu(a+b+)	LU*01.19/LU*02.19	2	Fy(a-b-)	FY*02N.01/FY*02N.01	2	MM	GYPA*01/GYPA*01	0	s	GYPB*04/GYPB*04	0	D.	RHD*01/RHD*01	0	cc	RHCE*c/RHCE*c	2	e.e	RHCE*e/RHCE*e	2	Di(a-b+)	Wr(a-b+)	DI*02/DI*02	2	Yt(a+b-)	YT*01/YT*01	2	Co(a+b-)	CO*01.01/CO*01.01	2	Do(a-b+)	DO*02/DO*02	2	LW(a+b-)
HGDP00453	#N/A	#N/A	#N/A	A	ABO*A1.01/ABO*O.01.01	2	k	Kp(a-b+)	Js(a-b+)	KEL*02/KEL*02	2	Jk(a+b+)	JK*02/JK*01	2	Lu(a-b+)	LU*02/LU*02.19	1.929	Fy(a-b-)	FY*02N.01/FY*02N.01	2	MN	GYPA*01/GYPA*02	2	S s	GYPB*04/GYPB*03	2	!	RHD*09.02.01/RHD*09.01.03	0	cc	RHCE*c/RHCE*c	2	e.e	RHCE*e/RHCE*e	2	Di(a-b+)	Wr(a-b+)	DI*02/DI*02	2	Yt(a+b-)	YT*01/YT*01	2	Co(a+b-)	CO*01.01/CO*01.01	2	Do(a-b+)	DO*02/DO*02	2	LW(a+b-)
HGDP00454	Africa	BiakaPygmy	m	O	ABO*O.01.05/ABO*O.01.05	2	k	Kp(a-b+)	Js(a-b+)	KEL*02/KEL*02	2	Jk(a+b-)	JK*01/JK*01	2	Lu(a-b+)	LU*02/LU*02.19	2	Fy(a-b-)	FY*02N.01/FY*02N.01	2	MM	GYPA*01/GYPA*19	0	S s	GYPB*04/GYPB*03	2	D.	RHD*01/RHD*01	0	cc	RHCE*c/RHCE*c	2	e.e	RHCE*e/RHCE*e	2	Di(a-b+)	Wr(a-b+)	DI*02/DI*02	2	Yt(a+b-)	YT*01/YT*01	2	Co(a+b-)	CO*01.01/CO*01.01	2	Do(a-b+)	DO*02/DO*02	2	LW(a+b-)
HGDP00455	Africa	BiakaPygmy	m	B	ABO*B.01/ABO*O.01.02	1.959	k	Kp(a-b+)	Js(a-b+)	KEL*02/KEL*02	2	Jk(a+b-)	JK*01/JK*01	2	Lu(a-b+)	LU*02.19/LU*02	1.929	Fy(a-b-)	FY*02N.01/FY*02N.01	2	MN	GYPA*01/GYPA*02	2	s	GYPB*04/GYPB*04	2	D.	RHD*01/RHD*03.04	2	cc	RHCE*c/RHCE*c	2	e.e	RHCE*e/RHCE*e	2	Di(a-b+)	Wr(a-b+)	DI*02/DI*02	2	Yt(a+b-)	YT*01/YT*01	2	Co(a+b-)	CO*01.01/CO*01.01	2	Do(a-b+)	DO*02/DO*02.-04	2	LW(a+b-)
HGDP00458	Africa	BiakaPygmy	m	A	ABO*A1.01/ABO*O.01.01	2	k	Kp(a-b+)	Js(a-b+)	KEL*02/KEL*02	2	Jk(a+b-)	JK*01W.01/JK*01	2	Lu(a+b+)	LU*01.19/LU*02.-24	1.929	Fy(a-b-)	FY*02N.01/FY*02N.01	2	MM	GYPA*01/GYPA*01	2	S s	GYPB*04/GYPB*03N.04	2	D.	RHD*09.02.01/RHD*01N.01	2	cc	RHCE*c/RHCE*c	2	e.e	RHCE*e/RHCE*e	2	Di(a-b+)	Wr(a-b+)	DI*02/DI*02	2	Yt(a+b-)	YT*01/YT*01	2	Co(a+b-)	CO*01.01/CO*01.01	2	Do(a-b+)	DO*02/DO*02	2	LW(a+b-)
HGDP00459	Africa	BiakaPygmy	m	A	ABO*A1.01/ABO*A1.01	2	k	Kp(a-b+)	Js(a-b+)	KEL*02/KEL*02	2	Jk(a-b+)	JK*02/JK*02	2	Lu(a-b+)	LU*02.-24/LU*02.19	1.929	Fy(a-b-)	FY*02N.01/FY*02N.01	2	MM	GYPA*01/GYPA*01	2	s	GYPB*04/GYPB*04	2	D.	RHD*01/RHD*09.03.01	0	cc	RHCE*c/RHCE*c	2	e.e	RHCE*e/RHCE*e	2	Di(a-b+)	Wr(a-b+)	DI*02/DI*02	2	Yt(a+b-)	YT*01/YT*01	2	Co(a+b-)	CO*01.01/CO*01.01	2	Do(a+b+)	DO*01/DO*02	2	LW(a+b-)
HGDP00460	Africa	BiakaPygmy	m	A	ABO*A1.02/ABO*O.01.01	2	k	Kp(a-b+)	Js(a-b+)	KEL*02/KEL*02	2	Jk(a+b+)	JK*02/JK*01W.01	2	Lu(a-b+)	LU*02.19/LU*02.19	2	Fy(a-b-)	FY*02N.01/FY*02N.01	2	MN	GYPA*01/GYPA*02	2	s	GYPB*04/GYPB*04	2	D.	RHD*40/RHD*10.00	2	cc	RHCE*c/RHCE*c	2	e.e	RHCE*e/RHCE*e	2	Di(a-b+)	Wr(a-b+)	DI*02/DI*02	2	Yt(a+b-)	YT*01/YT*01	2	Co(a+b-)	CO*01.01/CO*01.01	2	Do(a-b+)	DO*02/DO*02	2	LW(a+b-)
HGDP00462	Africa	MbutiPygmy	m	O	ABO*O.01.02/ABO*O.01.09	1.986	k	Kp(a-b+)	Js(a-b+)	KEL*02/KEL*02	2	Jk(a+b+)	JK*02/JK*01	2	Lu(a+b+)	LU*02/LU*01.19	2	Fy(a-b-)	FY*02N.01/FY*02N.01	2	MN	GYPA*01/GYPA*02	2	SS	GYPB*03N.04/GYPB*03N.04	2	D.	RHD*01/RHD*01	0	C.c	RHCE*c/RHCE*C	2	e.e	RHCE*e/RHCE*e	2	Di(a-b+)	Wr(a-b+)	DI*02/DI*02	2	Yt(a+b-)	YT*01/YT*01	2	Co(a+b-)	CO*01.01/CO*01.01	2	Do(a-b+)	DO*02/DO*02	2	LW(a+b-)
HGDP00463	Africa	MbutiPygmy	m	O	ABO*O.01.02/ABO*O.01.05	1.986	k	Kp(a-b+)	Js(a-b+)	KEL*02/KEL*02	2	Jk(a+b-)	JK*01/JK*01	2	Lu(a-b+)	LU*02/LU*02	2	Fy(a-b-)	FY*02N.01/FY*02N.01	2	MM	GYPA*01/GYPA*01	2	s	GYPB*04/GYPB*04	2	D.	RHD*09.01.02/RHD*05.04	0	cc	RHCE*c/RHCE*c	2	e.e	RHCE*e/RHCE*e	2	Di(a-b+)	Wr(a-b+)	DI*02/DI*02	2	Yt(a+b-)	YT*01/YT*01	2	Co(a+b-)	CO*01.01/CO*01.01	2	Do(a-b+)	DO*02/DO*02	2	LW(a+b-)
HGDP00464	Africa	BiakaPygmy	m	O	ABO*O.01.02/ABO*O.01.02	1.986	k	Kp(a-b+)	Js(a-b+)	KEL*02/KEL*02	2	Jk(a+b+)	JK*02/JK*01	2	Lu(a-b+)	LU*02/LU*02	1.857	Fy(a-b-)	FY*02N.01/FY*02N.01	2	NN	GYPA*02/GYPA*02	2	s	GYPB*04/GYPB*04	2	D.	RHD*01/RHD*01N.01	2	cc	RHCE*c/RHCE*c	2	e.e	RHCE*e/RHCE*e	2	Di(a-b+)	Wr(a-b+)	DI*02/DI*02	2	Yt(a+b-)	YT*01/YT*01	2	Co(a+b-)	CO*01.01/CO*01.01	2	Do(a-b+)	DO*02/DO*02	2	LW(a+b-)
HGDP00466	Africa	BiakaPygmy	m	O	ABO*O.01.09/ABO*O.01.83	1.986	k	Kp(a-b+)	Js(a+b+)	KEL*02/KEL*02.06	2	Jk(a+b+)	JK*02/JK*01W.01	2	Lu(a-b+)	LU*02/LU*02	2	Fy(a-b-)	FY*02N.01/FY*02N.01	2	NN	GYPA*02/GYPA*02	2	s	GYPB*04/GYPB*04	0	D.	RHD*01/RHD*09.01.02	0	cc	RHCE*c/RHCE*c	2	e.e	RHCE*e/RHCE*e	2	Di(a-b+)	Wr(a-b+)	DI*02/DI*02	2	Yt(a+b-)	YT*01/YT*01	2	Co(a+b-)	CO*01.01/CO*01.01	2	Do(a-b+)	DO*02/DO*02.-04	2	LW(a+b-)
HGDP00467	Africa	MbutiPygmy	m	O	ABO*O.01.28/ABO*O.01.09	2	k	Kp(a-b+)	Js(a-b+)	KEL*02/KEL*02	2	Jk(a+b+)	JK*02/JK*01	2	Lu(a-b+)	LU*02.-24/LU*02.19	1.929	Fy(a-b-)	FY*02N.01/FY*02N.01	2	MM	GYPA*01/GYPA*01	0	s	GYPB*04/GYPB*04	2	D.	RHD*01/RHD*01	0	cc	RHCE*c/RHCE*c	2	e.e	RHCE*e/RHCE*e	2	Di(a-b+)	Wr(a-b+)	DI*02/DI*02	2	Yt(a+b-)	YT*01/YT*01	2	Co(a+b-)	CO*01.01/CO*01.01	2	Do(a-b+)	DO*02/DO*02	2	LW(a+b-)
HGDP00469	Africa	BiakaPygmy	m	A	ABO*A1.01/ABO*A1.01	2	k	Kp(a-b+)	Js(a-b+)	KEL*02/KEL*02	2	Jk(a+b-)	JK*01W.03/JK*01W.04	2	Lu(a-b+)	LU*02/LU*02	2	Fy(a-b-)	FY*02N.01/FY*02N.01	2	MM	GYPA*01/GYPA*01	2	s	GYPB*04/GYPB*04	2	D.	RHD*01/RHD*01	0	cc	RHCE*c/RHCE*c	2	e.e	RHCE*e/RHCE*e	2	Di(a-b+)	Wr(a-b+)	DI*02/DI*02	2	Yt(a+b-)	YT*01/YT*01	2	Co(a+b-)	CO*01.01/CO*01.01	2	Do(a-b+)	DO*02/DO*02	2	LW(a+b-)
HGDP00470	Africa	BiakaPygmy	m	n.a.	ABO*O.01.02/ABO*O.01.09	1.986	k	Kp(a-b+)	Js(a-b+)	KEL*02/KEL*02	2	Jk(a+b+)	JK*02/JK*01	2	Lu(a+b-)	LU*01/LU*01	2	Fy(a-b-)	FY*02N.01/FY*02N.01	2	MN	GYPA*01/GYPA*02	2	S s	GYPB*04/GYPB*03	2	D.	RHD*09.02.01/RHD*01W.66	0	cc	RHCE*c/RHCE*c	2	e.e	RHCE*e/RHCE*e	2	Di(a-b+)	Wr(a-b+)	DI*02/DI*02	2	Yt(a+b-)	YT*01/YT*01	2	Co(a+b-)	CO*01.01/CO*01.01	2	Do(a+b+)	DO*01/DO*02	2	LW(a+b-)
HGDP00471	Africa	MbutiPygmy	f	AB	ABO*A1.01/ABO*A1.01	0	k	Kp(a-b+)	Js(a-b+)	KEL*02/KEL*02	0	Jk(a+b-)	JK*02/JK*02	0	Lu(a-b+)	LU*02/LU*02	0	Fy(a-b-)	FY*02N.01/FY*02N.01	2	MN	GYPA*01/GYPA*01	0	S s	GYPB*04/GYPB*04	0	D.	RHD*01/RHD*01	0	cc	RHCE*c/RHCE*c	2	e.e	RHCE*e/RHCE*e	2	Di(a-b+)	Wr(a-b+)	DI*02/DI*02	0	Yt(a+b-)	YT*01/YT*01	0	Co(a+b-)	CO*01.01/CO*01.01	0	Do(a-b+)	DO*01/DO*01	0	LW(a+b-)
HGDP00472	Africa	BiakaPygmy	m	A	ABO*A1.01/ABO*O.01.22	2	k	Kp(a-b+)	Js(a-b+)	KEL*02/KEL*02	2	Jk(a+b-)	JK*01W.03/JK*01W.04	2	Lu(a-b+)	LU*02/LU*02	1.929	Fy(a-b-)	FY*02N.01/FY*02N.01	2	NN	GYPA*02/GYPA*02	2	s	GYPB*04/GYPB*04	2	D.	RHD*01/RHD*01	0	cc	RHCE*c/RHCE*c	2	e.e	RHCE*e/RHCE*e	2	Di(a-b+)	Wr(a-b+)	DI*02/DI*02	2	Yt(a+b-)	YT*01/YT*01	2	Co(a+b-)	CO*01.01/CO*01.01	2	Do(a-b+)	DO*02/DO*02.-04	2	LW(a+b-)
HGDP00473	Africa	BiakaPygmy	m	O	ABO*O.01.01/ABO*O.01.01	2	k	Kp(a-b+)	Js(a+b+)	KEL*02/KEL*02.06	2	Jk(a+b+)	JK*02/JK*01W.01	2	Lu(a-b+)	LU*02.-24/LU*02.19	1.929	Fy(a-b-)	FY*02N.01/FY*02N.01	2	MM	GYPA*01/GYPA*01	2	s	GYPB*04/GYPB*04	2	D.	RHD*01/RHD*01W.66	0	cc	RHCE*c/RHCE*c	2	e.e	RHCE*e/RHCE*e	2	Di(a-b+)	Wr(a-b+)	DI*02/DI*02	2	Yt(a+b-)	YT*01/YT*01	2	Co(a+b-)	CO*01.01/CO*01.01	2	Do(a-b+)	DO*02/DO*02	2	LW(a+b-)
HGDP00475	Africa	BiakaPygmy	m	B	ABO*B.01/ABO*O.01.01	2	k	Kp(a-b+)	Js(a-b+)	KEL*02/KEL*02	2	Jk(a+b-)	JK*01W.01/JK*01	2	Lu(a-b+)	LU*02/LU*02.19	2	Fy(a-b-)	FY*02N.01/FY*02N.01	2	MN	GYPA*01/GYPA*02	2	s	GYPB*04/GYPB*04	2	D.	RHD*01/RHD*09.02.01	0	cc	RHCE*c/RHCE*c	2	e.e	RHCE*e/RHCE*e	2	Di(a-b+)	Wr(a-b+)	DI*02/DI*02	2	Yt(a+b-)	YT*01/YT*01	2	Co(a+b-)	CO*01.01/CO*01.01	2	Do(a+b+)	DO*01/DO*02	2	LW(a+b-)
HGDP00478	Africa	MbutiPygmy	m	n.a.	ABO*O.01.02/ABO*O.01.22,ABO*O.04.02,ABO*O.01.09	1.959	k	Kp(a-b+)	Js(a-b+)	KEL*02/KEL*02	2	Jk(a+b+)	JK*02/JK*01W.04	2	Lu(a-b+)	LU*02/LU*02.19	2	Fy(a-b-)	FY*02N.01/FY*02N.01	2	MM	GYPA*01/GYPA*01	2	S-s-	GYPB*04/GYPB*04	0	D.	RHD*01/RHD*01N.01	2	cc	RHCE*c/RHCE*c	2	e.e	RHCE*e/RHCE*e	2	Di(a-b+)	Wr(a-b+)	DI*02/DI*02	2	Yt(a+b-)	YT*01/YT*01	2	Co(a+b-)	CO*01.01/CO*01.01	2	Do(a-b+)	DO*02/DO*02	2	LW(a+b-)
HGDP00479	Africa	BiakaPygmy	m	A	ABO*A1.01/ABO*O.01.01	2	k	Kp(a-b+)	Js(a-b+)	KEL*02/KEL*02	2	Jk(a+b-)	JK*01W.03/JK*01W.04	2	Lu(a-b+)	LU*02/LU*02	2	Fy(a-b-)	FY*02N.01/FY*02N.01	2	NN	GYPA*02/GYPA*02	2	S s	GYPB*04/GYPB*03N.03	2	!	RHD*01/RHD*09.01.02	0	cc	RHCE*c/RHCE*c	2	e.e	RHCE*e/RHCE*e	2	Di(a-b+)	Wr(a-b+)	DI*02/DI*02	2	Yt(a+b-)	YT*01/YT*01	2	Co(a+b-)	CO*01.01/CO*01.01	2	Do(a-b+)	DO*02/DO*02	2	LW(a+b-)
HGDP00491	Oceania	Melanesian	m	O	ABO*O.01.01/ABO*O.01.01	2	k	Kp(a-b+)	Js(a-b+)	KEL*02/KEL*02	2	Jk(a+b-)	JK*01W.01/JK*01	2	Lu(a-b+)	LU*02/LU*02	2	Fy(a+b-)	FY*01/FY*01	2	MN	GYPA*01/GYPA*02	2	s	GYPB*04/GYPB*04	2	D.	RHD*01/RHD*01	0	C.C.	RHCE*C/RHCE*C	2	e.e	RHCE*e/RHCE*e	2	Di(a-b+)	Wr(a-b+)	DI*02/DI*02	2	Yt(a+b-)	YT*01/YT*01	2	Co(a+b-)	CO*01.01/CO*01.01	2	Do(a+b+)	DO*01/DO*02	2	LW(a+b-)
HGDP00511	Europe	French	m	O	ABO*O.01.01/ABO*O.01.01	2	k	Kp(a-b+)	Js(a-b+)	KEL*02/KEL*02	2	Jk(a-b+)	JK*02/JK*02	2	Lu(a-b+)	LU*02.19/LU*02.19	2	Fy(a+b+)	FY*02/FY*01	2	MN	GYPA*01/GYPA*02	2	s	GYPB*04/GYPB*04	0	dd	RHD*01N.01/-	2	cc	RHCE*c/RHCE*c	2	e.e	RHCE*e/RHCE*e	2	Di(a-b+)	Wr(a-b+)	DI*02/DI*02	2	Yt(a+b-)	YT*01/YT*01	2	Co(a+b-)	CO*01.01/CO*01.01	2	Do(a+b+)	DO*01/DO*02	2	LW(a+b-)
HGDP00512	Europe	French	m	A	ABO*A1.01/ABO*O.01.22	2	k	Kp(a-b+)	Js(a-b+)	KEL*02/KEL*02	2	Jk(a+b+)	JK*02/JK*01	2	Lu(a+b+)	LU*01/LU*02.-24	1.929	Fy(a-b+)	FY*02/FY*02	2	MN	GYPA*01/GYPA*02	2	S s	GYPB*04/GYPB*03	2	!	RHD*01/RHD*01N.01	2	cc	RHCE*c/RHCE*c	2	EE	RHCE*e/RHCE*E	2	Di(a-b+)	Wr(a-b+)	DI*02/DI*02	2	Yt(a+b-)	YT*01/YT*01	2	Co(a+b-)	CO*01.01/CO*01.01	2	Do(a+b+)	DO*01/DO*02	2	LW(a+b-)
HGDP00513	Europe	French	f	A	ABO*A1.01/ABO*O.01.02	2	k	Kp(a-b+)	Js(a-b+)	KEL*02/KEL*02	2	Jk(a-b+)	JK*02/JK*02	2	Lu(a-b+)	LU*02/LU*02	2	Fy(a-b+)	FY*02/FY*02	2	MN	GYPA*01/GYPA*02	2	s	GYPB*04/GYPB*04	2	D.	RHD*01/RHD*01N.01	2	C.c	RHCE*c/RHCE*C	2	e.e	RHCE*e/RHCE*e	2	Di(a-b+)	Wr(a-b+)	DI*02/DI*02	2	Yt(a+b-)	YT*01/YT*01	2	Co(a+b-)	CO*01.01/CO*01.01	2	Do(a+b+)	DO*01/DO*02	2	LW(a+b-)
HGDP00514	Europe	French	f	A	ABO*A2.01/ABO*O.01.02	2	k	Kp(a-b+)	Js(a-b+)	KEL*02/KEL*02	2	Jk(a+b+)	JK*02/JK*01	2	Lu(a-b+)	LU*02/LU*02.-24	1.929	Fy(a-b+)	FY*02/FY*02	2	MM	GYPA*02/GYPA*01	1.889	S s	GYPB*04/GYPB*03	2	D.	RHD*01/RHD*01	0	C.C.	RHCE*C/RHCE*C	2	e.e	RHCE*e/RHCE*e	2	Di(a-b+)	Wr(a-b+)	DI*02/DI*02	2	Yt(a+b-)	YT*01/YT*01	2	Co(a+b-)	CO*01.01/CO*01.01	2	Do(a+b+)	DO*01/DO*02	2	LW(a+b-)
HGDP00515	Europe	French	m	A	ABO*A1.01/ABO*O.01.01	2	k	Kp(a-b+)	Js(a-b+)	KEL*02/KEL*02	2	Jk(a+b+)	JK*02/JK*01	2	Lu(a-b+)	LU*02/LU*02.19	2	Fy(a-b+)	FY*02/FY*02	2	MM	GYPA*01/GYPA*01	0	S s	GYPB*04/GYPB*03	2	dd	RHD*01N.01/-	2	cc	RHCE*c/RHCE*c	2	e.e	RHCE*e/RHCE*e	2	Di(a-b+)	Wr(a-b+)	DI*02/DI*02	2	Yt(a+b-)	YT*01/YT*01	2	Co(a+b-)	CO*01.01/CO*01.01	2	Do(a+b+)	DO*01/DO*02	2	LW(a+b-)
HGDP00516	Europe	French	f	B	ABO*B.01/ABO*O.01.01	2	k	Kp(a-b+)	Js(a-b+)	KEL*02/KEL*02	2	Jk(a+b-)	JK*01/JK*01	2	Lu(a-b+)	LU*02/LU*02.19	2	Fy(a+b-)	FY*01/FY*01	2	MM	GYPA*01/GYPA*01	1.778	SS	GYPB*03/GYPB*03	2	D.	RHD*01/RHD*01	0	C.c	RHCE*c/RHCE*C	2	E e	RHCE*e/RHCE*E	2	Di(a-b+)	Wr(a-b+)	DI*02/DI*02	2	Yt(a+b-)	YT*01/YT*01	2	Co(a+b-)	CO*01.01/CO*01.01	2	Do(a-b+)	DO*02/DO*02	2	LW(a+b-)
HGDP00517	Europe	French	f	A	ABO*A1.01/ABO*A1.01	2	k	Kp(a-b+)	Js(a-b+)	KEL*02/KEL*02	2	Jk(a+b+)	JK*02/JK*01	2	Lu(a-b+)	LU*02/LU*02	2	Fy(a+b+)	FY*01/FY*02,FY*02W.01	1.905	MM	GYPA*01/GYPA*01	0	s	GYPB*04/GYPB*04	2	D.	RHD*01/RHD*01	0	C.C.	RHCE*C/RHCE*C	2	e.e	RHCE*e/RHCE*e	2	Di(a-b+)	Wr(a-b+)	DI*02/DI*02	2	Yt(a+b-)	YT*01/YT*01	2	Co(a+b-)	CO*01.01/CO*01.01	2	Do(a+b+)	DO*01/DO*02	2	LW(a+b-)
HGDP00518	Europe	French	m	A	ABO*A2.01/ABO*O.01.26	2	k	Kp(a-b+)	Js(a-b+)	KEL*02/KEL*02	2	Jk(a-b+)	JK*02/JK*02	2	Lu(a-b+)	LU*02/LU*02	2	Fy(a+b+)	FY*02/FY*01	2	MN	GYPA*02/GYPA*01	1.889	s	GYPB*04/GYPB*04	2	dd	RHD*01N.01/-	2	cc	RHCE*c/RHCE*c	2	e.e	RHCE*e/RHCE*e	2	Di(a-b+)	Wr(a-b+)	DI*02/DI*02	2	Yt(a+b+)	YT*01/YT*02	2	Co(a+b-)	CO*01.01/CO*01.01	2	Do(a+b-)	DO*01/DO*01	2	LW(a+b-)
HGDP00519	Europe	French	m	O	ABO*O.01.01/ABO*O.01.01	2	k	Kp(a-b+)	Js(a-b+)	KEL*02/KEL*02	2	Jk(a+b+)	JK*02/JK*01	2	Lu(a-b+)	LU*02/LU*02	2	Fy(a+b+)	FY*02/FY*01	2	MM	GYPA*01/GYPA*01	0	s	GYPB*04/GYPB*04	2	D.	RHD*01/RHD*01N.01	2	C.c	RHCE*c/RHCE*C	2	e.e	RHCE*e/RHCE*e	2	Di(a-b+)	Wr(a-b+)	DI*02/DI*02	2	Yt(a+b+)	YT*01/YT*02	2	Co(a+b-)	CO*01.01/CO*01.01	2	Do(a+b-)	DO*01/DO*01	2	LW(a+b-)
HGDP00520	Europe	French	f	A	ABO*A2.01/ABO*O.01.26	2	k	Kp(a-b+)	Js(a-b+)	KEL*02/KEL*02	2	Jk(a-b+)	JK*02/JK*02	2	Lu(a-b+)	LU*02/LU*02.19	2	Fy(a+b+)	FY*02/FY*01	2	NN	GYPA*02/GYPA*02	2	SS	GYPB*03/GYPB*03	2	D.	RHD*01/RHD*01N.01	2	C.c	RHCE*c/RHCE*C	2	e.e	RHCE*e/RHCE*e	2	Di(a-b+)	Wr(a-b+)	DI*02/DI*02	2	Yt(a+b-)	YT*01/YT*01	2	Co(a+b-)	CO*01.01/CO*01.01	2	Do(a+b-)	DO*01/DO*01	2	LW(a+b-)
HGDP00522	Europe	French	m	AB	ABO*A1.01/ABO*B.01	2	k	Kp(a-b+)	Js(a-b+)	KEL*02/KEL*02	2	Jk(a+b-)	JK*01/JK*01	2	Lu(a-b+)	LU*02/LU*02	2	Fy(a+b+)	FY*02/FY*01	2	MN	GYPA*01/GYPA*02	2	SS	GYPB*03/GYPB*03	2	D.	RHD*01/RHD*01N.01	2	cc	RHCE*c/RHCE*c	2	E e	RHCE*e/RHCE*E	2	Di(a-b+)	Wr(a-b+)	DI*02/DI*02	2	Yt(a+b+)	YT*01/YT*02	2	Co(a+b-)	CO*01.01/CO*01.01	2	Do(a+b+)	DO*01/DO*02	2	LW(a+b-)
HGDP00523	Europe	French	f	O	ABO*O.01.01/ABO*O.01.01	2	k	Kp(a-b+)	Js(a-b+)	KEL*02/KEL*02	2	Jk(a+b-)	JK*01/JK*01	2	Lu(a-b+)	LU*02/LU*02	2	Fy(a+b+)	FY*02/FY*01	2	NN	GYPA*02/GYPA*02	2	s	GYPB*04/GYPB*04	2	D.	RHD*01/RHD*01	0	C.C.	RHCE*C/RHCE*C	2	e.e	RHCE*e/RHCE*e	2	Di(a-b+)	Wr(a-b+)	DI*02/DI*02	2	Yt(a+b-)	YT*01/YT*01	2	Co(a+b-)	CO*01.01/CO*01.01	2	Do(a+b+)	DO*01/DO*02	2	LW(a+b-)
HGDP00524	Europe	French	f	O	ABO*O.01.01/ABO*O.01.01	2	k	Kp(a-b+)	Js(a-b+)	KEL*02/KEL*02	2	Jk(a-b+)	JK*02/JK*02	2	Lu(a-b+)	LU*02/LU*02	2	Fy(a+b+)	FY*01/FY*02,FY*02W.01	1.905	NN	GYPA*02/GYPA*02	2	SS	GYPB*03/GYPB*03	2	dd	RHD*01N.01/-	2	cc	RHCE*c/RHCE*c	2	e.e	RHCE*e/RHCE*e	2	Di(a-b+)	Wr(a-b+)	DI*02/DI*02	2	Yt(a+b-)	YT*01/YT*01	2	Co(a+b-)	CO*01.01/CO*01.01	2	Do(a+b+)	DO*01/DO*02	2	LW(a+b-)
HGDP00525	Europe	French	m	O	ABO*O.01.02/ABO*O.01.01	2	k	Kp(a-b+)	Js(a-b+)	KEL*02/KEL*02	2	Jk(a+b-)	JK*01/JK*01	2	Lu(a-b+)	LU*02/LU*02.19	2	Fy(a+b-)	FY*01/FY*01	2	MN	GYPA*01/GYPA*02	2	SS	GYPB*03/GYPB*03	2	D.	RHD*01/RHD*01N.01	2	C.c	RHCE*c/RHCE*C	2	e.e	RHCE*e/RHCE*e	2	Di(a-b+)	Wr(a-b+)	DI*02/DI*02	2	Yt(a+b-)	YT*01/YT*01	2	Co(a+b-)	CO*01.01/CO*01.01	2	Do(a+b-)	DO*01/DO*01	2	LW(a+b-)
HGDP00527	Europe	French	f	A	ABO*A2.01/ABO*O.01.02	2	K k	Kp(a-b+)	Js(a-b+)	KEL*02/KEL*01.01	2	Jk(a+b-)	JK*01W.01/JK*01W.01	2	Lu(a-b+)	LU*02/LU*02.19	2	Fy(a+b+)	FY*01/FY*02,FY*02W.01	1.905	MM	GYPA*01/GYPA*01	0	S s	GYPB*04/GYPB*03	2	D.	RHD*01/RHD*01	0	C.c	RHCE*c/RHCE*C	2	E e	RHCE*e/RHCE*E	2	Di(a-b+)	Wr(a-b+)	DI*02/DI*02	2	Yt(a+b-)	YT*01/YT*01	2	Co(a+b-)	CO*01.01/CO*01.01	2	Do(a-b+)	DO*02/DO*02	2	LW(a+b-)
HGDP00528	Europe	French	m	A	ABO*A1.01/ABO*O.01.01	2	k	Kp(a-b+)	Js(a-b+)	KEL*02/KEL*02	2	Jk(a+b+)	JK*02/JK*01	2	Lu(a-b+)	LU*02/LU*02.19	2	Fy(a-b+)	FY*02/FY*02,FY*02W.01	1.905	MN	GYPA*01/GYPA*02	2	s	GYPB*04/GYPB*04	2	dd	RHD*01N.01/-	2	cc	RHCE*c/RHCE*c	2	e.e	RHCE*e/RHCE*e	2	Di(a-b+)	Wr(a-b+)	DI*02/DI*02	2	Yt(a+b-)	YT*01/YT*01	2	Co(a+b-)	CO*01.01/CO*01.01	2	Do(a+b+)	DO*01/DO*02	2	LW(a+b-)
HGDP00529	Europe	French	f	O	ABO*O.01.02/ABO*O.01.01	2	k	Kp(a-b+)	Js(a-b+)	KEL*02/KEL*02	2	Jk(a+b-)	JK*01/JK*01	2	Lu(a-b+)	LU*02/LU*02	2	Fy(a+b-)	FY*01/FY*01	2	MN	GYPA*01/GYPA*02	2	S s	GYPB*04/GYPB*03	2	D.	RHD*01/RHD*01	0	C.c	RHCE*c/RHCE*C	2	E e	RHCE*e/RHCE*E	2	Di(a-b+)	Wr(a-b+)	DI*02/DI*02	2	Yt(a+b-)	YT*01/YT*01	2	Co(a+b-)	CO*01.01/CO*01.01	2	Do(a+b+)	DO*01/DO*02	2	LW(a+b-)
HGDP00531	Europe	French	f	A	ABO*A1.01/ABO*O.01.26	2	k	Kp(a-b+)	Js(a-b+)	KEL*02/KEL*02	2	Jk(a+b+)	JK*02/JK*01W.01	2	Lu(a-b+)	LU*02/LU*02	2	Fy(a+b+)	FY*02/FY*01	2	MM	GYPA*01/GYPA*01	0	s	GYPB*04/GYPB*04	2	D.	RHD*01/RHD*01	0	C.C.	RHCE*C/RHCE*C	2	e.e	RHCE*e/RHCE*e	2	Di(a-b+)	Wr(a-b+)	DI*02/DI*02	2	Yt(a+b-)	YT*01/YT*01	2	Co(a+b-)	CO*01.01/CO*01.01	2	Do(a-b+)	DO*02/DO*02	2	LW(a+b-)
HGDP00534	Europe	French	f	A	ABO*A2.01/ABO*O.01.02	2	K k	Kp(a-b+)	Js(a-b+)	KEL*02/KEL*01.01	2	Jk(a+b-)	JK*01/JK*01	2	Lu(a-b+)	LU*02/LU*02	2	Fy(a-b+)	FY*02W.01/FY*02,FY*02W.01	1.905	MN	GYPA*01/GYPA*02	2	s	GYPB*04/GYPB*04	2	D.	RHD*01/RHD*01N.01	2	cc	RHCE*c/RHCE*c	2	E e	RHCE*e/RHCE*E	2	Di(a-b+)	Wr(a-b+)	DI*02/DI*02	2	Yt(a+b-)	YT*01/YT*01	2	Co(a+b-)	CO*01.01/CO*01.01	2	Do(a+b+)	DO*01/DO*02	2	LW(a+b-)
HGDP00535	Europe	French	f	O	ABO*O.02.01/ABO*O.01.01	2	k	Kp(a-b+)	Js(a-b+)	KEL*02/KEL*02	2	Jk(a+b+)	JK*02/JK*01	2	Lu(a-b+)	LU*02/LU*02.19	2	Fy(a-b+)	FY*02/FY*02,FY*02W.01	1.905	MM	GYPA*01/GYPA*01	2	s	GYPB*04/GYPB*04	2	D.	RHD*01/RHD*01	0	C.C.	RHCE*c/RHCE*c	2	E e	RHCE*e/RHCE*E	2	Di(a-b+)	Wr(a-b+)	DI*02/DI*02	2	Yt(a+b-)	YT*01/YT*01	2	Co(a+b-)	CO*01.01/CO*01.01	2	Do(a+b-)	DO*01/DO*01	2	LW(a+b-)
HGDP00536	Europe	French	f	O	ABO*O.01.01/ABO*O.01.01	2	k	Kp(a-b+)	Js(a-b+)	KEL*02/KEL*02	2	Jk(a+b+)	JK*02/JK*01	2	Lu(a-b+)	LU*02/LU*02	2	Fy(a-b+)	FY*02/FY*02	2	MN	GYPA*02/GYPA*01	1.889	S s	GYPB*04/GYPB*03	2	D.	RHD*01/RHD*01	0	C.C.	RHCE*C/RHCE*C	2	e.e	RHCE*e/RHCE*e	2	Di(a-b+)	n.a.	DI*02/DI*02	2	Yt(a+b-)	YT*01/YT*01	2	Co(a+b-)	CO*01.01/CO*01.01	2	Do(a+b-)	DO*01/DO*01	2	LW(a+b-)
HGDP00537	Europe	French	f	A	ABO*A1.01/ABO*O.01.68	1.986	k	Kp(a-b+)	Js(a-b+)	KEL*02/KEL*02	2	Jk(a+b-)	JK*01/JK*01	2	Lu(a-b+)	LU*02/LU*02.19	2	Fy(a-b+)	FY*02/FY*02	2	MN	GYPA*01/GYPA*02	2	s	GYPB*04/GYPB*04	2	dd	RHD*01N.01/-	2	cc	RHCE*c/RHCE*c	2	e.e	RHCE*e/RHCE*e	2	Di(a-b+)	n.a.	DI*02/DI*02	2	Yt(a+b-)	YT*01/YT*01	2	Co(a+b+)	CO*01.01/CO*02	2	Do(a+b+)	DO*01/DO*02	2	LW(a+b-)
HGDP00538	Europe	French	m	A	ABO*A1.01/ABO*A1.01	2	k	Kp(a-b+)	Js(a-b+)	KEL*02/KEL*02	2	Jk(a+b+)	JK*02/JK*01	2	Lu(a-b+)	LU*02/LU*02.19	2	Fy(a+b+)	FY*02/FY*01	2	NN	GYPA*02/GYPA*02	2	s	GYPB*04/GYPB*04	2	D.	RHD*01/RHD*01N.01	2	C.c	RHCE*c/RHCE*C	2	e.e	RHCE*e/RHCE*e	2	Di(a-b+)	Wr(a-b+)	DI*02/DI*02	2	Yt(a+b-)	YT*01/YT*01	2	Co(a+b-)	CO*01.01/CO*01.01	2	Do(a+b+)	DO*01/DO*02	2	LW(a+b-)
HGDP00539	Europe	French	f	A	ABO*A1.01/ABO*O.01.01	2	k	Kp(a-b+)	Js(a-b+)	KEL*02/KEL*02	2	Jk(a+b-)	JK*01/JK*01	2	Lu(a+b+)	LU*01/LU*02.-24	1.929	Fy(a+b+)	FY*02/FY*01,FY*01W.02	1.905	NN	GYPA*02/GYPA*02	2	S s	GYPB*04/GYPB*03	2	D.	RHD*01/RHD*01N.01	2	cc	RHCE*c/RHCE*c	2	E e	RHCE*e/RHCE*E	2	Di(a-b+)	Wr(a-b+)	DI*02/DI*02	2	Yt(a+b-)	YT*01/YT*01	2	Co(a+b-)	CO*01.01/CO*01.01	2	Do(a+b+)	DO*01/DO*02	2	LW(a+b-)
HGDP00540	Oceania	Papuan	m	O	ABO*O.01.01/ABO*O.01.01	2	k	Kp(a-b+)	Js(a-b+)	KEL*02/KEL*02	2	Jk(a+b-)	JK*02/JK*02	0	Lu(a-b+)	LU*02/LU*02	0	Fy(a+b-)	FY*01/FY*01	2	NN	GYPA*02/GYPA*02	2	s	GYPB*04/GYPB*04	2	D.	RHD*01/RHD*01	0	C.C.	RHCE*C/RHCE*C	2	e.e	RHCE*e/RHCE*e	2	Di(a-b+)	Wr(a-b+)	DI*02/DI*02	0	Yt(a+b-)	YT*01/YT*01	2	Co(a+b-)	CO*01.01/CO*01.01	2	Do(a+b+)	DO*01/DO*02	2	LW(a+b-)
HGDP00541	Oceania	Papuan	m	O	ABO*O.01.01/ABO*O.01.01	2	k	Kp(a-b+)	Js(a-b+)	KEL*02/KEL*02	2	Jk(a+b+)	JK*02/JK*01	2	Lu(a-b+)	LU*02/LU*02.19	2	Fy(a+b-)	FY*01/FY*01	2	MN	GYPA*01/GYPA*02	2	s	GYPB*04/GYPB*04	2	D.	RHD*01W.40/RHD*37	0	C.c	RHCE*c/RHCE*C	2	e.e	RHCE*e/RHCE*e	2	Di(a-b+)	Wr(a-b+)	DI*02/DI*02	2	Yt(a+b-)	YT*01/YT*01	2	Co(a+b-)	CO*01.01/CO*01.01	2	Do(a+b+)	DO*01/DO*02	2	LW(a+b-)
HGDP00542	Oceania	Papuan	m	O	ABO*O.01.01/ABO*O.01.01	1.986	k	Kp(a-b+)	Js(a-b+)	KEL*02/KEL*02	2	Jk(a-b+)	JK*02/JK*02	0	Lu(a-b+)	LU*02/LU*02	0	Fy(a+b-)	FY*01/FY*01	2	NN	GYPA*02/GYPA*02	2	S s	GYPB*04/GYPB*03	2	D.	RHD*01/RHD*01	2	C.C.	RHCE*C/RHCE*C	2	e.e	RHCE*e/RHCE*e	2	Di(a-b+)	Wr(a-b+)	DI*02/DI*02	0	Yt(a+b-)	YT*01/YT*01	2	Co(a+b-)	CO*01.01/CO*01.01	2	Do(a+b+)	DO*01/DO*02	2	LW(a+b-)
HGDP00543	Oceania	Papuan	m	O	ABO*O.01.01/ABO*O.01.01	2	k	Kp(a-b+)	Js(a-b+)	KEL*02/KEL*02	2	Jk(a+b-)	JK*01/JK*01	2	Lu(a-b+)	LU*02/LU*02.19	2	Fy(a+b-)	FY*01/FY*01	2	NN	GYPA*02/GYPA*02	2	S s	GYPB*04/GYPB*03	2	D.	RHD*01W.40/RHD*37	0	C.c	RHCE*c/RHCE*C	2	e.e	RHCE*e/RHCE*e	2	Di(a-b+)	Wr(a-b+)	DI*02/DI*02	2	Yt(a+b-)	YT*01/YT*01	2	Co(a+b-)	CO*01.01/CO*01.01	2	Do(a+b+)	DO*01/DO*02	2	LW(a+b-)
HGDP00544	Oceania	Papuan	f	O	ABO*O.01.01/ABO*O.01.01	2	k	Kp(a-b+)	Js(a-b+)	KEL*02/KEL*02	2	Jk(a+b+)	JK*02/JK*02	0	Lu(a-b+)	LU*02/LU*02	0	Fy(a+b-)	FY*01/FY*01	2	NN	GYPA*02/GYPA*02	2	S s	GYPB*04/GYPB*03	2	D.	RHD*01/RHD*01	0	C.c	RHCE*c/RHCE*C	2	E e	RHCE*e/RHCE*E	2	Di(a-b+)	Wr(a-b+)	DI*02/DI*02	0	Yt(a+b-)	YT*01/YT*01	2	Co(a+b-)	CO*01.01/CO*01.01	2	Do(a-b+)	DO*01/DO*01	0	LW(a+b-)
HGDP00545	Oceania	Papuan	m	B	ABO*A1.01/ABO*A1.01	0	k	Kp(a-b+)	Js(a-b+)	KEL*02/KEL*02	2	Jk(a-b+)	JK*02/JK*02	0	Lu(a-b+)	LU*02/LU*02	0	Fy(a+b-)	FY*01/FY*01	2	MN	GYPA*01/GYPA*02	2	s	GYPB*04/GYPB*04	2	D.	RHD*01/RHD*01	0	C.C.	RHCE*C/RHCE*C	2	e.e	RHCE*e/RHCE*e	2	Di(a-b+)	Wr(a-b+)	DI*02/DI*02	0	Yt(a+b-)	YT*01/YT*01	2	Co(a+b-)	CO*01.01/CO*01.01	2	Do(a+b+)	DO*01/DO*01	0	LW(a+b-)
HGDP00546	Oceania	Papuan	m	A	ABO*A1.01/ABO*A1.01	0	k	Kp(a-b+)	Js(a-b+)	KEL*02/KEL*02	0	Jk(a-b+)	JK*02/JK*02	0	Lu(a-b+)	LU*02/LU*02	0	Fy(a+b-)	FY*01/FY*01	2	NN	GYPA*01/GYPA*01	0	S s	GYPB*04/GYPB*04	0	D.	RHD*03.08/RHD*37,RHD*01W.40	1.994	C.c	RHCE*c/RHCE*C	2	e.e	RHCE*e/RHCE*e	2	Di(a-b+)	Wr(a-b+)	DI*02/DI*02	0	Yt(a+b-)	YT*01/YT*01	0	Co(a+b-)	CO*01.01/CO*01.01	0	Do(a-b+)	DO*01/DO*01	0	LW(a+b-)
HGDP00547	Oceania	Papuan	m	O	ABO*O.01.01/ABO*O.01.01	2	k	Kp(a-b+)	Js(a-b+)	KEL*02/KEL*02	2	Jk(a-b+)	JK*02/JK*02	2	Lu(a-b+)	LU*02/LU*02.19	2	Fy(a+b-)	FY*01/FY*01	2	NN	GYPA*02/GYPA*02	2	n.a.	GYPB*04/GYPB*04	2	D.	RHD*01/RHD*01	0	C.c	RHCE*c/RHCE*C	2	E e	RHCE*e/RHCE*E	2	Di(a-b+)	Wr(a-b+)	DI*02/DI*02	2	Yt(a+b-)	YT*01/YT*01	2	Co(a+b-)	CO*01.01/CO*01.01	2	Do(a+b+)	DO*01/DO*02	2	LW(a+b-)
HGDP00549	Oceania	Papuan	m	O	ABO*O.01.01/ABO*O.01.01	2	k	Kp(a-b+)	Js(a-b+)	KEL*02/KEL*02	2	Jk(a-b+)	JK*02/JK*02	2	Lu(a-b+)	LU*02/LU*02.19	2	Fy(a+b-)	FY*01/FY*01	2	NN	GYPA*02/GYPA*02	2	s	GYPB*04/GYPB*04	2	D.	RHD*01/RHD*01	0	C.C.	RHCE*C/RHCE*C	2	e.e	RHCE*e/RHCE*e	2	Di(a-b+)	Wr(a-b+)	DI*02/DI*02	2	Yt(a+b-)	YT*01/YT*01	2	Co(a+b-)	CO*01.01/CO*01.01	2	Do(a+b+)	DO*01/DO*02	2	LW(a+b-)
HGDP00550	Oceania	Papuan	f	AB	ABO*A1.01/ABO*B.01	2	k	Kp(a-b+)	Js(a-b+)	KEL*02/KEL*02	2	Jk(a+b-)	JK*02/JK*02	0	Lu(a-b+)	LU*02/LU*02	0	Fy(a+b-)	FY*01/FY*01	2	NN	GYPA*02/GYPA*02	2	s	GYPB*04/GYPB*04	2	D.	RHD*01/RHD*01	0	C.C.	RHCE*C/RHCE*C	2	e.e	RHCE*e/RHCE*e	2	Di(a-b+)	Wr(a-b+)	DI*02/DI*02	2	Yt(a+b-)	YT*01/YT*01	2	Co(a+b-)	CO*01.01/CO*01.01	2	Do(a-b+)	DO*02/DO*02	2	LW(a+b-)
HGDP00551	Oceania	Papuan	m	O	ABO*A1.01/ABO*A1.01	0	k	Kp(a-b+)	Js(a-b+)	KEL*02/KEL*02	0	Jk(a+b+)	JK*02/JK*02	0	Lu(a-b+)	LU*02/LU*02	0	Fy(a+b-)	FY*01/FY*01	2	NN	GYPA*02/GYPA*02	2	s	GYPB*04/GYPB*04	2	D.	RHD*01/RHD*01	0	C.C.	RHCE*C/RHCE*C	2	e.e	RHCE*e/RHCE*e	2	Di(a-b+)	Wr(a-b+)	DI*02/DI*02	0	Yt(a+b-)	YT*01/YT*01	0	Co(a+b-)	CO*01.01/CO*01.01	0	Do(a+b-)	DO*01/DO*01	0	LW(a+b-)
HGDP00553	Oceania	Papuan	m	n.a.	ABO*A1.01/ABO*A1.01	0	k	Kp(a-b+)	Js(a-b+)	KEL*02/KEL*02	0	Jk(a+b-)	JK*02/JK*02	0	Lu(a-b+)	LU*02/LU*02	0	Fy(a+b-)	FY*01/FY*01	2	NN	GYPA*02/GYPA*02	2	s	GYPB*04/GYPB*04	2	D.	RHD*01/RHD*01	0	C.c	RHCE*c/RHCE*C	2	E e	RHCE*e/RHCE*E	2	Di(a-b+)	Wr(a-b+)	DI*02/DI*02	0	Yt(a+b-)	YT*01/YT*01	0	Co(a+b-)	CO*01.01/CO*01.01	0	Do(a-b+)	DO*01/DO*01	0	LW(a+b-)
HGDP00555	Oceania	Papuan	m	O	ABO*A1.01/ABO*A1.01	0	k	Kp(a-b+)	Js(a-b+)	KEL*02/KEL*02	0	Jk(a+b+)	JK*02/JK*02	0	Lu(a-b+)	LU*02/LU*02	0	Fy(a+b-)	FY*01/FY*01	2	NN	GYPA*01/GYPA*01	0	s	GYPB*04/GYPB*04	0	D.	RHD*01/RHD*01	0	C.C.	RHCE*C/RHCE*C	2	e.e	RHCE*e/RHCE*e	2	Di(a-b+)	Wr(a-b+)	DI*02/DI*02	0	Yt(a+b-)	YT*01/YT*01	0	Co(a+b-)	CO*01.01/CO*01.01	0	Do(a+b+)	DO*01/DO*01	0	LW(a+b-)
HGDP00556	Oceania	Papuan	m	A	ABO*A1.01/ABO*A1.01	0	k	Kp(a-b+)	Js(a-b+)	KEL*02/KEL*02	0	Jk(a+b+)	JK*02/JK*02	0	Lu(a-b+)	LU*02/LU*02	0	Fy(a+b-)	FY*01/FY*01	2	NN	GYPA*02/GYPA*02	2	s	GYPB*04/GYPB*04	2	D.	RHD*01/RHD*01	0	C.C.	RHCE*C/RHCE*C	2	e.e	RHCE*e/RHCE*e	2	Di(a-b+)	Wr(a-b+)	DI*02/DI*02	0	Yt(a+b-)	YT*01/YT*01	0	Co(a+b-)	CO*01.01/CO*01.01	0	Do(a+b+)	DO*01/DO*01	0	LW(a+b-)
HGDP00557	Middle East	Druze	f	O	ABO*O.01.02/ABO*O.01.01	2	k	Kp(a-b+)	Js(a-b+)	KEL*02/KEL*02	2	Jk(a+b-)	JK*01/JK*01	2	Lu(a-b+)	LU*02/LU*02.19	2	Fy(a+b+)	FY*02/FY*01	2	MM	GYPA*01/GYPA*01	2	S s	GYPB*04/GYPB*03	2	D.	RHD*01/RHD*01	0	C.C.	RHCE*C/RHCE*C	2	e.e	RHCE*e/RHCE*e	2	Di(a-b+)	Wr(a-b+)	DI*02/DI*02	2	Yt(a+b-)	YT*01/YT*01	2	Co(a+b-)	CO*01.01/CO*01.01	2	Do(a+b+)	DO*01/DO*02	2	LW(a+b-)
HGDP00558	Middle East	Druze	f	A	ABO*A1.01/ABO*O.01.01	2	k	Kp(a-b+)	Js(a-b+)	KEL*02/KEL*02	2	Jk(a+b-)	JK*01/JK*01	2	Lu(a-b+)	LU*02/LU*02.19	2	Fy(a+b+)	FY*01/FY*02,FY*02W.01	1.905	NN	GYPA*02/GYPA*02	2	s	GYPB*04/GYPB*04	2	D.	RHD*01/RHD*01	0	C.C.	RHCE*C/RHCE*C	2	e.e	RHCE*e/RHCE*e	2	Di(a-b+)	Wr(a-b+)	DI*02/DI*02	2	Yt(a+b-)	YT*01/YT*01	2	Co(a+b-)	CO*01.01/CO*01.01	2	Do(a-b+)	DO*02/DO*02	2	LW(a+b-)
HGDP00559	Middle East	Druze	f	A	ABO*A1.01/ABO*O.01.02	2	k	Kp(a+b+)	Js(a-b+)	KEL*02/KEL*02.03	2	Jk(a+b+)	JK*02/JK*01	2	Lu(a-b+)	LU*02/LU*02.19	2	Fy(a+b+)	FY*02/FY*01	2	MM	GYPA*01/GYPA*01	2	s	GYPB*04/GYPB*04	2	D.	RHD*01/RHD*01	0	C.c	RHCE*c/RHCE*C	2	E e	RHCE*e/RHCE*E	2	Di(a-b+)	Wr(a-b+)	DI*02/DI*02	2	Yt(a+b-)	YT*01/YT*01	2	Co(a+b-)	CO*01.01/CO*01.01	2	Do(a-b+)	DO*02/DO*02	2	LW(a+b-)
HGDP00560	Middle East	Druze	f	O	ABO*O.01.01/ABO*O.01.01	2	k	Kp(a-b+)	Js(a-b+)	KEL*02/KEL*02	2	Jk(a-b+)	JK*02/JK*02	2	Lu(a-b+)	LU*02/LU*02	2	Fy(a-b+)	FY*02/FY*02,FY*02W.01	1.905	MM	GYPA*02/GYPA*02	2	S s	GYPB*04/GYPB*03	2	D.	RHD*01/RHD*01	0	C.C.	RHCE*C/RHCE*C	2	e.e	RHCE*e/RHCE*e	2	Di(a-b+)	n.a.	DI*02/DI*02	2	Yt(a+b-)	YT*01/YT*01	2	Co(a+b-)	CO*01.01/CO*01.01	2	Do(a+b-)	DO*01/DO*01	2	LW(a+b-)
HGDP00561	Middle East	Druze	f	A	ABO*A1.01/ABO*O.01.01	2	k	Kp(a-b+)	Js(a-b+)	KEL*02/KEL*02	2	Jk(a+b+)	JK*02/JK*01	2	Lu(a-b+)	LU*02.19/LU*02.19	2	Fy(a-b+)	FY*02/FY*02	2	MM	GYPA*01/GYPA*01	2	SS	GYPB*03/GYPB*03	2	D.	RHD*01/RHD*01N.01	2	C.c	RHCE*c/RHCE*C	2	e.e	RHCE*e/RHCE*e	2	Di(a-b+)	Wr(a-b+)	DI*02/DI*02	2	Yt(a+b-)	YT*01/YT*01	2	Co(a+b-)	CO*01.01/CO*01.01	2	Do(a+b+)	DO*01/DO*02	2	LW(a+b-)
HGDP00562	Middle East	Druze	m	O	ABO*O.01.02/ABO*O.01.01	2	k	Kp(a-b+)	Js(a-b+)	KEL*02/KEL*02	2	Jk(a+b+)	JK*02/JK*01W.01	2	Lu(a-b+)	LU*02/LU*02.19	2	Fy(a+b+)	FY*02/FY*01	2	MM	GYPA*01/GYPA*01	2	s	GYPB*04/GYPB*04	2	D.	RHD*01/RHD*01	0	C.C.	RHCE*C/RHCE*C	2	e.e	RHCE*e/RHCE*e	2	Di(a-b+)	Wr(a-b+)	DI*02/DI*02	2	Yt(a+b-)	YT*01/YT*01	2	Co(a+b-)	CO*01.01/CO*01.01	2	Do(a+b+)	DO*01/DO*02	2	LW(a+b-)
HGDP00563	Middle East	Druze	f	A	ABO*A1.01/ABO*O.01.01	2	k	Kp(a-b+)	Js(a-b+)	KEL*02/KEL*02	2	Jk(a+b+)	JK*02/JK*01	2	Lu(a-b+)	LU*02/LU*02.19	2	Fy(a+b-)	FY*01/FY*01	2	MN	GYPA*01/GYPA*02	2	S s	GYPB*04/GYPB*03	2	D.	RHD*01/RHD*01W.45	0	C.c	RHCE*c/RHCE*C	2	E e	RHCE*e/RHCE*E	2	Di(a-b+)	Wr(a-b+)	DI*02/DI*02	2	Yt(a+b+)	YT*01/YT*02	2	Co(a+b+)	CO*01.01/CO*02	2	Do(a+b+)	DO*01/DO*02	2	LW(a+b-)
HGDP00564	Middle East	Druze	f	A	ABO*A1.01/ABO*O.01.22	2	k	Kp(a-b+)	Js(a-b+)	KEL*02/KEL*02	2	Jk(a+b+)	JK*02/JK*01	2	Lu(a-b+)	LU*02/LU*02	2	Fy(a+b+)	FY*02/FY*01	2	NN	GYPA*02/GYPA*02	2	s	GYPB*04/GYPB*04	2	D.	RHD*01/RHD*01	0	C.C.	RHCE*C/RHCE*C	2	e.e	RHCE*e/RHCE*e	2	Di(a-b+)	Wr(a-b+)	DI*02/DI*02	2	Yt(a+b-)	YT*01/YT*01	2	Co(a+b-)	CO*01.01/CO*01.01	2	Do(a-b+)	DO*02/DO*02	2	LW(a+b-)
HGDP00565	Middle East	Druze	f	AB	ABO*A1.01/ABO*B.01	2	k	Kp(a-b+)	Js(a-b+)	KEL*02/KEL*02	2	Jk(a+b-)	JK*01/JK*01	2	Lu(a-b+)	LU*02/LU*02.19	2	Fy(a+b+)	FY*02/FY*01	2	MN	GYPA*01/GYPA*02	2	S s	GYPB*04/GYPB*03	2	D.	RHD*01/RHD*01N.01	2	cc	RHCE*c/RHCE*c	2	E e	RHCE*e/RHCE*E	2	Di(a-b+)	Wr(a-b+)	DI*02/DI*02	2	Yt(a+b-)	YT*01/YT*01	2	Co(a+b-)	CO*01.01/CO*01.01	2	Do(a+b+)	DO*01/DO*02	2	LW(a+b-)
HGDP00566	Middle East	Druze	f	A	ABO*A1.01/ABO*O.01.02	2	k	Kp(a-b+)	Js(a-b+)	KEL*02/KEL*02	2	Jk(a+b+)	JK*02/JK*01	2	Lu(a-b+)	LU*02.-24/LU*02.19	1.929	Fy(a+b-)	FY*01/FY*01	2	MN	GYPA*01/GYPA*02	2	s	GYPB*04/GYPB*04	2	D.	RHD*01/RHD*01N.01	2	C.c	RHCE*c/RHCE*C	2	e.e	RHCE*e/RHCE*e	2	Di(a-b+)	Wr(a-b+)	DI*02/DI*02	2	Yt(a+b-)	YT*01/YT*01	2	Co(a+b-)	CO*01.01/CO*01.01	2	Do(a-b+)	DO*02/DO*02	2	LW(a+b-)
HGDP00567	Middle East	Druze	f	A	ABO*A1.01/ABO*O.01.01	2	k	Kp(a-b+)	Js(a-b+)	KEL*02/KEL*02	2	Jk(a+b-)	JK*01/JK*01	2	Lu(a-b+)	LU*02/LU*02	2	Fy(a+b+)	FY*01/FY*02,FY*02W.01	1.905	MN	GYPA*01/GYPA*02	2	SS	GYPB*03/GYPB*03	2	D.	RHD*01/RHD*01	0	C.c	RHCE*c/RHCE*C	2	E e	RHCE*e/RHCE*E	2	Di(a-b+)	Wr(a-b+)	DI*02/DI*02	2	Yt(a+b-)	YT*01/YT*01	2	Co(a+b-)	CO*01.01/CO*01.01	2	Do(a+b+)	DO*01/DO*02	2	LW(a+b-)
HGDP00568	Middle East	Druze	f	O	ABO*O.01.01/ABO*O.01.01	2	k	Kp(a-b+)	Js(a-b+)	KEL*02/KEL*02	2	Jk(a+b-)	JK*01/JK*01	2	Lu(a-b+)	LU*02/LU*02.19	2	Fy(a-b+)	FY*02/FY*02	2	MN	GYPA*01/GYPA*02	2	S s	GYPB*04/GYPB*03	2	D.	RHD*01/RHD*01N.01	2	C.c	RHCE*c/RHCE*C	2	e.e	RHCE*e/RHCE*e	2	Di(a-b+)	Wr(a-b+)	DI*02/DI*02	2	Yt(a+b+)	YT*01/YT*02	2	Co(a+b-)	CO*01.01/CO*01.01	2	Do(a-b+)	DO*02/DO*02	2	LW(a+b-)
HGDP00571	Middle East	Druze	f	B	ABO*B.01/ABO*O.01.01	2	k	Kp(a-b+)	Js(a-b+)	KEL*02/KEL*02	2	Jk(a+b-)	JK*01/JK*01	2	Lu(a-b+)	LU*02.19/LU*02.19	2	Fy(a+b+)	FY*02/FY*01	2	NN	GYPA*02/GYPA*02	2	s	GYPB*04/GYPB*04	2	D.	RHD*01/RHD*01	0	C.C.	RHCE*C/RHCE*C	2	e.e	RHCE*e/RHCE*e	2	Di(a-b+)	n.a.	DI*02/DI*02	2	Yt(a+b+)	YT*01/YT*02	2	Co(a+b-)	CO*01.01/CO*01.01	2	Do(a-b+)	DO*02/DO*02	2	LW(a+b-)
HGDP00572	Middle East	Druze	f	O	ABO*O.01.02/ABO*O.01.01	2	k	Kp(a-b+)	Js(a-b+)	KEL*02/KEL*02	2	Jk(a+b-)	JK*01/JK*01	2	Lu(a-b+)	LU*02/LU*02.19	2	Fy(a-b+)	FY*02/FY*02	2	MN	GYPA*01/GYPA*02	2	SS	GYPB*03/GYPB*03	2	D.	RHD*01/RHD*01N.01	2	C.c	RHCE*c/RHCE*C	2	e.e	RHCE*e/RHCE*e	2	Di(a-b+)	n.a.	DI*02/DI*02	2	Yt(a+b-)	YT*01/YT*01	2	Co(a+b-)	CO*01.01/CO*01.01	2	Do(a-b+)	DO*02/DO*02	2	LW(a+b-)
HGDP00573	Middle East	Druze	f	A	ABO*A1.01/ABO*A1.01	2	k	Kp(a-b+)	Js(a-b+)	KEL*02/KEL*02	2	Jk(a+b+)	JK*02/JK*01	2	Lu(a-b+)	LU*02.-13/LU*02.19	2	Fy(a+b-)	FY*01/FY*01	2	MN	GYPA*01/GYPA*02	2	S s	GYPB*04/GYPB*03	2	D.	RHD*01/RHD*01N.01	2	C.c	RHCE*c/RHCE*C	2	e.e	RHCE*e/RHCE*e	2	Di(a-b+)	Wr(a-b+)	DI*02/DI*02	2	Yt(a+b-)	YT*01/YT*01	2	Co(a+b-)	CO*01.01/CO*01.01	2	Do(a-b+)	DO*02/DO*02	2	LW(a+b-)
HGDP00574	Middle East	Druze	f	O	ABO*O.01.01/ABO*O.01.01	2	k	Kp(a-b+)	Js(a-b+)	KEL*02/KEL*02	2	Jk(a+b+)	JK*02/JK*01W.03,JK*01W.04	1.931	Lu(a-b+)	LU*02.19/LU*02.19	2	Fy(a-b+)	FY*02/FY*02	2	MN	GYPA*01/GYPA*02	2	S s	GYPB*04/GYPB*03	2	dd	RHD*01N.01/-	2	cc	RHCE*c/RHCE*c	2	e.e	RHCE*e/RHCE*e	2	Di(a-b+)	Wr(a-b+)	DI*02/DI*02	2	Yt(a+b-)	YT*01/YT*01	2	Co(a+b-)	CO*01.01/CO*01.01	2	Do(a+b-)	DO*01/DO*01	2	LW(a+b-)
HGDP00575	Middle East	Druze	f	A	ABO*A1.01/ABO*O.01.02	2	k	Kp(a-b+)	Js(a-b+)	KEL*02/KEL*02	2	Jk(a+b-)	JK*01W.01/JK*01W.01	2	Lu(a-b+)	LU*02/LU*02.-13	1.929	Fy(a+b+)	FY*02/FY*01	2	MN	GYPA*01/GYPA*02	2	S s	GYPB*04/GYPB*03	2	D.	RHD*01/RHD*01	0	C.C.	RHCE*C/RHCE*C	2	e.e	RHCE*e/RHCE*e	2	Di(a-b+)	Wr(a-b+)	DI*02/DI*02	2	Yt(a+b+)	YT*01/YT*02	2	Co(a+b-)	CO*01.01/CO*01.01	2	Do(a+b+)	DO*01/DO*02	2	LW(a+b-)
HGDP00576	Middle East	Druze	m	B	ABO*B.01/ABO*O.01.02	2	k	Kp(a-b+)	Js(a-b+)	KEL*02/KEL*02	2	Jk(a-b+)	JK*02/JK*02	2	Lu(a-b+)	LU*02.19/LU*02.-13	1.929	Fy(a+b+)	FY*02/FY*01	2	MN	GYPA*01/GYPA*02	2	S s	GYPB*04/GYPB*03	2	D.	RHD*01/RHD*01	0	C.c	RHCE*c/RHCE*C	2	E e	RHCE*e/RHCE*E	2	Di(a-b+)	Wr(a-b+)	DI*02/DI*02	2	Yt(a+b-)	YT*01/YT*01	2	Co(a+b-)	CO*01.01/CO*01.01	2	Do(a-b+)	DO*02/DO*02	2	LW(a+b-)
HGDP00577	Middle East	Druze	f	A	ABO*A1.01/ABO*A1.01	2	k	Kp(a-b+)	Js(a-b+)	KEL*02/KEL*02	2	Jk(a+b+)	JK*02/JK*01	2	Lu(a-b+)	LU*02/LU*02	2	Fy(a-b+)	FY*02/FY*02	2	MN	GYPA*01/GYPA*02	2	S s	GYPB*04/GYPB*03	2	D.	RHD*01/RHD*01N.01	2	C.C.	RHCE*C/RHCE*C	2	e.e	RHCE*e/RHCE*e	2	Di(a-b+)	Wr(a-b+)	DI*02/DI*02	2	Yt(a+b-)	YT*01/YT*01	2	Co(a+b-)	CO*01.01/CO*01.01	2	Do(a-b+)	DO*02/DO*02	2	LW(a+b-)
HGDP00578	Middle East	Druze	f	A	ABO*A1.01/ABO*O.01.02	2	k	Kp(a-b+)	n.a.	KEL*02/KEL*02	2	n.a.	JK*02/JK*01	2	n.a.	LU*02/LU*02.14	2	Fy(a+b+)	FY*02/FY*01W.02	2	MN	GYPA*01/GYPA*02	2	n.a.	GYPB*03/GYPB*03	2	n.a.	RHD*01/RHD*01	0	C.C.	RHCE*C/RHCE*C	2	e.e	RHCE*e/RHCE*e	2	n.a.	n.a.	DI*02/DI*02	2	n.a.	YT*01/YT*01	2	n.a.	CO*01.01/CO*01.01	2	n.a.	DO*01/DO*02	2	n.a.
HGDP00579	Middle East	Druze	f	O	ABO*O.01.01/ABO*O.01.01	0	k	Kp(a-b+)	Js(a-b+)	KEL*02/KEL*02	2	Jk(a+b+)	JK*02/JK*01	0	Lu(a-b+)	LU*02/LU*02.19	2	Fy(a+b-)	FY*01/FY*01	2	MN	GYPA*01/GYPA*01	0	s	GYPB*04/GYPB*04	2	dd	RHD*01N.01/-	2	cc	RHCE*c/RHCE*c	2	e.e	RHCE*e/RHCE*e	2	Di(a-b+)	n.a.	DI*02/DI*02	2	Yt(a+b-)	YT*01/YT*01	2	Co(a+b-)	CO*01.01/CO*01.01	2	Do(a+b+)	DO*01/DO*02	2	LW(a+b-)
HGDP00580	Middle East	Druze	m	A	ABO*A1.01/ABO*O.01.01	2	k	Kp(a-b+)	Js(a-b+)	KEL*02/KEL*02	2	Jk(a+b+)	JK*02/JK*01W.01	2	Lu(a-b+)	LU*02/LU*02.19	2	Fy(a+b+)	FY*02/FY*01	2	MN	GYPA*01/GYPA*02	2	S s	GYPB*04/GYPB*03	2	D.	RHD*01/RHD*01	0	C.c	RHCE*c/RHCE*C	2	E e	RHCE*e/RHCE*E	2	Di(a-b+)	n.a.	DI*02/DI*02	2	Yt(a+b-)	YT*01/YT*01	2	Co(a+b-)	CO*01.01/CO*01.01	2	Do(a+b+)	DO*01/DO*02	2	LW(a+b-)
HGDP00581	Middle East	Druze	f	A	ABO*A1.01/ABO*A2.01	2	K k	Kp(a-b+)	Js(a-b+)	KEL*02/KEL*01.01	2	Jk(a+b-)	JK*01W.01/JK*01	2	Lu(a-b+)	LU*02/LU*02.19	2	Fy(a+b+)	FY*02/FY*01	2	NN	GYPA*02/GYPA*02	2	S s	GYPB*04/GYPB*03	2	D.	RHD*01/RHD*01N.01	2	C.c	RHCE*c/RHCE*C	2	e.e	RHCE*e/RHCE*e	2	Di(a-b+)	Wr(a-b+)	DI*02/DI*02	2	Yt(a+b+)	YT*01/YT*02	2	Co(a+b-)	CO*01.01/CO*01.01	2	Do(a+b-)	DO*01/DO*01	2	LW(a+b-)
HGDP00582	Middle East	Druze	f	A	ABO*A2.01/ABO*O.01.02	2	k	Kp(a-b+)	Js(a-b+)	KEL*02/KEL*02	2	Jk(a-b+)	JK*02/JK*02	2	Lu(a-b+)	LU*02/LU*02.19	2	Fy(a+b-)	FY*01/FY*01	2	MM	GYPA*01/GYPA*01	2	s	GYPB*04/GYPB*04	2	D.	RHD*01/RHD*01N.01	2	C.c	RHCE*c/RHCE*C	2	e.e	RHCE*e/RHCE*e	2	Di(a-b+)	Wr(a-b+)	DI*02/DI*02	2	Yt(a+b-)	YT*01/YT*01	2	Co(a+b-)	CO*01.01/CO*01.01	2	Do(a-b+)	DO*02/DO*02	2	LW(a+b-)
HGDP00583	Middle East	Druze	f	O	ABO*O.01.02/ABO*O.01.01	2	k	Kp(a-b+)	Js(a-b+)	KEL*02/KEL*02	2	Jk(a+b+)	JK*02/JK*01	2	Lu(a-b+)	LU*02/LU*02	2	Fy(a-b+)	FY*02/FY*02	2	NN	GYPA*02/GYPA*02	2	SS	GYPB*03/GYPB*03	2	D.	RHD*01/RHD*01N.01	2	C.c	RHCE*c/RHCE*C	2	e.e	RHCE*e/RHCE*e	2	Di(a-b+)	n.a.	DI*02/DI*02	2	Yt(a+b+)	YT*01/YT*02	2	Co(a+b-)	CO*01.01/CO*01.01	2	Do(a-b+)	DO*02/DO*02	2	LW(a+b-)
HGDP00584	Middle East	Druze	f	A	ABO*A2.01/ABO*O.01.02	2	k	Kp(a-b+)	Js(a-b+)	KEL*02/KEL*02	2	Jk(a-b+)	JK*02/JK*02	2	Lu(a-b+)	LU*02/LU*02.19	2	Fy(a+b+)	FY*02/FY*01	2	MM	GYPA*02/GYPA*01	1.889	s	GYPB*04/GYPB*04	2	D.	RHD*01/RHD*01N.01	2	C.c	RHCE*c/RHCE*C	2	e.e	RHCE*e/RHCE*e	2	Di(a-b+)	n.a.	DI*02/DI*02	2	Yt(a+b-)	YT*01/YT*01	2	Co(a+b-)	CO*01.01/CO*01.01	2	n.a.	DO*01/DO*02	2	LW(a+b-)
HGDP00586	Middle East	Druze	f	O	ABO*O.01.01/ABO*O.01.01	2	k	Kp(a-b+)	Js(a-b+)	KEL*02/KEL*02	2	Jk(a-b+)	JK*02/JK*02	2	Lu(a-b+)	LU*02/LU*02.-13	1.929	Fy(a-b+)	FY*02/FY*02	2	MN	GYPA*01/GYPA*02	2	s	GYPB*04/GYPB*04	2	D.	RHD*01/RHD*01N.01	2	C.c	RHCE*c/RHCE*C	2	e.e	RHCE*e/RHCE*e	2	Di(a-b+)	Wr(a-b+)	DI*02/DI*02	2	Yt(a+b-)	YT*01/YT*01	2	Co(a+b-)	CO*01.01/CO*01.01	2	Do(a+b+)	DO*01/DO*02	2	LW(a+b-)
HGDP00587	Middle East	Druze	f	O	ABO*O.01.02/ABO*O.02.01	2	K k	Kp(a-b+)	Js(a-b+)	KEL*02/KEL*01.01	2	Jk(a+b-)	JK*01W.01/JK*01	2	Lu(a-b+)	LU*02.19/LU*02.19	2	Fy(a+b+)	FY*02/FY*01	2	MM	GYPA*01/GYPA*01	2	SS	GYPB*03/GYPB*03	2	dd	RHD*01N.01/-	2	cc	RHCE*c/RHCE*c	2	e.e	RHCE*e/RHCE*e	2	Di(a-b+)	Wr(a-b+)	DI*02/DI*02	2	Yt(a+b-)	YT*01/YT*01	2	Co(a+b-)	CO*01.01/CO*01.01	2	Do(a-b+)	DO*02/DO*02	2	LW(a+b-)
HGDP00588	Middle East	Druze	m	O	ABO*O.01.01/ABO*O.01.01	2	k	Kp(a-b+)	Js(a-b+)	KEL*02/KEL*02	2	Jk(a+b+)	JK*02/JK*01	2	Lu(a-b+)	LU*02/LU*02.19	2	Fy(a+b+)	FY*02/FY*01	2	MM	GYPA*01/GYPA*01	0	SS	GYPB*03/GYPB*03	2	D.	RHD*01/RHD*01N.01	2	C.c	RHCE*c/RHCE*C	2	e.e	RHCE*e/RHCE*e	2	Di(a-b+)	Wr(a-b+)	DI*02/DI*02	2	Yt(a+b-)	YT*01/YT*01	2	Co(a+b-)	CO*01.01/CO*01.01	2	Do(a-b+)	DO*02/DO*02	2	LW(a+b-)
HGDP00590	Middle East	Druze	f	A	ABO*A1.01/ABO*O.01.09	2	k	Kp(a-b+)	Js(a-b+)	KEL*02/KEL*02	2	Jk(a+b-)	JK*01W.01/JK*01W.01	2	Lu(a-b+)	LU*02.-13/LU*02.19	2	Fy(a+b+)	FY*02/FY*01	2	MN	GYPA*02/GYPA*01	1.889	s	GYPB*04/GYPB*04	2	D.	RHD*01/RHD*01	0	C.C.	RHCE*C/RHCE*C	2	e.e	RHCE*e/RHCE*e	2	Di(a-b+)	Wr(a-b+)	DI*02/DI*02	2	Yt(a+b-)	YT*01/YT*01	2	Co(a+b-)	CO*01.01/CO*01.01	2	Do(a+b-)	DO*01/DO*01	2	LW(a+b-)
HGDP00591	Middle East	Druze	f	O	ABO*O.01.02/ABO*O.01.01	2	k	Kp(a-b+)	Js(a-b+)	KEL*02/KEL*02	2	Jk(a+b-)	JK*01/JK*01	2	Lu(a-b+)	LU*02.19/LU*02.19	2	Fy(a-b+)	FY*02/FY*02	2	MN	GYPA*01/GYPA*02	2	s	GYPB*04/GYPB*04	2	dd	RHD*01N.01/-	2	cc	RHCE*c/RHCE*c	2	e.e	RHCE*e/RHCE*e	2	Di(a-b+)	Wr(a-b+)	DI*02/DI*02	2	Yt(a+b-)	YT*01/YT*01	2	Co(a+b-)	CO*01.01/CO*01.01	2	Do(a+b+)	DO*01/DO*02	2	LW(a+b-)
HGDP00594	Middle East	Druze	m	O	ABO*O.01.01/ABO*O.01.01	2	k	Kp(a-b+)	Js(a-b+)	KEL*02/KEL*02	2	Jk(a+b-)	JK*01W.01/JK*01	2	Lu(a-b+)	LU*02/LU*02.-24	1.929	Fy(a+b+)	FY*02/FY*01	2	MN	GYPA*01/GYPA*02	2	S s	GYPB*04/GYPB*03	2	D.	RHD*01/RHD*01N.01	2	cc	RHCE*c/RHCE*c	2	E e	RHCE*e/RHCE*E	2	Di(a-b+)	Wr(a-b+)	DI*02/DI*02	2	Yt(a+b-)	YT*01/YT*01	2	Co(a+b-)	CO*01.01/CO*01.01	2	Do(a+b+)	DO*01/DO*02	2	LW(a+b-)
HGDP00595	Middle East	Druze	m	A	ABO*A1.01/ABO*A1.01	2	k	Kp(a-b+)	Js(a-b+)	KEL*02/KEL*02	2	Jk(a+b-)	JK*01/JK*01	2	Lu(a-b+)	LU*02/LU*02.-13	1.929	Fy(a-b+)	FY*02/FY*02	2	MM	GYPA*01/GYPA*01	0	S s	GYPB*04/GYPB*03	2	D.	RHD*01/RHD*01N.01	2	C.c	RHCE*c/RHCE*C	2	e.e	RHCE*e/RHCE*e	2	Di(a-b+)	Wr(a-b+)	DI*02/DI*02	2	Yt(a+b-)	YT*01/YT*01	2	Co(a+b-)	CO*01.01/CO*01.01	2	Do(a-b+)	DO*02/DO*02	2	LW(a+b-)
HGDP00598	Middle East	Druze	m	O	ABO*O.01.02/ABO*O.01.01	2	k	Kp(a-b+)	Js(a-b+)	KEL*02/KEL*02	2	Jk(a-b+)	JK*02/JK*02	2	Lu(a-b+)	LU*02/LU*02.19	2	Fy(a+b-)	FY*01/FY*01	2	MN	GYPA*01/GYPA*02	2	s	GYPB*04/GYPB*04	2	D.	RHD*01/RHD*01	0	C.C.	RHCE*C/RHCE*C	2	e.e	RHCE*e/RHCE*e	2	Di(a-b+)	n.a.	DI*02/DI*02	2	Yt(a+b-)	YT*01/YT*01	2	Co(a+b-)	CO*01.01/CO*01.01	2	Do(a+b+)	DO*01/DO*02	2	LW(a+b-)
HGDP00599	Middle East	Druze	m	B	ABO*B.01/ABO*O.01.02	2	k	Kp(a-b+)	Js(a-b+)	KEL*02/KEL*02	2	Jk(a-b+)	JK*02/JK*02	2	Lu(a-b+)	LU*02/LU*02	2	Fy(a-b+)	FY*02/FY*02	2	MN	GYPA*02/GYPA*01	1.889	SS	GYPB*03/GYPB*03	2	D.	RHD*01/RHD*01N.01	1.994	C.c	RHCE*c/RHCE*C	2	e.e	RHCE*e/RHCE*e	2	Di(a-b+)	Wr(a-b+)	DI*02/DI*02	2	Yt(a+b-)	YT*01/YT*01	2	Co(a+b-)	CO*01.01/CO*01.01	2	Do(a+b+)	DO*01/DO*02	2	LW(a+b-)
HGDP00600	Middle East	Druze	m	A	ABO*A1.01/ABO*O.01.01	2	k	Kp(a-b+)	Js(a-b+)	KEL*02/KEL*02	2	Jk(a+b-)	JK*01/JK*01	2	Lu(a-b+)	LU*02/LU*02.19	2	Fy(a+b-)	FY*01/FY*01	2	MM	GYPA*01/GYPA*01	2	S s	GYPB*04/GYPB*03	2	D.	RHD*03.04/RHD*01W.82	0	C.c	RHCE*c/RHCE*C	2	e.e	RHCE*e/RHCE*e	2	Di(a-b+)	Wr(a-b+)	DI*02/DI*02	2	Yt(a+b-)	YT*01/YT*01	2	Co(a+b-)	CO*01.01/CO*01.01	2	Do(a-b+)	DO*02/DO*02	2	LW(a+b-)
HGDP00601	Middle East	Druze	f	A	ABO*A1.01/ABO*O.01.02	2	k	Kp(a-b+)	Js(a-b+)	KEL*02/KEL*02	2	Jk(a+b-)	JK*01/JK*01	2	Lu(a-b+)	LU*02.-13/LU*02.19	1.857	Fy(a-b+)	FY*02/FY*02	2	MN	GYPA*01/GYPA*02	2	s	GYPB*04/GYPB*04	2	D.	RHD*01/RHD*01N.01	2	C.c	RHCE*c/RHCE*C	2	e.e	RHCE*e/RHCE*e	2	Di(a-b+)	Wr(a-b+)	DI*02/DI*02	2	Yt(a+b-)	YT*01/YT*01	2	Co(a+b-)	CO*01.01/CO*01.01	2	Do(a+b-)	DO*01/DO*01	2	LW(a+b-)
HGDP00602	Middle East	Druze	m	B	ABO*B.01/ABO*O.01.09	2	k	Kp(a-b+)	Js(a-b+)	KEL*02/KEL*02	2	Jk(a+b+)	JK*02/JK*01	2	Lu(a-b+)	LU*02/LU*02.19	2	Fy(a-b+)	FY*02/FY*02N.01	2	MM	GYPA*01/GYPA*01	2	s	GYPB*04/GYPB*04	2	D.	RHD*01/RHD*01	0	C.C.	RHCE*C/RHCE*C	2	e.e	RHCE*e/RHCE*e	2	Di(a-b+)	n.a.	DI*02/DI*02	2	Yt(a+b-)	YT*01/YT*01	2	Co(a+b-)	CO*01.01/CO*01.01	2	Do(a+b+)	DO*01/DO*02	2	LW(a+b-)
HGDP00604	Middle East	Druze	m	A	ABO*A1.01/ABO*A1.01	2	k	Kp(a-b+)	Js(a-b+)	KEL*02/KEL*02	2	Jk(a+b-)	JK*01/JK*01	2	Lu(a-b+)	LU*02/LU*02.-24	1.929	Fy(a+b-)	FY*01/FY*01	2	MN	GYPA*01/GYPA*02	2	s	GYPB*04/GYPB*04	2	D.	RHD*01/RHD*01N.01	2	C.c	RHCE*c/RHCE*C	2	e.e	RHCE*e/RHCE*e	2	Di(a-b+)	Wr(a-b+)	DI*02/DI*02	2	Yt(a+b-)	YT*01/YT*01	2	Co(a+b-)	CO*01.01/CO*01.01	2	Do(a-b+)	DO*02/DO*02	2	LW(a+b-)
HGDP00606	Middle East	Druze	f	A	ABO*A1.01/ABO*O.01.67	2	k	Kp(a+b+)	Js(a-b+)	KEL*02/KEL*02.03	2	Jk(a+b-)	JK*01/JK*01	2	Lu(a-b+)	LU*02.-24/LU*02.19	1.929	Fy(a+b+)	FY*02/FY*01	2	MN	GYPA*01/GYPA*02	2	s	GYPB*04/GYPB*04	2	D.	RHD*01/RHD*01	0	C.C.	RHCE*C/RHCE*C	2	e.e	RHCE*e/RHCE*e	2	Di(a-b+)	Wr(a-b+)	DI*02/DI*02	2	Yt(a+b-)	YT*01/YT*01	2	Co(a+b-)	CO*01.01/CO*01.01	2	Do(a+b+)	DO*01/DO*02	2	LW(a+b-)
HGDP00607	Middle East	Bedouin	f	O	ABO*O.01.01/ABO*O.01.01	2	K k	Kp(a-b+)	Js(a-b+)	KEL*02/KEL*01.01	2	Jk(a+b+)	JK*02/JK*01	2	Lu(a-b+)	LU*02/LU*02	2	Fy(a-b+)	FY*02/FY*02	2	MN	GYPA*01/GYPA*02	2	S s	GYPB*04/GYPB*03	2	D.	RHD*01/RHD*01,RHD*01EL.36	0	C.C.	RHCE*C/RHCE*C	2	e.e	RHCE*e/RHCE*e	2	Di(a-b+)	Wr(a-b+)	DI*02/DI*02	2	Yt(a+b-)	YT*01/YT*01	2	Co(a+b-)	CO*01.01/CO*01.01	2	Do(a+b+)	DO*01/DO*02	2	LW(a+b-)
HGDP00608	Middle East	Bedouin	m	A	ABO*A1.02/ABO*A1.02	2	k	Kp(a-b+)	Js(a-b+)	KEL*02/KEL*02	2	Jk(a+b+)	JK*02/JK*01	2	Lu(a-b+)	LU*02.-24/LU*02.19	1.929	Fy(a-b-)	FY*02N.01/FY*02N.01	2	MM	GYPA*01/GYPA*01	2	S s	GYPB*04/GYPB*03	2	D.	RHD*01/RHD*01N.01	2	C.c	RHCE*c/RHCE*C	2	e.e	RHCE*e/RHCE*e	2	Di(a-b+)	Wr(a-b+)	DI*02/DI*02	2	Yt(a+b-)	YT*01/YT*01	2	Co(a+b-)	CO*01.01/CO*01.01	2	Do(a+b+)	DO*01/DO*02	2	LW(a+b-)
HGDP00609	Middle East	Bedouin	m	B	ABO*B.01/ABO*O.01.68	2	k	Kp(a-b+)	Js(a-b+)	KEL*02/KEL*02	2	Jk(a+b+)	JK*02/JK*01	2	Lu(a-b+)	LU*02.19/LU*02.19	2	Fy(a-b+)	FY*02/FY*02,FY*02W.01	1.905	MN	GYPA*01/GYPA*02	2	S s	GYPB*04/GYPB*03	2	D.	RHD*01/RHD*01	0	C.C.	RHCE*C/RHCE*C	2	e.e	RHCE*e/RHCE*e	2	Di(a-b+)	Wr(a-b+)	DI*02/DI*02	2	Yt(a+b-)	YT*01/YT*01	2	Co(a+b-)	CO*01.01/CO*01.01	2	Do(a+b+)	DO*01/DO*02	2	LW(a+b-)
HGDP00610	Middle East	Bedouin	m	O	ABO*O.01.01/ABO*O.01.01	2	K k	Kp(a-b+)	Js(a-b+)	KEL*02/KEL*01.01	2	Jk(a-b+)	JK*02/JK*02	2	Lu(a-b+)	LU*02/LU*02	2	Fy(a+b+)	FY*02/FY*01	2	MM	GYPA*01/GYPA*01	2	S s	GYPB*04/GYPB*03	2	dd	RHD*01N.01/-	2	cc	RHCE*c/RHCE*c	2	e.e	RHCE*e/RHCE*e	2	Di(a-b+)	Wr(a-b+)	DI*02/DI*02	2	Yt(a+b+)	YT*01/YT*02	2	Co(a+b-)	CO*01.01/CO*01.01	2	Do(a-b+)	DO*02/DO*02	2	LW(a+b-)
HGDP00611	Middle East	Bedouin	m	O	ABO*O.01.02/ABO*O.01.67	2	k	Kp(a-b+)	Js(a-b+)	KEL*02/KEL*02	2	Jk(a+b+)	JK*02/JK*01	2	Lu(a-b+)	LU*02/LU*02.19	2	Fy(a-b+)	FY*02/FY*02,FY*02W.01	1.905	MM	GYPA*01/GYPA*01	2	S s	GYPB*04/GYPB*03	2	D.	RHD*10.00/RHD*01N.01	2	cc	RHCE*c/RHCE*c	2	e.e	RHCE*e/RHCE*e	2	Di(a-b+)	Wr(a-b+)	DI*02/DI*02	2	Yt(a+b-)	YT*01/YT*01	2	Co(a+b-)	CO*01.01/CO*01.01	2	Do(a-b+)	DO*02/DO*02	2	LW(a+b-)
HGDP00612	Middle East	Bedouin	f	O	ABO*O.01.09/ABO*O.01.01	2	k	Kp(a-b+)	Js(a-b+)	KEL*02/KEL*02	2	Jk(a+b+)	JK*02/JK*01	2	Lu(a-b+)	LU*02/LU*02	2	Fy(a-b+)	FY*02/FY*02N.01	1.905	MM	GYPA*01/GYPA*01	0	S s	GYPB*04/GYPB*03	2	D.	RHD*10.00/RHD*01N.01	2	cc	RHCE*c/RHCE*c	2	e.e	RHCE*e/RHCE*e	2	Di(a-b+)	Wr(a-b+)	DI*02/DI*02	2	Yt(a+b-)	YT*01/YT*01	2	Co(a+b-)	CO*01.01/CO*01.01	2	Do(a+b+)	DO*01/DO*02	2	LW(a+b-)
HGDP00613	Middle East	Bedouin	f	AB	ABO*A1.01/ABO*B.01	2	k	Kp(a-b+)	Js(a-b+)	KEL*02/KEL*02N.15	2	Jk(a-b+)	JK*02/JK*02	2	Lu(a-b+)	LU*02/LU*02.-24	1.929	Fy(a+b-)	FY*01/FY*01	2	MM	GYPA*01/GYPA*01	0	s	GYPB*04/GYPB*04	2	D.	RHD*01/RHD*01	0	C.C.	RHCE*C/RHCE*C	2	e.e	RHCE*e/RHCE*e	2	Di(a-b+)	Wr(a-b+)	DI*02/DI*02	2	Yt(a+b-)	YT*01/YT*01	2	Co(a+b-)	CO*01.01/CO*01.01	2	Do(a+b+)	DO*01/DO*02	2	LW(a+b-)
HGDP00614	Middle East	Bedouin	f	A	ABO*A1.01/ABO*O.01.01	2	k	Kp(a-b+)	Js(a-b+)	KEL*02/KEL*02	2	Jk(a-b+)	JK*02/JK*02	2	Lu(a-b+)	LU*02/LU*02.19	2	Fy(a+b+)	FY*02/FY*01	2	MM	GYPA*01/GYPA*01	2	SS	GYPB*03/GYPB*03	2	D.	RHD*01/RHD*01	0	C.C.	RHCE*C/RHCE*C	2	e.e	RHCE*e/RHCE*e	2	Di(a-b+)	n.a.	DI*02/DI*02	2	Yt(a+b-)	YT*01/YT*01	2	Co(a+b-)	CO*01.01/CO*01.01	2	Do(a+b+)	DO*01/DO*02	2	LW(a+b-)
HGDP00615	Middle East	Bedouin	f	O	ABO*O.01.02/ABO*O.01.02	2	k	Kp(a-b+)	Js(a-b+)	KEL*02/KEL*02	2	Jk(a+b-)	JK*01/JK*01	2	Lu(a-b+)	LU*02/LU*02	2	Fy(a+b-)	FY*02N.01/FY*01	2	MN	GYPA*01/GYPA*01	2	SS	GYPB*03/GYPB*06.02	2	D.	RHD*01/RHD*01	0	C.C.	RHCE*C/RHCE*C	2	e.e	RHCE*e/RHCE*e	2	Di(a-b+)	Wr(a-b+)	DI*02/DI*02	2	Yt(a+b-)	YT*01/YT*01	2	Co(a+b-)	CO*01.01/CO*01.01	2	Do(a-b+)	DO*02/DO*02	2	LW(a+b-)
HGDP00618	Middle East	Bedouin	m	O	ABO*O.01.01/ABO*O.01.01	2	k	Kp(a-b+)	Js(a-b+)	KEL*02/KEL*02	2	Jk(a+b+)	JK*02/JK*01	2	Lu(a-b+)	LU*02/LU*02.14	2	Fy(a-b+)	FY*02/FY*02N.01	2	MM	GYPA*01/GYPA*01	2	SS	GYPB*03/GYPB*03	2	D.	RHD*01/RHD*01N.01	2	C.c	RHCE*c/RHCE*C	2	e.e	RHCE*e/RHCE*e	2	Di(a-b+)	Wr(a-b+)	DI*02/DI*02	2	Yt(a+b-)	YT*01/YT*01	2	Co(a+b-)	CO*01.01/CO*01.01	2	Do(a-b+)	DO*02/DO*02	2	LW(a+b-)
HGDP00619	Middle East	Bedouin	m	O	ABO*O.01.02/ABO*O.01.01	2	k	Kp(a-b+)	Js(a-b+)	KEL*02/KEL*02	2	Jk(a+b-)	JK*01W.01/JK*01	2	Lu(a-b+)	LU*02.-24/LU*02.19	1.929	Fy(a-b+)	FY*02/FY*02N.01	2	MM	GYPA*08/GYPA*08	2	SS	GYPB*03/GYPB*03	2	D.	RHD*01/RHD*01	0	C.c	RHCE*c/RHCE*C	2	e.e	RHCE*e/RHCE*e	2	Di(a-b+)	n.a.	DI*02/DI*02	2	Yt(a+b+)	YT*01/YT*02	2	Co(a+b-)	CO*01.01/CO*01.01	2	Do(a+b+)	DO*01/DO*02	2	LW(a+b-)
HGDP00620	Middle East	Bedouin	m	O	ABO*O.01.02/ABO*O.01.01	2	k	Kp(a-b+)	Js(a-b+)	KEL*02/KEL*02	2	Jk(a+b+)	JK*02/JK*01W.03,JK*01W.04	1.931	Lu(a-b+)	LU*02/LU*02.19	2	Fy(a-b-)	FY*02N.01/FY*02N.01	2	MM	GYPA*01/GYPA*01	2	s	GYPB*04/GYPB*04	2	D.	RHD*01/RHD*01N.01	2	cc	RHCE*c/RHCE*c	2	e.e	RHCE*e/RHCE*e	2	Di(a-b+)	Wr(a-b+)	DI*02/DI*02	2	Yt(a+b+)	YT*01/YT*02	2	Co(a+b-)	CO*01.01/CO*01.01	2	Do(a+b+)	DO*01/DO*02	2	LW(a+b-)
HGDP00621	Middle East	Bedouin	m	O	ABO*O.01.01/ABO*O.01.01	2	k	Kp(a-b+)	Js(a-b+)	KEL*02/KEL*02	2	Jk(a+b+)	JK*02/JK*01W.03,JK*01W.04	1.931	Lu(a-b+)	LU*02/LU*02	2	Fy(a-b+)	FY*02/FY*02N.01	2	MM	GYPA*01/GYPA*01	0	S s	GYPB*04/GYPB*03	2	D.	RHD*01/RHD*01	0	cc	RHCE*c/RHCE*c	2	e.e	RHCE*e/RHCE*e	2	Di(a-b+)	Wr(a-b+)	DI*02/DI*02	2	Yt(a+b-)	YT*01/YT*01	2	Co(a+b-)	CO*01.01/CO*01.01	2	Do(a+b+)	DO*01/DO*02	2	LW(a+b-)
HGDP00622	Middle East	Bedouin	m	B	ABO*B.01/ABO*O.01.09	2	k	Kp(a-b+)	Js(a-b+)	KEL*02/KEL*02	2	Jk(a+b-)	JK*01/JK*01	2	Lu(a-b+)	LU*02/LU*02.19	2	Fy(a-b+)	FY*02/FY*02N.01	2	MN	GYPA*01/GYPA*02	2	S s	GYPB*04/GYPB*03	2	D.	RHD*01/RHD*01N.01	2	C.c	RHCE*c/RHCE*C	2	e.e	RHCE*e/RHCE*e	2	Di(a-b+)	Wr(a-b+)	DI*02/DI*02	2	Yt(a+b-)	YT*01/YT*01	2	Co(a+b-)	CO*01.01/CO*01.01	2	Do(a+b+)	DO*01/DO*02	2	LW(a+b-)
HGDP00623	Middle East	Bedouin	m	B	ABO*B.01/ABO*B.01	2	k	Kp(a-b+)	Js(a-b+)	KEL*02/KEL*02	2	Jk(a+b+)	JK*02/JK*01	2	Lu(a-b+)	LU*02/LU*02	2	Fy(a-b+)	FY*02,FY*02W.01/FY*02,FY*02W.01	1.81	MN	GYPA*01/GYPA*02	2	s	GYPB*04/GYPB*04	2	D.	RHD*01/RHD*01N.01	2	C.c	RHCE*c/RHCE*C	2	e.e	RHCE*e/RHCE*e	2	Di(a-b+)	Wr(a-b+)	DI*02/DI*02	2	Yt(a+b-)	YT*01/YT*01	2	Co(a+b-)	CO*01.01/CO*01.01	2	Do(a+b-)	DO*01/DO*01	2	LW(a+b-)
HGDP00624	Middle East	Bedouin	m	A	ABO*A1.01/ABO*A2.01	2	k	Kp(a-b+)	Js(a-b+)	KEL*02/KEL*02	2	Jk(a+b+)	JK*02/JK*01W.03,JK*01W.04	1.931	Lu(a-b+)	LU*02/LU*02	2	Fy(a-b+)	FY*02/FY*02N.01	1.905	MM	GYPA*01/GYPA*01	2	s	GYPB*04/GYPB*04	2	D.	RHD*01/RHD*01N.01	2	cc	RHCE*c/RHCE*c	2	E e	RHCE*e/RHCE*E	2	Di(a-b+)	Wr(a-b+)	DI*02/DI*02	2	Yt(a+b-)	YT*01/YT*01	2	Co(a+b-)	CO*01.01/CO*01.01	2	Do(a-b+)	DO*02/DO*02	2	LW(a+b-)
HGDP00625	Middle East	Bedouin	m	A	ABO*A1.01/ABO*A1.01	2	K k	Kp(a-b+)	Js(a-b+)	KEL*02/KEL*01.01	2	Jk(a+b-)	JK*01W.01/JK*01	2	Lu(a-b+)	LU*02/LU*02	2	Fy(a-b+)	FY*02/FY*02	2	NN	GYPA*02/GYPA*02	2	s	GYPB*04/GYPB*04	2	D.	RHD*07.01/RHD*01N.01	2	C.c	RHCE*c/RHCE*C	2	e.e	RHCE*e/RHCE*e	2	Di(a-b+)	Wr(a-b+)	DI*02/DI*02	2	Yt(a+b-)	YT*01/YT*01	2	Co(a+b-)	CO*01.01/CO*01.01	2	Do(a+b+)	DO*01/DO*02	2	LW(a+b-)
HGDP00626	Middle East	Bedouin	m	O	ABO*O.01.75/ABO*O.01.02	2	k	Kp(a-b+)	Js(a-b+)	KEL*02/KEL*02	2	Jk(a+b+)	JK*02/JK*01	2	Lu(a-b+)	LU*02.19/LU*02.19	2	Fy(a-b+)	FY*02/FY*02N.01	1.905	MN	GYPA*01/GYPA*02	2	s	GYPB*04/GYPB*04	2	D.	RHD*01/RHD*01	0	C.c	RHCE*c/RHCE*C	2	e.e	RHCE*e/RHCE*e	2	Di(a-b+)	n.a.	DI*02/DI*02	2	Yt(a+b-)	YT*01/YT*01	2	Co(a+b-)	CO*01.01/CO*01.01	2	Do(a+b-)	DO*01/DO*01	2	LW(a+b-)
HGDP00627	Middle East	Bedouin	m	O	ABO*O.01.01/ABO*O.01.01	2	K k	Kp(a-b+)	Js(a-b+)	KEL*02/KEL*01.01	2	Jk(a+b+)	JK*02/JK*01	2	Lu(a-b+)	LU*02/LU*02.14	2	Fy(a-b+)	FY*02/FY*02N.01	2	MN	GYPA*01/GYPA*02	2	S s	GYPB*04/GYPB*03	2	D.	RHD*01/RHD*01	0	C.c	RHCE*c/RHCE*C	2	E e	RHCE*e/RHCE*E	2	Di(a-b+)	n.a.	DI*02/DI*02	2	Yt(a+b-)	YT*01/YT*01	2	Co(a+b-)	CO*01.01/CO*01.01	2	Do(a+b-)	DO*01/DO*01	2	LW(a+b-)
HGDP00628	Middle East	Bedouin	m	O	ABO*O.01.01/ABO*O.01.01	2	k	Kp(a-b+)	Js(a-b+)	KEL*02/KEL*02	2	Jk(a+b-)	JK*01W.01/JK*01	2	Lu(a-b+)	LU*02/LU*02	2	Fy(a+b+)	FY*02/FY*01	2	MN	GYPA*01/GYPA*02	2	S s	GYPB*04/GYPB*06.02	2	D.	RHD*01/RHD*01N.01	2	cc	RHCE*c/RHCE*c	2	e.e	RHCE*e/RHCE*e	2	Di(a-b+)	n.a.	DI*02/DI*02	2	Yt(a+b-)	YT*01/YT*01	2	Co(a+b-)	CO*01.01/CO*01.01	2	Do(a-b+)	DO*02/DO*02	2	LW(a+b-)
HGDP00629	Middle East	Bedouin	m	O	ABO*O.01.02/ABO*O.01.02	2	k	Kp(a-b+)	Js(a-b+)	KEL*02/KEL*02	2	Jk(a+b-)	JK*01/JK*01	2	Lu(a-b+)	LU*02/LU*02.19	2	Fy(a-b+)	FY*02/FY*02	2	MN	GYPA*01/GYPA*02	2	SS	GYPB*03/GYPB*03	2	D.	RHD*01/RHD*01N.01	2	cc	RHCE*c/RHCE*c	2	E e	RHCE*e/RHCE*E	2	Di(a-b+)	Wr(a-b+)	DI*02/DI*02	2	Yt(a+b+)	YT*01/YT*02	2	Co(a+b-)	CO*01.01/CO*01.01	2	Do(a-b+)	DO*02/DO*02	2	LW(a+b-)
HGDP00630	Middle East	Bedouin	m	O	ABO*O.01.39,ABO*O.01.13/ABO*O.01.83	1.959	k	Kp(a-b+)	Js(a-b+)	KEL*02/KEL*02	2	Jk(a+b+)	JK*02/JK*01	2	Lu(a-b+)	LU*02/LU*02	2	Fy(a+b-)	FY*02N.01/FY*01	2	MM	GYPA*01/GYPA*01	2	s	GYPB*04/GYPB*04	2	D.	RHD*01/RHD*01	0	C.C.	RHCE*C/RHCE*C	2	e.e	RHCE*e/RHCE*e	2	Di(a-b+)	Wr(a-b+)	DI*02/DI*02	2	Yt(a+b+)	YT*01/YT*02	2	Co(a+b-)	CO*01.01/CO*01.01	2	Do(a-b+)	DO*02/DO*02	2	LW(a+b-)
HGDP00631	Middle East	Bedouin	m	B	ABO*B.01/ABO*O.01.01	2	K k	Kp(a-b+)	Js(a-b+)	KEL*02/KEL*01.01	2	Jk(a+b-)	JK*01/JK*01	2	Lu(a-b+)	LU*02/LU*02	2	Fy(a+b-)	FY*02N.01/FY*01	2	MM	GYPA*01/GYPA*01	0	s	GYPB*04/GYPB*04	2	dd	RHD*01N.01/-	2	cc	RHCE*c/RHCE*c	2	e.e	RHCE*e/RHCE*e	2	Di(a-b+)	Wr(a-b+)	DI*02/DI*02	2	Yt(a+b-)	YT*01/YT*01	2	Co(a+b-)	CO*01.01/CO*01.01	2	Do(a-b+)	DO*02/DO*02	2	LW(a+b-)
HGDP00632	Middle East	Bedouin	f	B	ABO*B.01/ABO*O.01.01	2	k	Kp(a-b+)	Js(a-b+)	KEL*02/KEL*02	2	Jk(a+b+)	JK*02/JK*01	2	Lu(a-b+)	LU*02/LU*02.14	2	Fy(a+b+)	FY*02/FY*01	2	MN	GYPA*01/GYPA*02	2	S s	GYPB*04/GYPB*03	2	D.	RHD*01/RHD*01N.01	1.988	cc	RHCE*c/RHCE*c	2	e.e	RHCE*e/RHCE*e	2	Di(a-b+)	Wr(a-b+)	DI*02/DI*02	2	Yt(a+b+)	YT*01/YT*02	2	Co(a+b-)	CO*01.01/CO*01.01	2	Do(a+b+)	DO*01/DO*02	2	LW(a+b-)
HGDP00634	Middle East	Bedouin	f	O	ABO*O.01.01/ABO*O.01.01	1.946	k	Kp(a-b+)	Js(a-b+)	KEL*02/KEL*02	2	Jk(a+b-)	JK*01/JK*01	2	Lu(a-b+)	LU*02/LU*02.-24	1.929	Fy(a+b+)	FY*02/FY*01	2	NN	GYPA*02/GYPA*02	2	s	GYPB*04/GYPB*04	2	D.	RHD*01/RHD*01N.01	2	C.c	RHCE*c/RHCE*C	2	e.e	RHCE*e/RHCE*e	2	Di(a-b+)	Wr(a-b+)	DI*02/DI*02	2	Yt(a+b-)	YT*01/YT*01	2	Co(a+b-)	CO*01.01/CO*01.01	2	Do(a+b+)	DO*01/DO*02	2	LW(a+b-)
HGDP00635	Middle East	Bedouin	f	A	ABO*A1.01/ABO*O.01.01	2	k	Kp(a-b+)	Js(a-b+)	KEL*02/KEL*02	2	Jk(a-b+)	JK*02/JK*02	2	Lu(a-b+)	LU*02/LU*02	2	Fy(a-b-)	FY*02N.01/FY*02N.01	2	MN	GYPA*01/GYPA*02	2	s	GYPB*04/GYPB*04	2	D.	RHD*01/RHD*01	0	C.C.	RHCE*C/RHCE*C	2	e.e	RHCE*e/RHCE*e	2	Di(a-b+)	n.a.	DI*02/DI*02	2	Yt(a+b-)	YT*01/YT*01	2	Co(a+b-)	CO*01.01/CO*01.01	2	Do(a-b+)	DO*02/DO*02	2	LW(a+b-)
HGDP00636	Middle East	Bedouin	f	O	ABO*O.01.02/ABO*O.01.01	2	k	Kp(a-b+)	Js(a-b+)	KEL*02/KEL*02	2	Jk(a+b-)	JK*01/JK*01	2	Lu(a-b+)	LU*02/LU*02.19	2	Fy(a+b-)	FY*02N.01/FY*01	2	MM	GYPA*01/GYPA*01	2	SS	GYPB*03/GYPB*03	2	D.	RHD*01/RHD*01	0	C.c	RHCE*c/RHCE*C	2	e.e	RHCE*e/RHCE*e	2	Di(a-b+)	Wr(a-b+)	DI*02/DI*02	2	Yt(a+b-)	YT*01/YT*01	2	Co(a+b-)	CO*01.01/CO*01.01	2	Do(a-b+)	DO*02/DO*02	2	LW(a+b-)
HGDP00637	Middle East	Bedouin	f	O	ABO*O.01.26/ABO*O.01.01	2	k	Kp(a-b+)	Js(a-b+)	KEL*02/KEL*02	2	Jk(a+b-)	JK*01/JK*01	2	Lu(a-b+)	LU*02/LU*02	2	Fy(a-b-)	FY*02N.01/FY*02N.01	2	MN	GYPA*01/GYPA*02	2	S s	GYPB*04/GYPB*03	2	D.	RHD*01/RHD*01,RHD*01W.41.0.1	0	C.C.	RHCE*C/RHCE*C	2	e.e	RHCE*e/RHCE*e	2	Di(a-b+)	Wr(a-b+)	DI*02/DI*02	2	Yt(a+b+)	YT*01/YT*02	2	Co(a+b-)	CO*01.01/CO*01.01	2	Do(a-b+)	DO*02/DO*02	2	LW(a+b-)
HGDP00638	Middle East	Bedouin	f	A	ABO*A1.01/ABO*O.01.01	2	k	Kp(a-b+)	Js(a-b+)	KEL*02.-14.1/KEL*02.-14.1	2	Jk(a+b-)	JK*01/JK*01	2	Lu(a-b+)	LU*02/LU*02.-24	1.929	Fy(a+b-)	FY*02N.01/FY*01	2	NN	GYPA*02/GYPA*02	2	s	GYPB*04/GYPB*04	2	D.	RHD*01/RHD*01	2	cc	RHCE*c/RHCE*c	2	e.e	RHCE*e/RHCE*e	2	Di(a-b+)	Wr(a-b+)	DI*02/DI*02	2	Yt(a+b+)	YT*01/YT*02	2	Co(a+b-)	CO*01.01/CO*01.01	2	Do(a+b+)	DO*01/DO*02	2	LW(a+b-)
HGDP00639	Middle East	Bedouin	m	O	ABO*O.01.02/ABO*O.01.01	2	k	Kp(a-b+)	Js(a-b+)	KEL*02/KEL*02	2	Jk(a+b-)	JK*01/JK*01	2	Lu(a-b+)	LU*02/LU*02	2	Fy(a+b+)	FY*02/FY*01	2	MN	GYPA*01/GYPA*02	2	s	GYPB*04/GYPB*04	2	D.	RHD*01/RHD*01N.01	2	C.c	RHCE*c/RHCE*C	2	e.e	RHCE*e/RHCE*e	2	Di(a-b+)	Wr(a-b+)	DI*02/DI*02	2	Yt(a+b+)	YT*01/YT*02	2	Co(a+b-)	CO*01.01/CO*01.01	2	Do(a+b+)	DO*01/DO*02	2	LW(a+b-)
HGDP00640	Middle East	Bedouin	m	A	ABO*A1.01/ABO*A2.01	2	k	Kp(a-b+)	Js(a-b+)	KEL*02/KEL*02	2	Jk(a-b+)	JK*02/JK*02	2	Lu(a-b+)	LU*02/LU*02.19	2	Fy(a+b-)	FY*01/FY*01	2	MM	GYPA*01/GYPA*01	2	S s	GYPB*04/GYPB*03	2	D.	RHD*01/RHD*01	0	C.C.	RHCE*C/RHCE*C	2	e.e	RHCE*e/RHCE*e	2	Di(a-b+)	Wr(a-b+)	DI*02/DI*02	2	Yt(a+b-)	YT*01/YT*01	2	Co(a+b-)	CO*01.01/CO*01.01	2	Do(a+b-)	DO*01/DO*01.-05	2	LW(a+b-)
HGDP00641	Middle East	Bedouin	m	O	ABO*O.01.01/ABO*O.01.01	2	k	Kp(a-b+)	Js(a-b+)	KEL*02/KEL*02	2	Jk(a+b-)	JK*01W.01/JK*01	2	Lu(a-b+)	LU*02/LU*02.-13	1.929	Fy(a-b-)	FY*02N.01/FY*02N.01	2	MM	GYPA*01/GYPA*01	0	s	GYPB*04/GYPB*04	2	dd	RHD*01N.01/-	2	cc	RHCE*c/RHCE*c	2	e.e	RHCE*e/RHCE*e	2	Di(a-b+)	Wr(a-b+)	DI*02/DI*02	2	Yt(a+b-)	YT*01/YT*01	2	Co(a+b-)	CO*01.01/CO*01.01	2	Do(a+b+)	DO*01/DO*02	2	LW(a+b-)
HGDP00642	Middle East	Bedouin	m	A	ABO*A1.01/ABO*O.01.75	2	k	Kp(a-b+)	Js(a-b+)	KEL*02/KEL*02	2	Jk(a+b+)	JK*02/JK*01	2	Lu(a-b+)	LU*02/LU*02.19	2	Fy(a+b+)	FY*02/FY*01	2	NN	GYPA*02/GYPA*02	2	S s	GYPB*04/GYPB*03	2	D.	RHD*01/RHD*01N.01	2	cc	RHCE*c/RHCE*c	2	e.e	RHCE*e/RHCE*e	2	Di(a-b+)	Wr(a-b+)	DI*02/DI*02	2	Yt(a+b-)	YT*01/YT*01	2	Co(a+b-)	CO*01.01/CO*01.01	2	Do(a+b+)	DO*01/DO*02	2	LW(a+b-)
HGDP00643	Middle East	Bedouin	f	O	ABO*O.01.01/ABO*O.01.01	2	k	Kp(a-b+)	Js(a-b+)	KEL*02/KEL*02	2	Jk(a+b-)	JK*01/JK*01	2	Lu(a-b+)	LU*02/LU*02	2	Fy(a-b+)	FY*02/FY*02N.01	2	MM	GYPA*08/GYPA*08	2	S s	GYPB*04/GYPB*03	2	D.	RHD*01/RHD*01	0	C.C.	RHCE*C/RHCE*C	2	e.e	RHCE*e/RHCE*e	2	Di(a-b+)	Wr(a-b+)	DI*02/DI*02	2	Yt(a+b-)	YT*01/YT*01	2	Co(a+b-)	CO*01.01/CO*01.01	2	Do(a+b+)	DO*01/DO*02	2	LW(a+b-)
HGDP00644	Middle East	Bedouin	m	AB	ABO*A1.01/ABO*B.01	2	k	Kp(a-b+)	Js(a-b+)	KEL*02/KEL*02	2	Jk(a+b+)	JK*02/JK*01	2	Lu(a-b+)	LU*02/LU*02	2	Fy(a+b+)	FY*02/FY*01	2	MN	GYPA*01/GYPA*02	2	s	GYPB*04/GYPB*04	2	dd	RHD*01N.01/-	2	cc	RHCE*c/RHCE*c	2	e.e	RHCE*e/RHCE*e	2	Di(a-b+)	Wr(a-b+)	DI*02/DI*02	2	Yt(a+b-)	YT*01/YT*01	2	Co(a+b-)	CO*01.01/CO*01.01	2	Do(a-b+)	DO*02/DO*02	2	LW(a+b-)
HGDP00645	Middle East	Bedouin	m	O	ABO*O.01.67/ABO*O.01.01	2	k	Kp(a-b+)	Js(a-b+)	KEL*02/KEL*02	2	Jk(a+b+)	JK*02/JK*01	2	Lu(a-b+)	LU*02.19/LU*02.19	2	Fy(a-b-)	FY*02N.01/FY*02N.01	2	MM	GYPA*01/GYPA*01	0	S s	GYPB*04/GYPB*03	2	D.	RHD*01/RHD*01	0	C.c	RHCE*c/RHCE*C	2	E e	RHCE*e/RHCE*E	2	Di(a-b+)	Wr(a-b+)	DI*02/DI*02	2	Yt(a+b-)	YT*01/YT*01	2	Co(a+b-)	CO*01.01/CO*01.01	2	Do(a-b+)	DO*02/DO*02	2	LW(a+b-)
HGDP00646	Middle East	Bedouin	f	B	ABO*B.01/ABO*O.01.01	2	K k	Kp(a-b+)	Js(a-b+)	KEL*02/KEL*01.01	2	Jk(a+b+)	JK*02/JK*01	2	Lu(a-b+)	LU*02/LU*02.19	2	Fy(a+b-)	FY*02N.01/FY*01	2	MN	GYPA*01/GYPA*02	2	s	GYPB*04/GYPB*04	2	D.	RHD*01/RHD*01	0	cc	RHCE*c/RHCE*c	2	E e	RHCE*e/RHCE*E	2	Di(a-b+)	Wr(a-b+)	DI*02/DI*02	2	Yt(a+b-)	YT*01/YT*01	2	Co(a+b-)	CO*01.01/CO*01.01	2	Do(a+b-)	DO*01/DO*01	2	LW(a+b-)
HGDP00647	Middle East	Bedouin	f	O	ABO*O.01.67/ABO*O.01.67	2	k	Kp(a-b+)	Js(a-b+)	KEL*02/KEL*02	2	Jk(a+b-)	JK*01W.01/JK*01	2	Lu(a-b+)	LU*02/LU*02.19	2	Fy(a+b-)	FY*01/FY*01	2	MM	GYPA*01/GYPA*01	0	s	GYPB*04/GYPB*04	2	D.	RHD*01/RHD*01,RHD*01EL.36	1.994	cc	RHCE*c/RHCE*c	2	EE	RHCE*E/RHCE*E	2	Di(a-b+)	Wr(a-b+)	DI*02/DI*02	2	Yt(a+b-)	YT*01/YT*01	2	Co(a+b-)	CO*01.01/CO*01.01	2	Do(a+b+)	DO*01/DO*02	2	LW(a+b-)
HGDP00648	Middle East	Bedouin	m	O	ABO*O.01.02/ABO*O.01.01	2	k	Kp(a-b+)	Js(a-b+)	KEL*02/KEL*02	2	Jk(a+b-)	JK*01/JK*01	2	Lu(a-b+)	LU*02/LU*02	2	Fy(a-b+)	FY*02N.01/FY*02,FY*02W.01	1.905	MM	GYPA*01/GYPA*01	0	SS	GYPB*03/GYPB*03	2	D.	RHD*01/RHD*01	0	C.C.	RHCE*C/RHCE*C	2	e.e	RHCE*e/RHCE*e	2	Di(a-b+)	Wr(a-b+)	DI*02/DI*02	2	Yt(a+b-)	YT*01/YT*01	2	Co(a+b-)	CO*01.01/CO*01.01	2	Do(a-b+)	DO*02/DO*02	2	LW(a+b-)
HGDP00649	Middle East	Bedouin	f	O	ABO*O.01.02/ABO*O.01.01	2	k	Kp(a-b+)	Js(a-b+)	KEL*02/KEL*02	2	Jk(a+b+)	JK*02/JK*01	2	Lu(a-b+)	LU*02/LU*02	2	Fy(a-b+)	FY*02,FY*02W.01/FY*02,FY*02W.01	1.81	MM	GYPA*01/GYPA*01	2	S s	GYPB*04/GYPB*03	2	D.	RHD*01/RHD*01N.01	2	C.c	RHCE*c/RHCE*C	2	e.e	RHCE*e/RHCE*e	2	Di(a-b+)	Wr(a-b+)	DI*02/DI*02	2	Yt(a+b+)	YT*01/YT*02	2	Co(a+b-)	CO*01.01/CO*01.01	2	Do(a-b+)	DO*02/DO*02	2	LW(a+b-)
HGDP00651	Middle East	Bedouin	f	O	ABO*O.01.02/ABO*O.01.01	2	k	Kp(a-b+)	n.a.	KEL*02/KEL*02	2	n.a.	JK*02/JK*01	2	n.a.	LU*02/LU*02	2	Fy(a-b+)	FY*02N.01/FY*02N.01	2	MN	GYPA*08/GYPA*02	2	n.a.	GYPB*04/GYPB*04	2	n.a.	RHD*01/RHD*01N.01	2	C.c	RHCE*c/RHCE*C	2	e.e	RHCE*e/RHCE*e	2	n.a.	n.a.	DI*02/DI*02	2	n.a.	YT*01/YT*01	2	n.a.	CO*01.01/CO*01.01	2	n.a.	DO*02/DO*02	2	n.a.
HGDP00653	Middle East	Bedouin	f	B	ABO*B.01/ABO*O.01.01	2	k	Kp(a-b+)	Js(a-b+)	KEL*02/KEL*02	2	Jk(a+b-)	JK*01/JK*01	2	Lu(a-b+)	LU*02/LU*02	2	Fy(a-b+)	FY*02/FY*02,FY*02W.01	1.905	MM	GYPA*08/GYPA*08	2	S s	GYPB*04/GYPB*03	2	dd	RHD*01N.01/-	2	cc	RHCE*c/RHCE*c	2	e.e	RHCE*e/RHCE*e	2	Di(a-b+)	Wr(a-b+)	DI*02/DI*02	2	Yt(a+b-)	YT*01/YT*01	2	Co(a+b-)	CO*01.01/CO*01.01	2	Do(a-b+)	DO*02/DO*02	2	LW(a+b-)
HGDP00654	Middle East	Bedouin	m	A	ABO*A1.01/ABO*O.01.02	2	k	Kp(a-b+)	Js(a-b+)	KEL*02/KEL*02	2	Jk(a+b-)	JK*01W.01/JK*01	2	Lu(a-b+)	LU*02/LU*02.-24	1.929	Fy(a-b+)	FY*02/FY*02	2	NN	GYPA*02/GYPA*02	2	s	GYPB*04/GYPB*04	2	D.	RHD*01/RHD*01	0	C.C.	RHCE*C/RHCE*C	2	e.e	RHCE*e/RHCE*e	2	Di(a-b+)	Wr(a-b+)	DI*02/DI*02	2	Yt(a+b-)	YT*01/YT*01	2	Co(a+b+)	CO*01.01/CO*02	2	Do(a-b+)	DO*02/DO*02	2	LW(a+b-)
HGDP00655	Oceania	Melanesian	m	O	ABO*O.01.01/ABO*O.01.83	1.959	k	Kp(a-b+)	Js(a-b+)	KEL*02/KEL*02	2	Jk(a+b+)	JK*02/JK*01	2	Lu(a-b+)	LU*02/LU*02.19	2	Fy(a+b-)	FY*01/FY*01	2	MN	GYPA*01/GYPA*02	2	s	GYPB*04/GYPB*04	2	D.	RHD*01/RHD*01	0	C.C.	RHCE*C/RHCE*C	2	e.e	RHCE*e/RHCE*e	2	Di(a-b+)	Wr(a-b+)	DI*02/DI*02	2	Yt(a+b-)	YT*01/YT*01	2	Co(a+b-)	CO*01.01/CO*01.01	2	Do(a+b+)	DO*01/DO*02	2	LW(a+b-)
HGDP00661	Oceania	Melanesian	f	O	ABO*O.01.01/ABO*O.01.01	2	k	Kp(a-b+)	Js(a-b+)	KEL*02/KEL*02	2	Jk(a+b-)	JK*01/JK*01	2	Lu(a-b+)	LU*02.19/LU*02.19	2	Fy(a+b-)	FY*01/FY*01	2	MN	GYPA*02/GYPA*01	1.889	s	GYPB*04/GYPB*04	2	D.	RHD*01/RHD*01	0	C.C.	RHCE*C/RHCE*C	2	e.e	RHCE*e/RHCE*e	2	Di(a-b+)	Wr(a-b+)	DI*02/DI*02	2	Yt(a+b-)	YT*01/YT*01	2	Co(a+b-)	CO*01.01/CO*01.01	2	Do(a+b+)	DO*01/DO*02	2	LW(a+b-)
HGDP00662	Oceania	Melanesian	m	O	ABO*O.01.02/ABO*O.01.01	2	k	Kp(a-b+)	Js(a-b+)	KEL*02/KEL*02	2	Jk(a+b-)	JK*01W.01/JK*01	2	Lu(a-b+)	LU*02/LU*02	2	Fy(a+b+)	FY*02/FY*01	2	NN	GYPA*02/GYPA*02	2	s	GYPB*04/GYPB*04	2	D.	RHD*01/RHD*01	0	C.C.	RHCE*C/RHCE*C	2	e.e	RHCE*e/RHCE*e	2	Di(a-b+)	n.a.	DI*02/DI*02	2	Yt(a+b-)	YT*01/YT*01	2	Co(a+b-)	CO*01.01/CO*01.01	2	Do(a-b+)	DO*02/DO*02	2	LW(a+b-)
HGDP00663	Oceania	Melanesian	f	A	ABO*A1.01/ABO*O.01.01	2	k	Kp(a-b+)	Js(a-b+)	KEL*02/KEL*02	2	Jk(a+b-)	JK*01/JK*01	2	Lu(a-b+)	LU*02/LU*02	2	Fy(a+b-)	FY*01/FY*01	2	MN	GYPA*01/GYPA*02	2	s	GYPB*04/GYPB*04	2	D.	RHD*01/RHD*01	0	C.C.	RHCE*C/RHCE*C	2	e.e	RHCE*e/RHCE*e	2	Di(a-b+)	Wr(a-b+)	DI*02/DI*02	2	Yt(a+b-)	YT*01/YT*01	2	Co(a+b-)	CO*01.01/CO*01.01	2	Do(a+b-)	DO*01/DO*01	2	LW(a+b-)
HGDP00664	Oceania	Melanesian	f	A	ABO*A1.01/ABO*A1.01	2	k	Kp(a-b+)	Js(a-b+)	KEL*02/KEL*02	2	Jk(a+b+)	JK*02/JK*01	2	Lu(a-b+)	LU*02/LU*02.19	2	Fy(a+b-)	FY*01/FY*01	2	NN	GYPA*02/GYPA*02	2	S s	GYPB*04/GYPB*03	2	D.	RHD*01/RHD*01	0	C.C.	RHCE*C/RHCE*C	2	e.e	RHCE*e/RHCE*e	2	Di(a-b+)	Wr(a-b+)	DI*02/DI*02	2	Yt(a+b-)	YT*01/YT*01	2	Co(a+b-)	CO*01.01/CO*01.01	2	Do(a-b+)	DO*02/DO*02	2	LW(a+b-)
HGDP00666	Europe	Sardinian	m	A	ABO*A1.01/ABO*O.01.01	2	k	Kp(a-b+)	Js(a-b+)	KEL*02/KEL*02	2	Jk(a+b+)	JK*02/JK*01	2	Lu(a-b+)	LU*02.19/LU*02.19	2	Fy(a-b+)	FY*02/FY*02,FY*02W.01	1.905	NN	GYPA*02/GYPA*02	2	SS	GYPB*03/GYPB*03	2	D.	RHD*01/RHD*01	0	C.C.	RHCE*C/RHCE*C	2	e.e	RHCE*e/RHCE*e	2	Di(a-b+)	Wr(a-b+)	DI*02/DI*02	2	Yt(a+b-)	YT*01/YT*01	2	Co(a+b-)	CO*01.01/CO*01.01	2	Do(a+b+)	DO*01/DO*02	2	LW(a+b-)
HGDP00667	Europe	Sardinian	f	O	ABO*O.01.68/ABO*O.01.01	1.986	k	Kp(a-b+)	Js(a-b+)	KEL*02/KEL*02	2	Jk(a+b-)	JK*01/JK*01	2	Lu(a-b+)	LU*02.19/LU*02.19	2	Fy(a-b+)	FY*02,FY*02W.01/FY*02,FY*02W.01	1.81	MN	GYPA*01/GYPA*02	2	S s	GYPB*04/GYPB*03	2	dd	RHD*01N.01/-	2	cc	RHCE*c/RHCE*c	2	e.e	RHCE*e/RHCE*e	2	Di(a-b+)	Wr(a-b+)	DI*02/DI*02	2	Yt(a+b-)	YT*01/YT*01	2	Co(a+b-)	CO*01.01/CO*01.01	2	Do(a+b+)	DO*01/DO*02	2	LW(a+b-)
HGDP00668	Europe	Sardinian	m	A	ABO*A2.01/ABO*O.01.02	2	k	Kp(a+b+)	Js(a-b+)	KEL*02/KEL*02.03	2	Jk(a-b+)	JK*01/JK*01	2	Lu(a-b+)	LU*02/LU*02	2	Fy(a+b+)	FY*02/FY*01	2	MM	GYPA*01/GYPA*01	0	SS	GYPB*03/GYPB*03	2	D.	RHD*01/RHD*01N.01	2	C.C.	RHCE*C/RHCE*C	2	E e	RHCE*e/RHCE*E	2	Di(a-b+)	n.a.	DI*02/DI*02	2	Yt(a+b-)	YT*01/YT*01	2	Co(a+b-)	CO*01.01/CO*01.01	2	Do(a+b+)	DO*01/DO*02	2	LW(a+b-)
HGDP00669	Europe	Sardinian	f	A	ABO*A1.01/ABO*A1.01	2	k	Kp(a-b+)	Js(a-b+)	KEL*02/KEL*02	2	Jk(a+b+)	JK*02/JK*01	2	Lu(a-b+)	LU*02.19/LU*02.19	2	Fy(a+b+)	FY*01/FY*02W.01	2	MM	GYPA*01/GYPA*01	2	S s	GYPB*04/GYPB*03	2	D.	RHD*01/RHD*01	0	C.C.	RHCE*C/RHCE*C	2	e.e	RHCE*e/RHCE*e	2	Di(a-b+)	Wr(a-b+)	DI*02/DI*02	2	Yt(a+b-)	YT*01/YT*01	2	Co(a+b-)	CO*01.01/CO*01.01	2	Do(a+b+)	DO*01/DO*02	2	LW(a+b-)
HGDP00670	Europe	Sardinian	m	O	ABO*O.01.01/ABO*O.01.01	2	k	Kp(a-b+)	Js(a-b+)	KEL*02/KEL*02	2	Jk(a+b+)	JK*02/JK*01	2	Lu(a-b+)	LU*02.-24/LU*02.19	1.929	Fy(a-b+)	FY*02/FY*02W.01	2	MN	GYPA*01/GYPA*02	2	s	GYPB*04/GYPB*04	2	D.	RHD*01/RHD*01	2	C.C.	RHCE*C/RHCE*C	2	e.e	RHCE*e/RHCE*e	2	Di(a-b+)	Wr(a-b+)	DI*02/DI*02	2	Yt(a+b-)	YT*01/YT*01	2	Co(a+b-)	CO*01.01/CO*01.01	2	Do(a+b+)	DO*01/DO*02	2	LW(a+b-)
HGDP00671	Europe	Sardinian	m	AB	ABO*A1.01/ABO*B.01	2	k	Kp(a-b+)	Js(a-b+)	KEL*02/KEL*02	2	Jk(a+b+)	JK*02/JK*01	2	Lu(a-b+)	LU*02/LU*02.19	2	Fy(a-b+)	FY*02/FY*02,FY*02W.01	1.905	MM	GYPA*08/GYPA*08	2	SS	GYPB*03/GYPB*03	2	D.	RHD*01/RHD*01N.01	2	C.c	RHCE*c/RHCE*C	2	e.e	RHCE*e/RHCE*e	2	Di(a-b+)	Wr(a-b+)	DI*02/DI*02	2	Yt(a+b-)	YT*01/YT*01	2	Co(a+b-)	CO*01.01/CO*01.01	2	Do(a+b-)	DO*01/DO*01	2	LW(a+b-)
HGDP00672	Europe	Sardinian	f	A	ABO*A1.01/ABO*O.01.01	2	k	Kp(a-b+)	Js(a-b+)	KEL*02/KEL*02	2	Jk(a+b-)	JK*01/JK*01	2	Lu(a-b+)	LU*02/LU*02.19	2	Fy(a+b+)	FY*02/FY*01	2	MN	GYPA*01/GYPA*02	2	s	GYPB*04/GYPB*04	2	D.	RHD*01/RHD*01	0	C.C.	RHCE*C/RHCE*C	2	e.e	RHCE*e/RHCE*e	2	Di(a-b+)	Wr(a-b+)	DI*02/DI*02	2	Yt(a+b-)	YT*01/YT*01	2	Co(a+b-)	CO*01.01/CO*01.01	2	Do(a+b+)	DO*01/DO*02	2	LW(a+b-)
HGDP00673	Europe	Sardinian	f	AB	ABO*A2.01/ABO*B.01	2	k	Kp(a-b+)	Js(a-b+)	KEL*02/KEL*02	2	Jk(a+b-)	JK*01/JK*01	2	Lu(a-b+)	LU*02/LU*02	2	Fy(a-b+)	FY*02/FY*02	2	MM	GYPA*01/GYPA*01	2	S s	GYPB*04/GYPB*03	2	D.	RHD*01/RHD*01N.01	2	C.c	RHCE*c/RHCE*C	2	e.e	RHCE*e/RHCE*e	2	Di(a-b+)	Wr(a-b+)	DI*02/DI*02	2	Yt(a+b-)	YT*01/YT*01	2	Co(a+b-)	CO*01.01/CO*01.01	2	Do(a+b+)	DO*01/DO*02	2	LW(a+b-)
HGDP00674	Europe	Sardinian	m	A	ABO*A1.01/ABO*O.01.01	2	k	Kp(a-b+)	Js(a-b+)	KEL*02/KEL*02	2	Jk(a+b-)	JK*01/JK*01	2	Lu(a-b+)	LU*02.19/LU*02.19	2	Fy(a+b-)	FY*01/FY*01	2	MM	GYPA*01/GYPA*01	2	s	GYPB*04/GYPB*04	2	D.	RHD*01/RHD*01	0	C.C.	RHCE*C/RHCE*C	2	e.e	RHCE*e/RHCE*e	2	Di(a-b+)	Wr(a-b+)	DI*02/DI*02	2	Yt(a+b-)	YT*01/YT*01	2	Co(a+b-)	CO*01.01/CO*01.01	2	Do(a+b+)	DO*01/DO*02	2	LW(a+b-)
HGDP00675	Middle East	Palestinian	m	A	ABO*A1.01/ABO*A1.01	0	k	Kp(a-b+)	Js(a-b+)	KEL*02/KEL*02	0	Jk(a-b+)	JK*02/JK*02	0	Lu(a-b+)	LU*02/LU*02	0	Fy(a-b+)	FY*02/FY*02W.01	2	MN	GYPA*01/GYPA*01	0	S s	GYPB*04/GYPB*04	0	D.	RHD*01/RHD*01N.01	2	C.c	RHCE*c/RHCE*C	2	e.e	RHCE*e/RHCE*e	2	Di(a-b+)	Wr(a-b+)	DI*02/DI*02	0	Yt(a+b-)	YT*01/YT*01	0	Co(a+b-)	CO*01.01/CO*01.01	0	Do(a+b-)	DO*01/DO*01	0	LW(a+b-)
HGDP00676	Middle East	Palestinian	m	A	ABO*A1.01/ABO*A1.01	0	n.a.	n.a.	n.a.	KEL*02/KEL*02	0	n.a.	JK*02/JK*02	0	n.a.	LU*02/LU*02	0	n.a.	FY*02/FY*02N.01	1.905	n.a.	GYPA*01/GYPA*02	2	n.a.	GYPB*04/GYPB*04	2	n.a.	RHD*01/RHD*01N.01	2	n.a.n.a.	RHCE*c/RHCE*c	2	n.a.	RHCE*e/RHCE*E	2	n.a.	n.a.	DI*02/DI*02	0	n.a.	YT*01/YT*01	0	n.a.	CO*01.01/CO*01.01	0	n.a.	DO*01/DO*01	0	n.a.
HGDP00677	Middle East	Palestinian	m	A	ABO*A1.01/ABO*A1.01	0	k	Kp(a-b+)	Js(a-b+)	KEL*02/KEL*02	0	Jk(a+b-)	JK*02/JK*02	0	Lu(a-b+)	LU*02/LU*02	0	Fy(a+b+)	FY*01/FY*02W.01	2	NN	GYPA*01/GYPA*01	0	S s	GYPB*04/GYPB*04	0	D.	RHD*01/RHD*01W.45	2	C.C.	RHCE*C/RHCE*C	2	e.e	RHCE*e/RHCE*e	2	Di(a-b+)	Wr(a-b+)	DI*02/DI*02	0	Yt(a+b-)	YT*01/YT*01	0	Co(a+b-)	CO*01.01/CO*01.01	0	Do(a+b+)	DO*01/DO*01	0	LW(a+b-)
HGDP00678	Middle East	Palestinian	m	B	ABO*A1.01/ABO*A1.01	0	k	Kp(a-b+)	Js(a-b+)	KEL*02/KEL*02	0	Jk(a+b-)	JK*02/JK*02	0	Lu(a-b+)	LU*02/LU*02	0	Fy(a+b-)	FY*01/FY*01	2	MM	GYPA*01/GYPA*01	0	S s	GYPB*04/GYPB*03	2	D.	RHD*01/RHD*01	0	C.C.	RHCE*C/RHCE*C	2	e.e	RHCE*e/RHCE*e	2	Di(a-b+)	Wr(a-b+)	DI*02/DI*02	0	Yt(a+b-)	YT*01/YT*01	0	Co(a+b-)	CO*01.01/CO*01.01	0	Do(a-b+)	DO*01/DO*01	0	LW(a+b-)
HGDP00679	Middle East	Palestinian	f	A	ABO*A1.01/ABO*A1.01	0	k	Kp(a-b+)	Js(a-b+)	KEL*02/KEL*02	0	Jk(a+b+)	JK*02/JK*02	0	Lu(a-b+)	LU*02/LU*02	0	Fy(a+b+)	FY*02/FY*01	2	MN	GYPA*01/GYPA*02	2	S s	GYPB*04/GYPB*03	2	D.	RHD*01/RHD*01	0	C.c	RHCE*c/RHCE*C	2	E e	RHCE*e/RHCE*E	2	Di(a-b+)	Wr(a-b+)	DI*02/DI*02	0	Yt(a+b-)	YT*01/YT*01	0	Co(a+b-)	CO*01.01/CO*01.01	0	Do(a+b+)	DO*01/DO*01	0	LW(a+b-)
HGDP00680	Middle East	Palestinian	f	O	ABO*A1.01/ABO*A1.01	0	k	Kp(a-b+)	Js(a-b+)	KEL*02/KEL*02	0	Jk(a+b+)	JK*02/JK*02	0	Lu(a-b+)	LU*02/LU*02	0	Fy(a-b+)	FY*02/FY*02	0	MM	GYPA*01/GYPA*01	0	S s	GYPB*04/GYPB*04	0	D.	RHD*01/RHD*01W.45	0	C.C.	RHCE*C/RHCE*C	2	e.e	RHCE*e/RHCE*e	2	Di(a-b+)	Wr(a-b+)	DI*02/DI*02	0	Yt(a+b-)	YT*01/YT*01	0	Co(a+b-)	CO*01.01/CO*01.01	0	Do(a+b+)	DO*01/DO*01	0	LW(a+b-)
HGDP00682	Middle East	Palestinian	f	O	ABO*O.01.02/ABO*O.01.01	1.986	k	Kp(a-b+)	Js(a-b+)	KEL*02/KEL*02	2	Jk(a+b+)	JK*02/JK*01W.01	2	Lu(a-b+)	LU*02/LU*02	2	Fy(a+b+)	FY*02/FY*01	2	MN	GYPA*01/GYPA*02	2	S s	GYPB*04/GYPB*03	2	D.	RHD*01/RHD*01	0	C.C.	RHCE*C/RHCE*C	2	e.e	RHCE*e/RHCE*e	2	Di(a-b+)	Wr(a-b+)	DI*02/DI*02	2	Yt(a+b-)	YT*01/YT*01	2	Co(a+b-)	CO*01.01/CO*01.01	2	Do(a+b+)	DO*01/DO*02	2	LW(a+b-)
HGDP00683	Middle East	Palestinian	f	O	ABO*O.01.75/ABO*O.01.01	2	k	Kp(a-b+)	Js(a-b+)	KEL*02/KEL*02	2	Jk(a+b-)	JK*01W.01/JK*01	2	Lu(a-b+)	LU*02/LU*02.19	2	Fy(a-b+)	FY*02/FY*02N.01	2	MN	GYPA*01/GYPA*02	2	SS	GYPB*03/GYPB*03	2	dd	RHD*01N.01/-	2	C.c	RHCE*c/RHCE*C	2	e.e	RHCE*e/RHCE*e	2	Di(a-b+)	Wr(a-b+)	DI*02/DI*02	2	Yt(a+b-)	YT*01/YT*01	2	Co(a+b-)	CO*01.01/CO*01.01	2	Do(a+b+)	DO*01/DO*02	2	LW(a+b-)
HGDP00684	Middle East	Palestinian	f	O	ABO*A1.01/ABO*A1.01	0	k	Kp(a-b+)	Js(a-b+)	KEL*02/KEL*02	0	Jk(a+b+)	JK*02/JK*02	0	Lu(a-b+)	LU*02/LU*02	0	Fy(a+b+)	FY*02/FY*02	0	MM	GYPA*01/GYPA*01	0	s	GYPB*04/GYPB*04	0	D.	RHD*01/RHD*01	0	cc	RHCE*c/RHCE*c	2	EE	RHCE*E/RHCE*E	2	Di(a-b+)	Wr(a-b+)	DI*02/DI*02	0	Yt(a+b-)	YT*01/YT*01	0	Co(a+b-)	CO*01.01/CO*01.01	0	Do(a+b-)	DO*01/DO*01	0	LW(a+b-)
HGDP00685	Middle East	Palestinian	f	O	ABO*A1.01/ABO*A1.01	0	K k	Kp(a-b+)	Js(a-b+)	KEL*02/KEL*02	0	Jk(a+b+)	JK*02/JK*02	0	Lu(a-b+)	LU*02/LU*02	0	Fy(a-b+)	FY*02/FY*02N.01	2	MN	GYPA*01/GYPA*01	0	S s	GYPB*04/GYPB*04	0	D.	RHD*01/RHD*01N.01	2	C.c	RHCE*c/RHCE*C	2	e.e	RHCE*e/RHCE*e	2	Di(a-b+)	Wr(a-b+)	DI*02/DI*02	0	Yt(a+b-)	YT*01/YT*01	0	Co(a+b-)	CO*01.01/CO*01.01	0	Do(a+b+)	DO*01/DO*01	0	LW(a+b-)
HGDP00686	Middle East	Palestinian	f	B	ABO*B.01/ABO*O.01.01	2	k	Kp(a-b+)	Js(a-b+)	KEL*02/KEL*02	2	Jk(a+b+)	JK*02/JK*01	2	Lu(a-b+)	LU*02/LU*02.19	2	Fy(a+b-)	FY*02N.01/FY*01	2	MM	GYPA*01/GYPA*01	2	s	GYPB*04/GYPB*04	2	D.	RHD*01/RHD*01	0	C.c	RHCE*c/RHCE*C	2	E e	RHCE*e/RHCE*E	2	Di(a-b+)	Wr(a-b+)	DI*02/DI*02	2	Yt(a+b-)	YT*01/YT*01	2	Co(a+b-)	CO*01.01/CO*01.01	2	Do(a+b-)	DO*01/DO*01	2	LW(a+b-)
HGDP00687	Middle East	Palestinian	f	A	ABO*A1.01/ABO*A1.01	0	k	Kp(a-b+)	Js(a-b+)	KEL*02/KEL*02	0	Jk(a-b+)	JK*02/JK*02	0	Lu(a-b+)	LU*02/LU*02	0	Fy(a+b-)	FY*02/FY*02	0	MM	GYPA*01/GYPA*01	0	S s	GYPB*04/GYPB*04	0	D.	RHD*01/RHD*01N.01	2	cc	RHCE*c/RHCE*c	2	E e	RHCE*e/RHCE*E	2	Di(a-b+)	Wr(a-b+)	DI*02/DI*02	0	Yt(a+b-)	YT*01/YT*01	0	Co(a+b-)	CO*01.01/CO*01.01	0	Do(a-b+)	DO*01/DO*01	0	LW(a+b-)
HGDP00688	Middle East	Palestinian	f	A	ABO*A1.01/ABO*A1.01	0	k	Kp(a-b+)	Js(a-b+)	KEL*02/KEL*02	0	Jk(a-b+)	JK*02/JK*02	0	Lu(a-b+)	LU*02/LU*02	0	Fy(a+b+)	FY*02/FY*02	0	MM	GYPA*01/GYPA*01	0	S s	GYPB*04/GYPB*04	0	D.	RHD*01/RHD*01	0	C.C.	RHCE*C/RHCE*C	2	E e	RHCE*e/RHCE*E	2	Di(a-b+)	Wr(a-b+)	DI*02/DI*02	0	Yt(a+b-)	YT*01/YT*01	0	Co(a+b-)	CO*01.01/CO*01.01	0	Do(a+b+)	DO*01/DO*01	0	LW(a+b-)
HGDP00689	Middle East	Palestinian	f	A	ABO*A1.01/ABO*A1.01	0	k	Kp(a-b+)	Js(a-b+)	KEL*02/KEL*02	0	Jk(a+b+)	JK*02/JK*02	0	Lu(a-b+)	LU*02/LU*02	0	Fy(a-b+)	FY*02/FY*02	0	MN	GYPA*01/GYPA*01	0	s	GYPB*04/GYPB*04	0	D.	RHD*01/RHD*01N.01	2	C.c	RHCE*c/RHCE*C	2	e.e	RHCE*e/RHCE*e	2	Di(a-b+)	Wr(a-b+)	DI*02/DI*02	0	Yt(a+b-)	YT*01/YT*01	0	Co(a+b-)	CO*01.01/CO*01.01	0	Do(a+b+)	DO*01/DO*01	0	LW(a+b-)
HGDP00690	Middle East	Palestinian	f	A	ABO*A1.01/ABO*A1.01	0	k	Kp(a-b+)	Js(a-b+)	KEL*02/KEL*02	0	Jk(a+b-)	JK*02/JK*02	0	Lu(a-b+)	LU*02/LU*02	0	Fy(a-b+)	FY*02/FY*02	0	MN	GYPA*01/GYPA*01	0	S s	GYPB*04/GYPB*04	0	D.	RHD*01/RHD*01N.01	2	C.c	RHCE*c/RHCE*C	2	e.e	RHCE*e/RHCE*e	2	Di(a-b+)	Wr(a-b+)	DI*02/DI*02	0	Yt(a+b-)	YT*01/YT*01	0	Co(a+b-)	CO*01.01/CO*01.01	0	Do(a-b+)	DO*01/DO*01	0	LW(a+b-)
HGDP00691	Middle East	Palestinian	f	B	ABO*B.01/ABO*O.01.01	2	k	Kp(a-b+)	Js(a-b+)	KEL*02/KEL*02	2	Jk(a-b+)	JK*02/JK*02	2	Lu(a-b+)	LU*02/LU*02.19	2	Fy(a-b+)	FY*02/FY*02N.01	2	MN	GYPA*01/GYPA*02	2	s	GYPB*04/GYPB*04	2	D.	RHD*01/RHD*01	0	C.c	RHCE*c/RHCE*C	2	e.e	RHCE*e/RHCE*e	2	Di(a-b+)	Wr(a-b+)	DI*02/DI*02	2	Yt(a+b-)	YT*01/YT*01	2	Co(a+b-)	CO*01.01/CO*01.01	2	Do(a+b+)	DO*01/DO*02	2	LW(a+b-)
HGDP00692	Middle East	Palestinian	f	O	ABO*A1.01/ABO*A1.01	0	k	Kp(a-b+)	Js(a-b+)	KEL*02/KEL*02	0	Jk(a+b+)	JK*02/JK*02	0	Lu(a-b+)	LU*02/LU*02	0	Fy(a-b+)	FY*02/FY*02	0	MM	GYPA*01/GYPA*01	0	s	GYPB*04/GYPB*04	0	D.	RHD*01/RHD*01N.01	2	C.c	RHCE*c/RHCE*C	2	e.e	RHCE*e/RHCE*e	2	Di(a-b+)	Wr(a-b+)	DI*02/DI*02	0	Yt(a+b-)	YT*01/YT*01	0	Co(a+b-)	CO*01.01/CO*01.01	0	Do(a+b+)	DO*01/DO*01	0	LW(a+b-)
HGDP00693	Middle East	Palestinian	f	O	ABO*A1.01/ABO*A1.01	0	k	Kp(a-b+)	Js(a-b+)	KEL*02/KEL*02	0	Jk(a-b+)	JK*02/JK*02	0	Lu(a-b+)	LU*02/LU*02	0	Fy(a-b+)	FY*02/FY*02	0	NN	GYPA*01/GYPA*01	0	SS	GYPB*04/GYPB*04	0	D.	RHD*01/RHD*01	0	C.c	RHCE*c/RHCE*C	2	E e	RHCE*e/RHCE*E	2	Di(a-b+)	Wr(a-b+)	DI*02/DI*02	0	Yt(a+b-)	YT*01/YT*01	0	Co(a+b-)	CO*01.01/CO*01.01	0	Do(a+b+)	DO*01/DO*01	0	LW(a+b-)
HGDP00694	Middle East	Palestinian	f	A	ABO*A1.01/ABO*A1.01	0	k	Kp(a-b+)	Js(a-b+)	KEL*02/KEL*02	0	Jk(a+b+)	JK*02/JK*02	0	Lu(a-b+)	LU*02/LU*02	0	Fy(a+b+)	FY*02/FY*02	0	MM	GYPA*01/GYPA*01	0	S s	GYPB*04/GYPB*04	0	D.	RHD*01W.45/RHD*01N.01	2	C.c	RHCE*c/RHCE*C	2	e.e	RHCE*e/RHCE*e	2	Di(a-b+)	Wr(a-b+)	DI*02/DI*02	0	Yt(a+b-)	YT*01/YT*01	0	Co(a+b-)	CO*01.01/CO*01.01	0	Do(a+b-)	DO*01/DO*01	0	LW(a+b-)
HGDP00696	Middle East	Palestinian	f	B	ABO*B.01/ABO*O.01.02	2	k	Kp(a-b+)	Js(a-b+)	KEL*02/KEL*02	2	Jk(a+b+)	JK*02/JK*01W.03,JK*01W.04	1.931	Lu(a-b+)	LU*02/LU*02.19	2	Fy(a-b+)	FY*02/FY*02N.01	2	MN	GYPA*01/GYPA*02	2	S s	GYPB*04/GYPB*06.02	2	D.	RHD*01/RHD*01N.01	2	C.c	RHCE*c/RHCE*C	2	e.e	RHCE*e/RHCE*e	2	Di(a-b+)	Wr(a-b+)	DI*02/DI*02	2	Yt(a+b-)	YT*01/YT*01	2	Co(a+b-)	CO*01.01/CO*01.01	2	Do(a+b+)	DO*01/DO*02	2	LW(a+b-)
HGDP00697	Middle East	Palestinian	f	A	ABO*A1.01/ABO*A1.01	0	K k	Kp(a-b+)	Js(a-b+)	KEL*02/KEL*02	0	Jk(a-b+)	JK*02/JK*02	0	Lu(a-b+)	LU*02/LU*02	0	Fy(a+b-)	FY*02/FY*02	0	MN	GYPA*01/GYPA*01	0	SS	GYPB*04/GYPB*04	0	dd	RHD*01N.01/-	2	cc	RHCE*c/RHCE*c	2	e.e	RHCE*e/RHCE*e	2	Di(a-b+)	Wr(a-b+)	DI*02/DI*02	0	Yt(a+b-)	YT*01/YT*01	0	Co(a+b-)	CO*01.01/CO*01.01	0	Do(a+b+)	DO*01/DO*01	0	LW(a+b-)
HGDP00698	Middle East	Palestinian	f	A	ABO*A2.09/ABO*O.01.02	1.986	k	Kp(a-b+)	Js(a-b+)	KEL*02/KEL*02	2	Jk(a+b+)	JK*02/JK*01	2	Lu(a-b+)	LU*02/LU*02	2	Fy(a-b-)	FY*02N.01/FY*02N.01	2	MM	GYPA*01/GYPA*01	2	S s	GYPB*04/GYPB*03	2	D.	RHD*01/RHD*01N.01	2	C.c	RHCE*c/RHCE*C	2	e.e	RHCE*e/RHCE*e	2	Di(a-b+)	Wr(a-b+)	DI*02/DI*02	2	Yt(a+b-)	YT*01/YT*01	2	Co(a+b-)	CO*01.01/CO*01.01	2	Do(a+b+)	DO*01/DO*02	2	LW(a+b-)
HGDP00699	Middle East	Palestinian	f	B	ABO*B.01/ABO*O.01.02	2	k	Kp(a-b+)	Js(a-b+)	KEL*02/KEL*02	2	Jk(a-b+)	JK*02/JK*02	2	Lu(a-b+)	LU*02/LU*02.19	2	Fy(a-b-)	FY*02N.01/FY*02N.01	2	MM	GYPA*01/GYPA*01	2	SS	GYPB*03/GYPB*03	2	dd	RHD*01N.01/-	2	cc	RHCE*c/RHCE*c	2	e.e	RHCE*e/RHCE*e	2	Di(a-b+)	Wr(a-b+)	DI*02/DI*02	2	Yt(a+b+)	YT*01/YT*02	2	Co(a+b-)	CO*01.01/CO*01.01	2	Do(a+b-)	DO*01/DO*01	2	LW(a+b-)
HGDP00700	Middle East	Palestinian	f	O	ABO*O.01.02/ABO*O.01.01	2	K k	Kp(a-b+)	Js(a-b+)	KEL*02/KEL*01.01	2	Jk(a+b-)	JK*01W.03,JK*01W.04/JK*01	1.931	Lu(a-b+)	LU*02/LU*02	2	Fy(a+b-)	FY*01/FY*01	2	NN	GYPA*02/GYPA*02	2	S s	GYPB*04/GYPB*03	2	D.	RHD*01/RHD*01	0	C.C.	RHCE*C/RHCE*C	2	e.e	RHCE*e/RHCE*e	2	Di(a-b+)	Wr(a-b+)	DI*02/DI*02	2	Yt(a+b-)	YT*01/YT*01	2	Co(a+b-)	CO*01.01/CO*01.01	2	Do(a+b-)	DO*01/DO*01	2	LW(a+b-)
HGDP00701	Middle East	Bedouin	f	O	ABO*O.01.02/ABO*O.01.01	2	K k	Kp(a-b+)	Js(a-b+)	KEL*02/KEL*01.01	2	Jk(a+b+)	JK*02/JK*01	2	Lu(a-b+)	LU*02/LU*02	2	Fy(a+b+)	FY*01/FY*02,FY*02W.01	1.905	MM	GYPA*01/GYPA*01	0	s	GYPB*04/GYPB*04	2	D.	RHD*01/RHD*01N.01	2	C.c	RHCE*c/RHCE*C	2	e.e	RHCE*e/RHCE*e	2	Di(a-b+)	Wr(a-b+)	DI*02/DI*02	2	Yt(a+b-)	YT*01/YT*01	2	Co(a+b-)	CO*01.01/CO*01.01	2	Do(a-b+)	DO*02/DO*02	2	LW(a+b-)
HGDP00703	America	Colombian	m	O	ABO*O.01.02/ABO*O.01.01	2	k	Kp(a-b+)	Js(a-b+)	KEL*02/KEL*02	2	Jk(a+b+)	JK*02/JK*01W.01	2	Lu(a-b+)	LU*02/LU*02	2	Fy(a+b-)	FY*01/FY*01	2	MM	GYPA*01/GYPA*01	0	S s	GYPB*04/GYPB*03	2	D.	RHD*01/RHD*01	0	C.c	RHCE*c/RHCE*C	2	E e	RHCE*e/RHCE*E	2	Di(a-b+)	Wr(a-b+)	DI*02/DI*02	2	Yt(a+b-)	YT*01/YT*01	2	Co(a+b-)	CO*01.01/CO*01.01	2	Do(a-b+)	DO*02/DO*02	2	LW(a+b-)
HGDP00704	America	Colombian	f	O	ABO*O.01.71/ABO*O.01.01	2	k	Kp(a-b+)	Js(a-b+)	KEL*02/KEL*02	2	Jk(a+b+)	JK*02/JK*01W.01	2	Lu(a-b+)	LU*02/LU*02	2	Fy(a+b-)	FY*01/FY*01	2	MN	GYPA*01/GYPA*02	2	s	GYPB*04/GYPB*04	2	D.	RHD*01/RHD*01	0	cc	RHCE*c/RHCE*c	2	EE	RHCE*E/RHCE*E	2	Di(a-b+)	Wr(a-b+)	DI*02/DI*02	2	Yt(a+b-)	YT*01/YT*01	2	Co(a+b-)	CO*01.01/CO*01.01	2	Do(a+b+)	DO*01/DO*02	2	LW(a+b-)
HGDP00708	America	Colombian	f	n.a.	ABO*O.01.75/ABO*O.01.01	2	k	Kp(a-b+)	Js(a-b+)	KEL*02/KEL*02	2	Jk(a-b+)	JK*02/JK*02	2	Lu(a-b+)	LU*02.-24/LU*02.-24	1.857	Fy(a+b+)	FY*02/FY*01	2	MN	GYPA*01/GYPA*02	2	s	GYPB*04/GYPB*04	2	D.	RHD*01/RHD*01	0	cc	RHCE*c/RHCE*c	2	EE	RHCE*E/RHCE*E	2	Di(a+b-)	Wr(a-b+)	DI*01/DI*01	2	Yt(a+b-)	YT*01/YT*01	2	Co(a+b-)	CO*01.01/CO*01.01	2	Do(a+b+)	DO*01/DO*02	2	LW(a+b-)
HGDP00710	America	Colombian	m	O	ABO*O.01.75/ABO*O.01.01	2	k	Kp(a-b+)	Js(a-b+)	KEL*02/KEL*02	2	Jk(a+b+)	JK*02/JK*01W.01	2	Lu(a-b+)	LU*02/LU*02.-24	1.929	Fy(a+b+)	FY*02/FY*01	2	MM	GYPA*01/GYPA*01	2	s	GYPB*04/GYPB*04	2	D.	RHD*01/RHD*01	0	cc	RHCE*c/RHCE*c	2	EE	RHCE*E/RHCE*E	2	Di(a-b+)	Wr(a-b+)	DI*02/DI*02	2	Yt(a+b-)	YT*01/YT*01	2	Co(a+b-)	CO*01.01/CO*01.01	2	Do(a-b+)	DO*02/DO*02	2	LW(a+b-)
HGDP00711	Asia	Cambodian	m	O	ABO*O.01.02/ABO*O.01.01	2	k	Kp(a-b+)	Js(a-b+)	KEL*02/KEL*02	2	Jk(a+b+)	JK*02/JK*01W.01	2	Lu(a-b+)	LU*02/LU*02.-24	1.929	Fy(a+b-)	FY*01/FY*01	2	MM	GYPA*01/GYPA*01	2	s	GYPB*04/GYPB*04	2	D.	RHD*01/RHD*01	0	C.c	RHCE*c/RHCE*C	2	E e	RHCE*e/RHCE*E	2	Di(a-b+)	Wr(a-b+)	DI*02/DI*02	2	Yt(a+b-)	YT*01/YT*01	2	Co(a+b-)	CO*01.01/CO*01.01	2	Do(a-b+)	DO*02/DO*02	2	LW(a+b-)
HGDP00712	Asia	Cambodian	f	B	ABO*B.01/ABO*O.01.02	2	k	Kp(a-b+)	Js(a-b+)	KEL*02/KEL*02	2	Jk(a-b+)	JK*02/JK*02	2	Lu(a-b+)	LU*02/LU*02	2	Fy(a+b-)	FY*01/FY*01	2	MM	GYPA*01/GYPA*01	0	s	GYPB*04/GYPB*04	2	D.	RHD*01/RHD*01	0	C.C.	RHCE*C/RHCE*C	2	e.e	RHCE*e/RHCE*e	2	Di(a-b+)	Wr(a-b+)	DI*02/DI*02	2	Yt(a+b-)	YT*01/YT*01	2	Co(a+b-)	CO*01.01/CO*01.01	2	Do(a-b+)	DO*02/DO*02	2	LW(a+b-)
HGDP00714	Asia	Cambodian	m	O	ABO*O.01.02/ABO*O.01.02	2	k	Kp(a-b+)	Js(a-b+)	KEL*02/KEL*02	2	Jk(a+b+)	JK*02/JK*01W.01	2	Lu(a-b+)	LU*02/LU*02	2	Fy(a+b-)	FY*01/FY*01	2	MM	GYPA*01/GYPA*01	0	s	GYPB*04/GYPB*04	2	D.	RHD*01/RHD*01	0	C.C.	RHCE*C/RHCE*C	2	e.e	RHCE*e/RHCE*e	2	Di(a-b+)	Wr(a-b+)	DI*02/DI*02	2	Yt(a+b-)	YT*01/YT*01	2	Co(a+b-)	CO*01.01/CO*01.01	2	Do(a-b+)	DO*02/DO*02	2	LW(a+b-)
HGDP00715	Asia	Cambodian	m	B	ABO*B.01/ABO*O.01.02	2	k	Kp(a-b+)	Js(a-b+)	KEL*02/KEL*02	2	Jk(a+b+)	JK*02/JK*01W.01	2	Lu(a-b+)	LU*02/LU*02	2	Fy(a+b-)	FY*01/FY*01	2	MM	GYPA*01/GYPA*01	2	s	GYPB*04/GYPB*04	2	D.	RHD*01/RHD*01	0	C.c	RHCE*c/RHCE*C	2	E e	RHCE*e/RHCE*E	2	Di(a-b+)	Wr(a-b+)	DI*02/DI*02	2	Yt(a+b-)	YT*01/YT*01	2	Co(a+b-)	CO*01.01/CO*01.01	2	Do(a-b+)	DO*02/DO*02	2	LW(a+b-)
HGDP00716	Asia	Cambodian	m	B	ABO*B.01/ABO*O.01.01	2	k	Kp(a-b+)	Js(a-b+)	KEL*02/KEL*02	2	Jk(a+b-)	JK*01W.01/JK*01W.01	2	Lu(a-b+)	LU*02/LU*02.-24	1.929	Fy(a+b-)	FY*01/FY*01	2	MN	GYPA*01/GYPA*02	2	s	GYPB*04/GYPB*04	2	D.	RHD*01/RHD*01	2	C.C.	RHCE*C/RHCE*C	2	e.e	RHCE*e/RHCE*e	2	Di(a-b+)	Wr(a-b+)	DI*02/DI*02	2	Yt(a+b-)	YT*01/YT*01	2	Co(a+b-)	CO*01.01/CO*01.01	2	Do(a-b+)	DO*02/DO*02	2	LW(a+b-)
HGDP00719	Asia	Cambodian	f	AB	ABO*A1.01/ABO*B.01	2	k	Kp(a-b+)	Js(a-b+)	KEL*02/KEL*02	2	Jk(a-b+)	JK*02/JK*02N.13,JK*02N.12,JK*02N.11	1.931	Lu(a-b+)	LU*02/LU*02	2	Fy(a+b-)	FY*01/FY*01	2	MN	GYPA*02/GYPA*01	1.889	s	GYPB*04/GYPB*04	2	D.	RHD*01/RHD*01	0	C.c	RHCE*c/RHCE*C	2	E e	RHCE*e/RHCE*E	2	Di(a+b+)	Wr(a-b+)	DI*02/DI*01	2	Yt(a+b-)	YT*01/YT*01	2	Co(a+b-)	CO*01.01/CO*01.01	2	Do(a-b+)	DO*02/DO*02	2	LW(a+b-)
HGDP00721	Asia	Cambodian	f	A	ABO*A2.09/ABO*O.01.02	1.959	k	Kp(a-b+)	Js(a-b+)	KEL*02/KEL*02	2	Jk(a+b-)	JK*01W.01/JK*01	2	Lu(a-b+)	LU*02/LU*02.19	2	Fy(a+b-)	FY*01/FY*01	2	MM	GYPA*01/GYPA*01	2	s	GYPB*04/GYPB*04	2	D.	RHD*01/RHD*01	0	C.C.	RHCE*C/RHCE*C	2	e.e	RHCE*e/RHCE*e	2	Di(a-b+)	Wr(a-b+)	DI*02/DI*02	2	Yt(a+b-)	YT*01/YT*01	2	Co(a+b-)	CO*01.01/CO*01.01	2	Do(a-b+)	DO*02/DO*02	2	LW(a+b-)
HGDP00723	Middle East	Palestinian	m	A	ABO*O.01.01/ABO*O.01.01	2	k	Kp(a-b+)	Js(a-b+)	KEL*02/KEL*02	2	Jk(a+b-)	JK*01/JK*01	2	Lu(a-b+)	LU*02/LU*02.19	2	Fy(a-b+)	FY*02/FY*02N.01	2	NN	GYPA*02/GYPA*02	2	SS	GYPB*03/GYPB*03	0	D.	RHD*01/RHD*01N.01	2	C.c	RHCE*c/RHCE*C	2	e.e	RHCE*e/RHCE*e	2	Di(a-b+)	Wr(a-b+)	DI*02/DI*02	2	Yt(a+b-)	YT*01/YT*01	2	Co(a+b-)	CO*01.01/CO*01.01	2	Do(a-b+)	DO*02/DO*02	2	LW(a+b-)
HGDP00724	Middle East	Palestinian	m	O	ABO*O.01.75/ABO*O.01.01	0	k	Kp(a-b+)	Js(a-b+)	KEL*02/KEL*02	2	Jk(a+b-)	JK*01W.01/JK*01	2	Lu(a-b+)	LU*02/LU*02	2	Fy(a-b+)	FY*02/FY*02N.01	2	MN	GYPA*01/GYPA*02	2	S s	GYPB*04/GYPB*03	2	D.	RHD*01/RHD*01N.01	2	cc	RHCE*c/RHCE*c	2	E e	RHCE*e/RHCE*E	2	Di(a-b+)	Wr(a-b+)	DI*02/DI*02	2	Yt(a+b-)	YT*01/YT*01	2	Co(a+b-)	CO*01.01/CO*01.01	2	Do(a-b+)	DO*02/DO*02	2	LW(a+b-)
HGDP00726	Middle East	Palestinian	m	AB	ABO*A1.01/ABO*B.01	2	k	Kp(a-b+)	Js(a-b+)	KEL*02/KEL*02	2	Jk(a+b+)	JK*02/JK*01W.03,JK*01W.04	1.931	Lu(a-b+)	LU*02/LU*02.-13	2	Fy(a+b-)	FY*01/FY*01	2	NN	GYPA*02/GYPA*02	2	SS	GYPB*03/GYPB*06.02	2	D.	RHD*01W.45/RHD*01N.01	2	C.c	RHCE*c/RHCE*C	2	e.e	RHCE*e/RHCE*e	2	Di(a-b+)	Wr(a-b+)	DI*02/DI*02	2	Yt(a+b+)	YT*01/YT*02	2	Co(a+b-)	CO*01.01/CO*01.01	2	Do(a+b+)	DO*01/DO*02	2	LW(a+b-)
HGDP00727	Middle East	Palestinian	m	AB	ABO*A1.01/ABO*B.01	2	k	Kp(a-b+)	Js(a-b+)	KEL*02/KEL*02	2	Jk(a+b+)	JK*02/JK*01	2	Lu(a-b+)	LU*02/LU*02.19	2	Fy(a+b+)	FY*02/FY*01	2	NN	GYPA*02/GYPA*02	2	S s	GYPB*04/GYPB*03	2	D.	RHD*01/RHD*01	0	C.c	RHCE*c/RHCE*C	2	E e	RHCE*e/RHCE*E	2	Di(a-b+)	Wr(a-b+)	DI*02/DI*02	2	Yt(a+b-)	YT*01/YT*01	2	Co(a+b-)	CO*01.01/CO*01.01	2	Do(a-b+)	DO*02/DO*02	2	LW(a+b-)
HGDP00729	Middle East	Palestinian	m	A	ABO*A1.01/ABO*O.01.01	2	k	Kp(a-b+)	Js(a-b+)	KEL*02/KEL*02	2	Jk(a+b+)	JK*02/JK*02	0	Lu(a-b+)	LU*02/LU*02	0	Fy(a+b-)	FY*01/FY*01	2	MN	GYPA*01/GYPA*02	2	s	GYPB*04/GYPB*04	2	D.	RHD*01/RHD*01N.01	2	C.c	RHCE*c/RHCE*C	2	e.e	RHCE*e/RHCE*e	2	Di(a-b+)	Wr(a-b+)	DI*02/DI*02	0	Yt(a+b-)	YT*01/YT*01	2	Co(a+b-)	CO*01.01/CO*01.01	2	Do(a-b+)	DO*02/DO*02	2	LW(a+b-)
HGDP00730	Middle East	Palestinian	m	A	ABO*A1.01/ABO*O.01.09	2	k	Kp(a-b+)	Js(a-b+)	KEL*02/KEL*02	2	Jk(a+b+)	JK*02/JK*02	0	Lu(a-b+)	LU*02/LU*02	0	Fy(a+b-)	FY*01/FY*01	2	MN	GYPA*01/GYPA*02	2	S s	GYPB*04/GYPB*03	2	D.	RHD*01/RHD*01N.01	2	C.c	RHCE*c/RHCE*C	2	e.e	RHCE*e/RHCE*e	2	Di(a-b+)	Wr(a-b+)	DI*02/DI*02	0	Yt(a+b+)	YT*01/YT*02	2	Co(a+b+)	CO*01.01/CO*02	2	Do(a-b+)	DO*01/DO*01	0	LW(a+b-)
HGDP00731	Middle East	Palestinian	m	AB	ABO*A1.01/ABO*B.01	2	k	Kp(a-b+)	Js(a-b+)	KEL*02/KEL*02	2	Jk(a-b+)	JK*02/JK*02	2	Lu(a-b+)	LU*02/LU*02	2	Fy(a-b+)	FY*02/FY*02N.01	2	MN	GYPA*01/GYPA*02	2	SS	GYPB*03/GYPB*03	2	D.	RHD*01/RHD*10.00	2	cc	RHCE*c/RHCE*c	2	e.e	RHCE*e/RHCE*e	2	Di(a-b+)	Wr(a-b+)	DI*02/DI*02	2	Yt(a+b-)	YT*01/YT*01	2	Co(a+b-)	CO*01.01/CO*01.01	2	Do(a+b+)	DO*01/DO*02	2	LW(a+b-)
HGDP00732	Middle East	Palestinian	m	A	ABO*A2.01/ABO*O.01.02	2	k	Kp(a-b+)	Js(a-b+)	KEL*02/KEL*02	2	Jk(a+b+)	JK*02/JK*01	2	Lu(a-b+)	LU*02/LU*02	2	Fy(a-b+)	FY*02/FY*02N.01	2	MN	GYPA*01/GYPA*02	2	SS	GYPB*03/GYPB*03	2	D.	RHD*01/RHD*01	0	C.c	RHCE*c/RHCE*C	2	e.e	RHCE*e/RHCE*e	2	Di(a-b+)	n.a.	DI*02/DI*02	2	Yt(a+b-)	YT*01/YT*01	2	Co(a+b-)	CO*01.01/CO*01.01	2	Do(a+b+)	DO*01/DO*02	2	LW(a+b-)
HGDP00733	Middle East	Palestinian	m	A	ABO*A1.01/ABO*O.01.01	2	k	Kp(a-b+)	Js(a-b+)	KEL*02/KEL*02	2	Jk(a+b-)	JK*01W.01/JK*01	2	Lu(a-b+)	LU*02/LU*02	2	Fy(a-b+)	FY*02/FY*02	2	MN	GYPA*01/GYPA*02	2	s	GYPB*04/GYPB*04	2	D.	RHD*01/RHD*01N.01	2	C.c	RHCE*c/RHCE*C	2	e.e	RHCE*e/RHCE*e	2	Di(a-b+)	Wr(a-b+)	DI*02/DI*02	2	Yt(a+b-)	YT*01/YT*01	2	Co(a+b-)	CO*01.01/CO*01.01	2	Do(a+b+)	DO*01/DO*02	2	LW(a+b-)
HGDP00734	Middle East	Palestinian	m	B	ABO*B.01/ABO*B.01	2	k	Kp(a-b+)	Js(a-b+)	KEL*02/KEL*02	2	Jk(a+b-)	JK*02/JK*02	0	Lu(a-b+)	LU*02/LU*02	0	Fy(a-b+)	FY*02/FY*02N.01	2	MM	GYPA*01/GYPA*01	2	SS	GYPB*03/GYPB*03	2	D.	RHD*01/RHD*01	0	C.c	RHCE*c/RHCE*C	2	E e	RHCE*e/RHCE*E	2	Di(a-b+)	Wr(a-b+)	DI*02/DI*02	0	Yt(a+b-)	YT*01/YT*01	2	Co(a+b-)	CO*01.01/CO*01.01	2	Do(a+b+)	DO*01/DO*01	0	LW(a+b-)
HGDP00735	Middle East	Palestinian	f	B	ABO*B.01/ABO*O.01.02	2	k	Kp(a+b+)	Js(a-b+)	KEL*02/KEL*02.03	2	Jk(a+b+)	JK*02/JK*01	2	Lu(a-b+)	LU*02/LU*02.19	2	Fy(a-b+)	FY*02/FY*02N.01	1.905	MN	GYPA*01/GYPA*02	2	S s	GYPB*04/GYPB*03	2	D.	RHD*01/RHD*01	0	C.c	RHCE*c/RHCE*C	2	E e	RHCE*e/RHCE*E	2	Di(a-b+)	Wr(a-b+)	DI*02/DI*02	2	Yt(a+b-)	YT*01/YT*01	2	Co(a+b-)	CO*01.01/CO*01.01	2	Do(a+b+)	DO*01/DO*02	2	LW(a+b-)
HGDP00736	Middle East	Palestinian	f	O	ABO*O.01.02/ABO*O.01.01	2	k	Kp(a-b+)	Js(a-b+)	KEL*02/KEL*02	2	Jk(a+b+)	JK*02/JK*01W.03,JK*01W.04	1.931	Lu(a-b+)	LU*02/LU*02	2	Fy(a+b-)	FY*01/FY*01	2	MM	GYPA*01/GYPA*01	2	S s	GYPB*04/GYPB*03	2	D.	RHD*01/RHD*01N.01	2	C.c	RHCE*c/RHCE*C	2	e.e	RHCE*e/RHCE*e	2	Di(a-b+)	Wr(a-b+)	DI*02/DI*02	2	Yt(a+b-)	YT*01/YT*01	2	Co(a+b-)	CO*01.01/CO*01.01	2	Do(a+b+)	DO*01/DO*02	2	LW(a+b-)
HGDP00738	Middle East	Palestinian	f	B	ABO*B.01/ABO*B.01	2	k	Kp(a-b+)	Js(a-b+)	KEL*02/KEL*02	2	Jk(a-b+)	JK*02/JK*02	2	Lu(a-b+)	LU*02/LU*02.-13	2	Fy(a-b+)	FY*02/FY*02N.01	2	MM	GYPA*01/GYPA*01	2	S s	GYPB*04/GYPB*03	2	D.	RHD*01/RHD*01	0	C.c	RHCE*c/RHCE*C	2	E e	RHCE*e/RHCE*E	2	Di(a-b+)	Wr(a-b+)	DI*02/DI*02	2	Yt(a+b+)	YT*01/YT*02	2	Co(a+b-)	CO*01.01/CO*01.01	2	Do(a+b+)	DO*02/DO*01.-05	2	LW(a+b-)
HGDP00739	Middle East	Palestinian	f	B	ABO*B.01/ABO*O.01.01	2	k	Kp(a-b+)	Js(a-b+)	KEL*02/KEL*02	2	Jk(a-b+)	JK*02/JK*02	2	Lu(a-b+)	LU*02/LU*02	2	Fy(a-b+)	FY*02/FY*02N.01	2	MN	GYPA*01/GYPA*02	2	s	GYPB*04/GYPB*04	2	D.	RHD*01/RHD*01	0	C.C.	RHCE*C/RHCE*C	2	e.e	RHCE*e/RHCE*e	2	Di(a-b+)	Wr(a-b+)	DI*02/DI*02	2	Yt(a+b-)	YT*01/YT*01	2	Co(a+b-)	CO*01.01/CO*01.01	2	Do(a+b+)	DO*01/DO*02	2	LW(a+b-)
HGDP00740	Middle East	Palestinian	f	A	ABO*A1.01/ABO*O.01.01	2	k	Kp(a-b+)	Js(a-b+)	KEL*02/KEL*02	2	Jk(a+b+)	JK*02/JK*01	2	Lu(a-b+)	LU*02/LU*02.19	2	Fy(a+b+)	FY*02/FY*01	2	MM	GYPA*01/GYPA*01	2	SS	GYPB*03/GYPB*03	2	D.	RHD*01/RHD*01	0	C.c	RHCE*c/RHCE*C	2	E e	RHCE*e/RHCE*E	2	Di(a-b+)	Wr(a-b+)	DI*02/DI*02	2	Yt(a+b-)	YT*01/YT*01	2	Co(a+b-)	CO*01.01/CO*01.01	2	Do(a+b-)	DO*01/DO*01	2	LW(a+b-)
HGDP00741	Middle East	Palestinian	f	A	ABO*A2.09/ABO*O.01.02	2	k	Kp(a-b+)	Js(a-b+)	KEL*02/KEL*02	2	Jk(a+b+)	JK*02/JK*01	2	Lu(a+b+)	LU*02/LU*01.19	2	Fy(a+b-)	FY*01/FY*01	2	MN	GYPA*01/GYPA*02	2	s	GYPB*04/GYPB*04	2	D.	RHD*01,RHD*01EL.36/RHD*01,RHD*01EL.36	0	cc	RHCE*c/RHCE*c	2	EE	RHCE*E/RHCE*E	2	Di(a-b+)	Wr(a-b+)	DI*02/DI*02	2	Yt(a+b-)	YT*01/YT*01	2	Co(a+b-)	CO*01.01/CO*01.01	2	Do(a-b+)	DO*02/DO*02	2	LW(a+b-)
HGDP00744	Middle East	Palestinian	f	O	ABO*A1.01/ABO*A1.01	0	k	Kp(a-b+)	Js(a-b+)	KEL*02/KEL*02	0	Jk(a+b+)	JK*02/JK*02	0	Lu(a-b+)	LU*02/LU*02	0	Fy(a+b-)	FY*01/FY*01	2	MM	GYPA*01/GYPA*01	0	SS	GYPB*03/GYPB*03	2	D.	RHD*01/RHD*01	0	C.C.	RHCE*C/RHCE*C	2	e.e	RHCE*e/RHCE*e	2	Di(a-b+)	Wr(a-b+)	DI*02/DI*02	0	Yt(a+b+)	YT*01/YT*01	0	Co(a+b-)	CO*01.01/CO*01.01	0	Do(a+b+)	DO*01/DO*01	0	LW(a+b-)
HGDP00745	Middle East	Palestinian	f	A	ABO*A1.01/ABO*O.01.01	2	k	Kp(a-b+)	Js(a-b+)	KEL*02/KEL*02	2	Jk(a-b+)	JK*02/JK*02	2	Lu(a-b+)	LU*02/LU*02.19	2	Fy(a+b+)	FY*02/FY*01	2	MN	GYPA*01/GYPA*01	2	S s	GYPB*04/GYPB*06.02	2	D.	RHD*01/RHD*01N.01	2	C.c	RHCE*c/RHCE*C	2	e.e	RHCE*e/RHCE*e	2	Di(a-b+)	Wr(a-b+)	DI*02/DI*02	2	Yt(a+b-)	YT*01/YT*01	2	Co(a+b-)	CO*01.01/CO*01.01	2	Do(a+b+)	DO*01/DO*02	2	LW(a+b-)
HGDP00746	Middle East	Palestinian	f	AB	ABO*A1.01/ABO*B.01	2	k	Kp(a-b+)	Js(a-b+)	KEL*02/KEL*02	2	Jk(a-b+)	JK*02/JK*02	2	Lu(a-b+)	LU*02/LU*02	2	Fy(a+b+)	FY*01/FY*02W.01	2	MN	GYPA*01/GYPA*02	2	s	GYPB*04/GYPB*04	2	D.	RHD*01/RHD*01	0	C.c	RHCE*c/RHCE*C	2	e.e	RHCE*e/RHCE*e	2	Di(a-b+)	Wr(a-b+)	DI*02/DI*02	2	Yt(a+b-)	YT*01/YT*01	2	Co(a+b-)	CO*01.01/CO*01.01	2	Do(a+b+)	DO*01/DO*02	2	LW(a+b-)
HGDP00747	Asia	Japanese	m	O	ABO*O.01.02/ABO*O.01.01	2	k	Kp(a-b+)	Js(a-b+)	KEL*02/KEL*02	2	Jk(a-b+)	JK*02/JK*02N.13,JK*02N.12,JK*02N.11	1.931	Lu(a-b+)	LU*02/LU*02	2	Fy(a+b-)	FY*01/FY*01	2	MM	GYPA*01/GYPA*01	0	s	GYPB*04/GYPB*04	2	D.	RHD*01/RHD*01	0	C.c	RHCE*c/RHCE*C	2	E e	RHCE*e/RHCE*E	2	Di(a-b+)	Wr(a-b+)	DI*02/DI*02	2	Yt(a+b-)	YT*01/YT*01	2	Co(a+b-)	CO*01.01/CO*01.01	2	Do(a-b+)	DO*02/DO*02	2	LW(a+b-)
HGDP00748	Asia	Japanese	m	O	ABO*O.01.02/ABO*O.01.01	2	k	Kp(a-b+)	Js(a-b+)	KEL*02/KEL*02	2	Jk(a+b+)	JK*02/JK*01W.01	2	Lu(a-b+)	LU*02/LU*02	2	Fy(a+b-)	FY*01/FY*01	2	MN	GYPA*01/GYPA*02	2	s	GYPB*04/GYPB*04	2	D.	RHD*01/RHD*01	0	C.C.	RHCE*C/RHCE*C	2	e.e	RHCE*e/RHCE*e	2	Di(a-b+)	Wr(a-b+)	DI*02/DI*02	2	Yt(a+b-)	YT*01/YT*01	2	Co(a+b-)	CO*01.01/CO*01.01	2	Do(a-b+)	DO*02/DO*02	2	LW(a+b-)
HGDP00750	Asia	Japanese	m	AB	ABO*A1.01/ABO*B.01	2	k	Kp(a-b+)	Js(a-b+)	KEL*02/KEL*02	2	Jk(a+b-)	JK*01W.01/JK*01W.01	2	Lu(a-b+)	LU*02/LU*02	2	Fy(a+b-)	FY*01/FY*01	2	NN	GYPA*02/GYPA*02	2	s	GYPB*04/GYPB*04	2	D.	RHD*01/RHD*01	0	cc	RHCE*c/RHCE*c	2	EE	RHCE*E/RHCE*E	2	Di(a-b+)	Wr(a-b+)	DI*02/DI*02	2	Yt(a+b-)	YT*01/YT*01	2	Co(a+b-)	CO*01.01/CO*01.01	2	Do(a-b+)	DO*02/DO*02	2	LW(a+b-)
HGDP00751	Asia	Japanese	m	A	ABO*A1.02/ABO*O.01.01	2	k	Kp(a-b+)	Js(a-b+)	KEL*02/KEL*02	2	Jk(a-b+)	JK*02/JK*02	2	Lu(a-b+)	LU*02/LU*02.-24	1.929	Fy(a+b+)	FY*02/FY*01	2	MN	GYPA*01/GYPA*02	2	s	GYPB*04/GYPB*04	2	D.	RHD*01/RHD*01	0	C.C.	RHCE*C/RHCE*C	2	e.e	RHCE*e/RHCE*e	2	Di(a-b+)	Wr(a-b+)	DI*02/DI*02	2	Yt(a+b-)	YT*01/YT*01	2	Co(a+b-)	CO*01.01/CO*01.01	2	Do(a-b+)	DO*02/DO*02	2	LW(a+b-)
HGDP00752	Asia	Japanese	m	A	ABO*A1.01/ABO*A1.02	2	k	Kp(a-b+)	Js(a-b+)	KEL*02/KEL*02	2	Jk(a-b+)	JK*02/JK*02	2	Lu(a-b+)	LU*02/LU*02.-24	1.929	Fy(a+b-)	FY*01/FY*01	2	MN	GYPA*01/GYPA*02	2	S s	GYPB*04/GYPB*03	2	D.	RHD*01/RHD*01	0	C.c	RHCE*c/RHCE*C	2	E e	RHCE*e/RHCE*E	2	Di(a-b+)	Wr(a-b+)	DI*02/DI*02	2	Yt(a+b-)	YT*01/YT*01	2	Co(a+b-)	CO*01.01/CO*01.01	2	Do(a-b+)	DO*02/DO*02	2	LW(a+b-)
HGDP00753	Asia	Japanese	m	O	ABO*O.01.02/ABO*O.01.01	2	k	Kp(a-b+)	Js(a-b+)	KEL*02/KEL*02	2	Jk(a+b+)	JK*01W.01/JK*02N.13,JK*02N.12,JK*02N.11	1.931	Lu(a-b+)	LU*02/LU*02	2	Fy(a+b-)	FY*01/FY*01	2	MN	GYPA*01/GYPA*02	2	s	GYPB*04/GYPB*04	2	D.	RHD*01/RHD*01	0	C.C.	RHCE*c/RHCE*c	2	e.e	RHCE*e/RHCE*e	2	Di(a-b+)	Wr(a-b+)	DI*02/DI*02	2	Yt(a+b-)	YT*01/YT*01	2	Co(a+b-)	CO*01.01/CO*01.01	2	Do(a-b+)	DO*02/DO*02	2	LW(a+b-)
HGDP00754	#N/A	#N/A	#N/A	A	ABO*A1.01/ABO*O.01.01	2	k	Kp(a-b+)	Js(a-b+)	KEL*02/KEL*02	2	Jk(a-b+)	JK*02/JK*02N.13,JK*02N.12,JK*02N.11	1.931	Lu(a-b+)	LU*02/LU*02.19	2	Fy(a+b-)	FY*01/FY*01	2	MM	GYPA*01/GYPA*01	0	S s	GYPB*04/GYPB*03	2	D.	RHD*01/RHD*01	0	C.c	RHCE*c/RHCE*C	2	E e	RHCE*e/RHCE*E	2	Di(a-b+)	Wr(a-b+)	DI*02/DI*02	2	Yt(a+b-)	YT*01/YT*01	2	Co(a+b-)	CO*01.01/CO*01.01	2	Do(a+b-)	DO*01/DO*01	2	LW(a+b-)
HGDP00755	Asia	Japanese	m	A	ABO*A1.01/ABO*O.01.01	2	k	Kp(a-b+)	Js(a-b+)	KEL*02/KEL*02	2	Jk(a+b-)	JK*01W.01/JK*01	1.862	Lu(a-b+)	LU*02/LU*02	2	Fy(a+b-)	FY*01/FY*01	2	MN	GYPA*01/GYPA*02	2	s	GYPB*04/GYPB*04	2	D.	RHD*01/RHD*01N.01	2	cc	RHCE*c/RHCE*c	2	E e	RHCE*e/RHCE*E	2	Di(a-b+)	Wr(a-b+)	DI*02/DI*02	2	Yt(a+b-)	YT*01/YT*01	2	Co(a+b-)	CO*01.01/CO*01.01	2	Do(a-b+)	DO*02/DO*02	2	LW(a+b-)
HGDP00756	Asia	Japanese	f	O	ABO*O.01.02,ABO*O.01.39,ABO*O.01.13/ABO*O.01.02,ABO*O.01.39,ABO*O.01.13	1.946	k	Kp(a-b+)	Js(a-b+)	KEL*02/KEL*02	2	Jk(a+b+)	JK*02/JK*01W.01	2	Lu(a-b+)	LU*02/LU*02	2	Fy(a+b-)	FY*01/FY*01	2	MN	GYPA*02/GYPA*02	2	s	GYPB*04/GYPB*04	2	D.	RHD*01/RHD*01N.01	2	cc	RHCE*c/RHCE*c	2	E e	RHCE*e/RHCE*E	2	Di(a-b+)	Wr(a-b+)	DI*02/DI*02	2	Yt(a+b-)	YT*01/YT*01	2	Co(a+b-)	CO*01.01/CO*01.01	2	Do(a+b+)	DO*01/DO*02	2	LW(a+b-)
HGDP00757	Asia	Japanese	m	AB	ABO*B.01/ABO*A1.02	1.986	k	Kp(a-b+)	Js(a-b+)	KEL*02/KEL*02	2	Jk(a+b-)	JK*01W.01/JK*01	2	Lu(a-b+)	LU*02/LU*02	2	Fy(a+b-)	FY*01/FY*01	2	NN	GYPA*02/GYPA*02	2	s	GYPB*04/GYPB*04	2	D.	RHD*01/RHD*01	2	C.c	RHCE*c/RHCE*C	2	E e	RHCE*e/RHCE*E	2	Di(a-b+)	Wr(a-b+)	DI*02/DI*02	2	Yt(a+b-)	YT*01/YT*01	2	Co(a+b-)	CO*01.01/CO*01.01	2	Do(a-b+)	DO*02/DO*02	2	LW(a+b-)
HGDP00758	Asia	Japanese	m	B	ABO*O.01.02/ABO*B.01	1.986	k	Kp(a-b+)	Js(a-b+)	KEL*02/KEL*02	2	Jk(a+b-)	JK*01W.01/JK*01	2	Lu(a-b+)	LU*02/LU*02.-24	1.929	Fy(a+b+)	FY*02/FY*01	2	MN	GYPA*01/GYPA*02	2	s	GYPB*04/GYPB*04	2	D.	RHD*01/RHD*01	0	C.c	RHCE*c/RHCE*C	2	E e	RHCE*e/RHCE*E	2	Di(a-b+)	Wr(a-b+)	DI*02/DI*02	2	Yt(a+b-)	YT*01/YT*01	2	Co(a+b-)	CO*01.01/CO*01.01	2	Do(a-b+)	DO*02/DO*02	2	LW(a+b-)
HGDP00759	Asia	Japanese	m	A	ABO*A1.02/ABO*O.01.01	2	k	Kp(a-b+)	Js(a-b+)	KEL*02/KEL*02	2	Jk(a-b+)	JK*02/JK*02	2	Lu(a-b+)	LU*02/LU*02	2	Fy(a+b-)	FY*01/FY*01	2	MN	GYPA*01/GYPA*02	2	s	GYPB*04/GYPB*04	2	D.	RHD*01/RHD*01	0	C.c	RHCE*c/RHCE*C	2	E e	RHCE*e/RHCE*E	2	Di(a-b+)	Wr(a-b+)	DI*02/DI*02	2	Yt(a+b-)	YT*01/YT*01	2	Co(a+b-)	CO*01.01/CO*01.01	2	Do(a-b+)	DO*02/DO*02	2	LW(a+b-)
HGDP00760	Asia	Japanese	f	B	ABO*B.01/ABO*O.01.02	2	k	Kp(a-b+)	Js(a-b+)	KEL*02/KEL*02.31	2	Jk(a+b-)	JK*01/JK*01	2	Lu(a-b+)	LU*02/LU*02	2	Fy(a+b-)	FY*01/FY*01	2	NN	GYPA*02/GYPA*02	2	s	GYPB*04/GYPB*04	2	D.	RHD*01/RHD*01	0	C.C.	RHCE*C/RHCE*C	2	e.e	RHCE*e/RHCE*e	2	Di(a-b+)	Wr(a-b+)	DI*02/DI*02	2	Yt(a+b-)	YT*01/YT*01	2	Co(a+b-)	CO*01.01/CO*01.01	2	Do(a-b+)	DO*02/DO*02	2	LW(a+b-)
HGDP00761	Asia	Japanese	f	A	ABO*A1.02/ABO*O.01.01	2	k	Kp(a-b+)	Js(a-b+)	KEL*02/KEL*02	2	Jk(a+b-)	JK*01W.01/JK*01W.01	2	Lu(a-b+)	LU*02/LU*02	2	Fy(a+b+)	FY*02/FY*01	2	NN	GYPA*02/GYPA*02	2	s	GYPB*04/GYPB*04	2	D.	RHD*01/RHD*01	0	C.c	RHCE*c/RHCE*C	2	E e	RHCE*e/RHCE*E	2	Di(a+b+)	Wr(a-b+)	DI*02/DI*01	2	Yt(a+b-)	YT*01/YT*01	2	Co(a+b-)	CO*01.01/CO*01.01	2	Do(a-b+)	DO*02/DO*02	2	LW(a+b-)
HGDP00762	Asia	Japanese	m	O	ABO*O.01.02/ABO*O.01.01	2	k	Kp(a-b+)	Js(a-b+)	KEL*02/KEL*02	2	Jk(a+b+)	JK*02/JK*01W.01	2	Lu(a-b+)	LU*02/LU*02	2	Fy(a+b+)	FY*02/FY*01	2	MM	GYPA*01/GYPA*01	2	s	GYPB*04/GYPB*04	2	D.	RHD*01/RHD*01	0	C.C.	RHCE*C/RHCE*C	2	e.e	RHCE*e/RHCE*e	2	Di(a+b+)	Wr(a-b+)	DI*02/DI*01	2	Yt(a+b-)	YT*01/YT*01	2	Co(a+b-)	CO*01.01/CO*01.01	2	Do(a+b+)	DO*01/DO*02	2	LW(a+b-)
HGDP00764	Asia	Japanese	m	O	ABO*O.01.02/ABO*O.01.02	2	k	Kp(a-b+)	Js(a-b+)	KEL*02/KEL*02	2	Jk(a+b+)	JK*02/JK*01W.01	2	Lu(a-b+)	LU*02/LU*02	2	Fy(a+b-)	FY*01/FY*01	2	MM	GYPA*01/GYPA*01	0	s	GYPB*04/GYPB*04	2	D.	RHD*01/RHD*01	0	cc	RHCE*c/RHCE*c	2	EE	RHCE*E/RHCE*E	2	Di(a-b+)	Wr(a-b+)	DI*02/DI*02	2	Yt(a+b-)	YT*01/YT*01	2	Co(a+b-)	CO*01.01/CO*01.01	2	Do(a-b+)	DO*02/DO*02	2	LW(a+b-)
HGDP00765	Asia	Japanese	f	O	ABO*O.01.01/ABO*O.01.01	2	k	Kp(a-b+)	Js(a-b+)	KEL*02/KEL*02.31	2	Jk(a-b+)	JK*02/JK*02	2	Lu(a-b+)	LU*02/LU*02	2	Fy(a+b+)	FY*02/FY*01	2	MM	GYPA*01/GYPA*01	0	s	GYPB*04/GYPB*04	2	D.	RHD*01/RHD*01	0	C.C.	RHCE*C/RHCE*C	2	e.e	RHCE*e/RHCE*e	2	Di(a-b+)	Wr(a-b+)	DI*02/DI*02	2	Yt(a+b-)	YT*01/YT*01	2	Co(a+b-)	CO*01.01/CO*01.01	2	Do(a-b+)	DO*02/DO*02	2	LW(a+b-)
HGDP00766	Asia	Japanese	m	A	ABO*A1.02/ABO*O.01.01	2	k	Kp(a-b+)	Js(a-b+)	KEL*02/KEL*02	2	Jk(a-b+)	JK*02/JK*02N.13,JK*02N.12,JK*02N.11	1.931	Lu(a-b+)	LU*02/LU*02	2	Fy(a+b-)	FY*01/FY*01	2	MN	GYPA*01/GYPA*02	2	s	GYPB*04/GYPB*04	1.846	D.	RHD*01/RHD*01	0	C.C.	RHCE*C/RHCE*C	2	e.e	RHCE*e/RHCE*e	2	Di(a-b+)	Wr(a-b+)	DI*02/DI*02	2	Yt(a+b-)	YT*01/YT*01	2	Co(a+b-)	CO*01.01/CO*01.01	2	Do(a-b+)	DO*02/DO*02	2	LW(a+b-)
HGDP00767	Asia	Japanese	m	O	ABO*O.01.02/ABO*O.01.01	2	k	Kp(a-b+)	Js(a-b+)	KEL*02/KEL*02	2	Jk(a-b+)	JK*02/JK*02N.13,JK*02N.12,JK*02N.11	1.931	Lu(a-b+)	LU*02/LU*02.19	2	Fy(a+b-)	FY*01/FY*01	2	MM	GYPA*01/GYPA*01	2	s	GYPB*04/GYPB*04	2	D.	RHD*01/RHD*01	0	C.c	RHCE*c/RHCE*C	2	E e	RHCE*e/RHCE*E	2	Di(a-b+)	Wr(a-b+)	DI*02/DI*02	2	Yt(a+b-)	YT*01/YT*01	2	Co(a+b-)	CO*01.01/CO*01.01	2	Do(a-b+)	DO*02/DO*02	2	LW(a+b-)
HGDP00769	Asia	Japanese	m	A	ABO*O.01.02/ABO*A1.02	2	k	Kp(a-b+)	Js(a-b+)	KEL*02/KEL*02	2	Jk(a+b-)	JK*01W.01/JK*01W.01	2	Lu(a-b+)	LU*02/LU*02	2	Fy(a+b-)	FY*01/FY*01	2	MM	GYPA*01/GYPA*01	0	s	GYPB*04/GYPB*04	2	D.	RHD*01/RHD*01	2	C.C.	RHCE*C/RHCE*C	2	e.e	RHCE*e/RHCE*e	2	Di(a-b+)	Wr(a-b+)	DI*02/DI*02	2	Yt(a+b-)	YT*01/YT*01	2	Co(a+b-)	CO*01.01/CO*01.01	2	Do(a-b+)	DO*02/DO*02	2	LW(a+b-)
HGDP00771	Asia	Japanese	f	B	ABO*O.01.24/ABO*O.01.01	1.973	k	Kp(a-b+)	Js(a-b+)	KEL*02/KEL*02	2	Jk(a+b-)	JK*01W.01/JK*01W.01	2	Lu(a-b+)	LU*02/LU*02	2	Fy(a+b-)	FY*01/FY*01	2	MN	GYPA*02/GYPA*01	1.889	s	GYPB*04/GYPB*04	2	D.	RHD*01/RHD*01	0	n.a.n.a.	RHCE*C/RHCE*C	2	e.e	RHCE*e/RHCE*e	2	Di(a-b+)	Wr(a-b+)	DI*02/DI*02	2	Yt(a+b-)	YT*01/YT*01	2	Co(a+b-)	CO*01.01/CO*01.01	2	Do(a-b+)	DO*02/DO*02	2	LW(a+b-)
HGDP00772	Asia	Japanese	f	O	ABO*O.01.02/ABO*O.01.02	2	k	Kp(a-b+)	Js(a-b+)	KEL*02/KEL*02	2	Jk(a+b-)	JK*01W.01/JK*01W.01	2	Lu(a-b+)	LU*02/LU*02.19	2	Fy(a+b-)	FY*01/FY*01	2	NN	GYPA*02/GYPA*02	2	s	GYPB*04/GYPB*04	2	D.	RHD*01/RHD*01	0	C.c	RHCE*c/RHCE*C	2	E e	RHCE*e/RHCE*E	2	Di(a+b-)	Wr(a-b+)	DI*01/DI*01	2	Yt(a+b-)	YT*01/YT*01	2	Co(a+b-)	CO*01.01/CO*01.01	2	Do(a-b+)	DO*02/DO*02	2	LW(a+b-)
HGDP00774	Asia	Han	m	A	ABO*O.01.02/ABO*A1.02	2	k	Kp(a-b+)	Js(a-b+)	KEL*02/KEL*02	2	Jk(a+b+)	JK*01W.01/JK*02N.13,JK*02N.12,JK*02N.11	1.931	Lu(a-b+)	LU*02/LU*02.19	2	Fy(a+b-)	FY*01/FY*01	2	MN	GYPA*08/GYPA*02	2	s	GYPB*04/GYPB*04	2	D.	RHD*01/RHD*01	0	C.c	RHCE*c/RHCE*C	2	E e	RHCE*e/RHCE*E	2	Di(a-b+)	Wr(a-b+)	DI*02/DI*02	2	Yt(a+b-)	YT*01/YT*01	2	Co(a+b-)	CO*01.01/CO*01.01	2	Do(a+b+)	DO*01/DO*02	2	LW(a+b-)
HGDP00776	Asia	Han	f	O	ABO*O.01.01/ABO*O.01.01	2	k	Kp(a-b+)	Js(a-b+)	KEL*02/KEL*02	2	Jk(a+b-)	JK*01W.01/JK*01W.01	2	Lu(a-b+)	LU*02.19/LU*02.19	2	Fy(a+b-)	FY*01/FY*01	2	NN	GYPA*02/GYPA*02	2	s	GYPB*04/GYPB*04	2	D.	RHD*01/RHD*01	0	C.c	RHCE*c/RHCE*C	2	E e	RHCE*e/RHCE*E	2	Di(a-b+)	Wr(a-b+)	DI*02/DI*02	2	Yt(a+b-)	YT*01/YT*01	2	Co(a+b-)	CO*01.01/CO*01.01	2	Do(a-b+)	DO*02/DO*02	2	LW(a+b-)
HGDP00777	Asia	Han	m	O	ABO*O.01.02/ABO*O.01.01	2	k	Kp(a-b+)	Js(a-b+)	KEL*02/KEL*02	2	Jk(a+b+)	JK*02/JK*01W.01	2	Lu(a-b+)	LU*02/LU*02	2	Fy(a-b+)	FY*02/FY*02	2	MN	GYPA*01/GYPA*02	2	s	GYPB*04/GYPB*04	2	D.	RHD*01/RHD*01	0	C.c	RHCE*c/RHCE*C	2	E e	RHCE*e/RHCE*E	2	Di(a-b+)	Wr(a-b+)	DI*02/DI*02	2	Yt(a+b-)	YT*01/YT*01	2	Co(a+b-)	CO*01.01/CO*01.01	2	Do(a+b+)	DO*01/DO*02	2	LW(a+b-)
HGDP00779	Asia	Han	m	AB	ABO*B.01/ABO*A1.02	2	k	Kp(a-b+)	Js(a-b+)	KEL*02/KEL*02	2	Jk(a-b+)	JK*02/JK*02N.13,JK*02N.12,JK*02N.11	1.931	Lu(a-b+)	LU*02/LU*02.-24	1.929	Fy(a+b-)	FY*01/FY*01	2	MN	GYPA*01/GYPA*02	2	s	GYPB*04/GYPB*04	2	D.	RHD*01/RHD*01	0	cc	RHCE*c/RHCE*c	2	EE	RHCE*E/RHCE*E	2	Di(a-b+)	Wr(a-b+)	DI*02/DI*02	2	Yt(a+b-)	YT*01/YT*01	2	Co(a+b-)	CO*01.01/CO*01.01	2	Do(a-b+)	DO*02/DO*02	2	LW(a+b-)
HGDP00780	Asia	Han	m	A	ABO*O.01.02/ABO*A1.02	2	k	Kp(a-b+)	Js(a-b+)	KEL*02/KEL*02	2	Jk(a+b+)	JK*02/JK*01W.01	2	Lu(a-b+)	LU*02/LU*02	2	Fy(a+b-)	FY*01/FY*01	2	NN	GYPA*02/GYPA*02	2	s	GYPB*04/GYPB*04	2	D.	RHD*01/RHD*01	0	C.C.	RHCE*C/RHCE*C	2	e.e	RHCE*e/RHCE*e	2	Di(a-b+)	Wr(a-b+)	DI*02/DI*02	2	Yt(a+b-)	YT*01/YT*01	2	Co(a+b-)	CO*01.01/CO*01.01	2	Do(a-b+)	DO*02/DO*02	2	LW(a+b-)
HGDP00781	Asia	Han	f	A	ABO*O.01.02/ABO*A1.02	2	k	Kp(a-b+)	n.a.	KEL*02/KEL*02	2	n.a.	JK*02/JK*02N.13,JK*02N.12,JK*02N.11	1.931	n.a.	LU*02/LU*02	2	Fy(a+b-)	FY*01/FY*01	2	MN	GYPA*01/GYPA*02	2	n.a.	GYPB*04/GYPB*04	2	n.a.	RHD*01/RHD*01	0	C.C.	RHCE*C/RHCE*C	2	e.e	RHCE*e/RHCE*e	2	n.a.	n.a.	DI*02/DI*02	2	n.a.	YT*01/YT*01	2	n.a.	CO*01.01/CO*01.01	2	n.a.	DO*02/DO*02	2	n.a.
HGDP00782	Asia	Han	m	A	ABO*O.01.02/ABO*A1.02	2	k	Kp(a-b+)	Js(a-b+)	KEL*02/KEL*02	2	Jk(a+b+)	JK*01W.01/JK*02N.13,JK*02N.12,JK*02N.11	1.931	Lu(a-b+)	LU*02/LU*02	2	Fy(a+b-)	FY*01/FY*01	2	NN	GYPA*02/GYPA*02	2	s	GYPB*04/GYPB*04	2	D.	RHD*01/RHD*01	0	cc	RHCE*c/RHCE*c	2	E e	RHCE*e/RHCE*E	2	Di(a-b+)	Wr(a-b+)	DI*02/DI*02	2	Yt(a+b-)	YT*01/YT*01	2	Co(a+b-)	CO*01.01/CO*01.01	2	Do(a-b+)	DO*02/DO*02	2	LW(a+b-)
HGDP00784	Asia	Han	f	B	ABO*B.01/ABO*O.01.01	2	k	Kp(a-b+)	Js(a-b+)	KEL*02/KEL*02	2	Jk(a-b+)	JK*02/JK*02N.13,JK*02N.12,JK*02N.11	1.931	Lu(a-b+)	LU*02/LU*02	2	Fy(a+b-)	FY*01/FY*01	2	MM	GYPA*01/GYPA*01	0	S s	GYPB*04/GYPB*03	2	D.	RHD*01/RHD*01	0	C.c	RHCE*c/RHCE*C	2	E e	RHCE*e/RHCE*E	2	Di(a-b+)	Wr(a-b+)	DI*02/DI*02	2	Yt(a+b-)	YT*01/YT*01	2	Co(a+b-)	CO*01.01/CO*01.01	2	Do(a-b+)	DO*02/DO*02	2	LW(a+b-)
HGDP00786	Asia	Han	m	O	ABO*O.01.02/ABO*O.01.01	2	k	Kp(a-b+)	Js(a-b+)	KEL*02/KEL*02	2	Jk(a+b-)	JK*01W.01/JK*01W.01	2	Lu(a-b+)	LU*02/LU*02	2	Fy(a+b-)	FY*01/FY*01	2	MN	GYPA*08/GYPA*02	2	s	GYPB*04/GYPB*04	2	D.	RHD*01/RHD*01	0	C.C.	RHCE*C/RHCE*C	2	e.e	RHCE*e/RHCE*e	2	Di(a-b+)	Wr(a-b+)	DI*02/DI*02	2	Yt(a+b-)	YT*01/YT*01	2	Co(a+b-)	CO*01.01/CO*01.01	2	Do(a+b+)	DO*01/DO*02	2	LW(a+b-)
HGDP00787	Oceania	Melanesian	f	O	ABO*O.01.02/ABO*O.01.01	2	k	Kp(a-b+)	Js(a-b+)	KEL*02/KEL*02	2	Jk(a+b-)	JK*01/JK*01	2	Lu(a-b+)	LU*02/LU*02	2	Fy(a+b-)	FY*01/FY*01	2	MN	GYPA*01/GYPA*02	2	s	GYPB*04/GYPB*04	2	D.	RHD*01/RHD*01	0	C.C.	RHCE*C/RHCE*C	2	e.e	RHCE*e/RHCE*e	2	Di(a-b+)	Wr(a-b+)	DI*02/DI*02	2	Yt(a+b-)	YT*01/YT*01	2	Co(a+b-)	CO*01.01/CO*01.01	2	Do(a+b-)	DO*01/DO*01	2	LW(a+b-)
HGDP00788	Oceania	Melanesian	m	O	ABO*O.01.02/ABO*O.01.01	2	k	Kp(a-b+)	Js(a-b+)	KEL*02/KEL*02	2	Jk(a-b+)	JK*02/JK*02	2	Lu(a-b+)	LU*02/LU*02	2	Fy(a+b-)	FY*01/FY*01	2	NN	GYPA*02/GYPA*02	2	s	GYPB*04/GYPB*04	2	D.	RHD*01/RHD*01	0	C.C.	RHCE*C/RHCE*C	2	e.e	RHCE*e/RHCE*e	2	Di(a-b+)	Wr(a-b+)	DI*02/DI*02	2	Yt(a+b-)	YT*01/YT*01	2	Co(a+b-)	CO*01.01/CO*01.01	2	Do(a+b-)	DO*01/DO*01	2	LW(a+b-)
HGDP00790	Asia	Japanese	m	A	ABO*A1.02/ABO*O.01.01	2	k	Kp(a-b+)	Js(a-b+)	KEL*02/KEL*02	2	Jk(a+b+)	JK*02N.13,JK*02N.12,JK*02N.11/JK*01	1.931	Lu(a-b+)	LU*02/LU*02	2	Fy(a+b-)	FY*01/FY*01	2	MN	GYPA*01/GYPA*02	2	s	GYPB*04/GYPB*04	2	D.	RHD*01/RHD*01	2	C.c	RHCE*c/RHCE*C	2	E e	RHCE*e/RHCE*E	2	Di(a-b+)	Wr(a-b+)	DI*02/DI*02	2	Yt(a+b-)	YT*01/YT*01	2	Co(a+b-)	CO*01.01/CO*01.01	2	Do(a-b+)	DO*02/DO*02	2	LW(a+b-)
HGDP00791	Asia	Japanese	m	A	ABO*A1.02/ABO*O.01.01	2	k	Kp(a-b+)	Js(a-b+)	KEL*02/KEL*02	2	Jk(a+b+)	JK*02/JK*01	2	Lu(a-b+)	LU*02/LU*02	2	Fy(a+b-)	FY*01/FY*01	2	NN	GYPA*02/GYPA*02	2	s	GYPB*04/GYPB*04	2	D.	RHD*01/RHD*01	0	C.C.	RHCE*C/RHCE*C	2	e.e	RHCE*e/RHCE*e	2	Di(a+b+)	Wr(a-b+)	DI*02/DI*01	2	Yt(a+b-)	YT*01/YT*01	2	Co(a+b-)	CO*01.01/CO*01.01	2	Do(a-b+)	DO*02/DO*02	2	LW(a+b-)
HGDP00794	Europe	Orcadian	f	n.a.	ABO*O.01.56/ABO*O.01.01	2	k	Kp(a-b+)	Js(a-b+)	KEL*02/KEL*02.-22	2	Jk(a+b-)	JK*01/JK*01	2	Lu(a-b+)	LU*02/LU*02.-13	2	Fy(a+b+)	FY*02/FY*01	2	MN	GYPA*01/GYPA*02	2	s	GYPB*04/GYPB*04	2	D.	RHD*01/RHD*01N.01	2	C.c	RHCE*c/RHCE*C	2	e.e	RHCE*e/RHCE*e	2	Di(a-b+)	Wr(a-b+)	DI*02/DI*02	2	Yt(a+b-)	YT*01/YT*01	2	Co(a+b+)	CO*01.01/CO*02	2	Do(a+b-)	DO*01/DO*01	2	LW(a+b-)
HGDP00795	Europe	Orcadian	m	A	ABO*A1.01/ABO*O.01.68	1.986	K k	Kp(a-b+)	Js(a-b+)	KEL*02/KEL*01.01	2	Jk(a-b+)	JK*02/JK*02	2	Lu(a-b+)	LU*02/LU*02	2	Fy(a-b+)	FY*02/FY*02,FY*02W.01	1.905	MN	GYPA*01/GYPA*02	2	S s	GYPB*04/GYPB*03	2	D.	RHD*01/RHD*01	0	C.c	RHCE*c/RHCE*C	2	E e	RHCE*e/RHCE*E	2	Di(a-b+)	Wr(a-b+)	DI*02/DI*02	2	Yt(a+b-)	YT*01/YT*01	2	Co(a+b-)	CO*01.01/CO*01.01	2	Do(a+b-)	DO*01/DO*01	2	LW(a+b+)
HGDP00797	Europe	Orcadian	f	O	ABO*A1.01/ABO*A1.01	0	K k	Kp(a-b+)	Js(a-b+)	KEL*02/KEL*02	0	Jk(a+b+)	JK*02/JK*02	0	Lu(a-b+)	LU*02/LU*02	0	Fy(a+b-)	FY*01/FY*01	2	MN	GYPA*01/GYPA*02	2	S s	GYPB*04/GYPB*03	2	D.	RHD*01/RHD*01	2	C.c	RHCE*c/RHCE*C	2	E e	RHCE*e/RHCE*E	2	Di(a-b+)	Wr(a-b+)	DI*02/DI*02	0	Yt(a+b-)	YT*01/YT*01	0	Co(a+b-)	CO*01.01/CO*01.01	0	Do(a+b-)	DO*01/DO*01	0	LW(a+b-)
HGDP00799	Europe	Orcadian	f	A	ABO*A1.01/ABO*A1.01	0	K k	Kp(a-b+)	Js(a-b+)	KEL*02/KEL*02	0	Jk(a+b+)	JK*02/JK*02	0	Lu(a-b+)	LU*02/LU*02	0	Fy(a+b-)	FY*01/FY*01	2	MM	GYPA*01/GYPA*01	0	S s	GYPB*04/GYPB*04	0	D.	RHD*01/RHD*01N.01	2	C.c	RHCE*c/RHCE*C	2	e.e	RHCE*e/RHCE*e	2	Di(a-b+)	Wr(a-b+)	DI*02/DI*02	0	Yt(a+b-)	YT*01/YT*01	0	Co(a+b-)	CO*01.01/CO*01.01	0	Do(a+b+)	DO*01/DO*01	0	LW(a+b-)
HGDP00800	Europe	Orcadian	f	n.a.	ABO*A1.01/ABO*A1.01	0	k	Kp(a-b+)	Js(a-b+)	KEL*02/KEL*02	0	Jk(a+b-)	JK*02/JK*02	0	Lu(a-b+)	LU*02/LU*02	0	Fy(a+b+)	FY*02/FY*01	2	MN	GYPA*01/GYPA*01	0	s	GYPB*04/GYPB*04	0	D.	RHD*01/RHD*01	0	C.C.	RHCE*C/RHCE*C	2	e.e	RHCE*e/RHCE*e	2	Di(a-b+)	n.a.	DI*02/DI*02	0	Yt(a+b-)	YT*01/YT*01	0	Co(a+b-)	CO*01.01/CO*01.01	0	Do(a-b+)	DO*01/DO*01	0	LW(a+b-)
HGDP00802	Europe	Orcadian	f	O	ABO*A1.01/ABO*A1.01	0	K k	Kp(a-b+)	Js(a-b+)	KEL*02/KEL*02	0	Jk(a+b-)	JK*02/JK*02	0	Lu(a-b+)	LU*02/LU*02	0	Fy(a+b-)	FY*01/FY*01	2	MM	GYPA*01/GYPA*01	0	S s	GYPB*04/GYPB*04	0	D.	RHD*01/RHD*01	0	C.C.	RHCE*C/RHCE*C	2	e.e	RHCE*e/RHCE*e	2	Di(a-b+)	Wr(a-b+)	DI*02/DI*02	0	Yt(a+b-)	YT*01/YT*01	0	Co(a+b-)	CO*01.01/CO*01.01	0	Do(a-b+)	DO*01/DO*01	0	LW(a+b-)
HGDP00803	Europe	Orcadian	m	B	ABO*B.01/ABO*O.01.67	2	k	Kp(a-b+)	Js(a-b+)	KEL*02/KEL*02	2	Jk(a+b-)	JK*01/JK*01	2	Lu(a-b+)	LU*02/LU*02	2	Fy(a+b+)	FY*02/FY*01	2	MN	GYPA*01/GYPA*02	2	S s	GYPB*04/GYPB*03	2	D.	RHD*01/RHD*01N.01	2	C.c	RHCE*c/RHCE*C	2	e.e	RHCE*e/RHCE*e	2	Di(a-b+)	Wr(a-b+)	DI*02/DI*02	2	Yt(a+b-)	YT*01/YT*01	2	Co(a+b-)	CO*01.01/CO*01.01	2	Do(a-b+)	DO*02/DO*02	2	LW(a+b-)
HGDP00804	Europe	Orcadian	m	O	ABO*O.01.68/ABO*O.01.01	1.986	k	Kp(a-b+)	Js(a-b+)	KEL*02/KEL*02	2	Jk(a+b+)	JK*02/JK*01	2	Lu(a-b+)	LU*02/LU*02.19	2	Fy(a+b+)	FY*02/FY*01	2	MN	GYPA*01/GYPA*02	2	S s	GYPB*04/GYPB*03	2	dd	RHD*01N.01/-	2	cc	RHCE*c/RHCE*c	2	e.e	RHCE*e/RHCE*e	2	Di(a-b+)	n.a.	DI*02/DI*02	2	Yt(a+b-)	YT*01/YT*01	2	Co(a+b-)	CO*01.01/CO*01.01	2	Do(a-b+)	DO*02/DO*02	2	LW(a+b-)
HGDP00805	Europe	Orcadian	f	O	ABO*O.01.68/ABO*O.01.01	2	k	Kp(a-b+)	Js(a-b+)	KEL*02/KEL*02	2	Jk(a+b-)	JK*01/JK*01	2	Lu(a-b+)	LU*02/LU*02.19	2	Fy(a+b+)	FY*02/FY*01	2	MM	GYPA*01/GYPA*01	2	S s	GYPB*04/GYPB*03	2	D.	RHD*01/RHD*01N.01	2	C.c	RHCE*c/RHCE*C	2	e.e	RHCE*e/RHCE*e	2	Di(a-b+)	Wr(a-b+)	DI*02/DI*02	2	Yt(a+b-)	YT*01/YT*01	2	Co(a+b-)	CO*01.01/CO*01.01	2	Do(a+b-)	DO*01/DO*01	2	LW(a+b-)
HGDP00806	Europe	Orcadian	f	A	ABO*A1.01/ABO*A2.01	2	k	Kp(a-b+)	Js(a-b+)	KEL*02/KEL*02	2	Jk(a+b-)	JK*01/JK*01	2	Lu(a-b+)	LU*02/LU*02.19	2	Fy(a+b+)	FY*02/FY*01	2	MN	GYPA*01/GYPA*02	2	s	GYPB*04/GYPB*04	2	dd	RHD*01N.01/-	2	cc	RHCE*c/RHCE*c	2	e.e	RHCE*e/RHCE*e	2	Di(a-b+)	Wr(a-b+)	DI*02/DI*02	2	Yt(a+b-)	YT*01/YT*01	2	Co(a+b-)	CO*01.01/CO*01.01	2	Do(a+b-)	DO*01/DO*01	2	LW(a+b-)
HGDP00807	Europe	Orcadian	m	A	ABO*A1.01/ABO*A1.01	0	K k	Kp(a-b+)	Js(a-b+)	KEL*02/KEL*02	0	Jk(a-b+)	JK*02/JK*02	0	Lu(a+b+)	LU*02/LU*02	0	Fy(a+b+)	FY*02/FY*01	2	MN	GYPA*01/GYPA*02	2	s	GYPB*04/GYPB*04	2	D.	RHD*01/RHD*01,RHD*01EL.36	0	C.c	RHCE*c/RHCE*C	2	E e	RHCE*e/RHCE*E	2	Di(a-b+)	Wr(a-b+)	DI*02/DI*02	0	Yt(a+b-)	YT*01/YT*01	0	Co(a+b-)	CO*01.01/CO*01.01	0	Do(a+b+)	DO*01/DO*01	0	LW(a+b-)
HGDP00808	Europe	Orcadian	m	O	ABO*O.01.68/ABO*O.02.01	1.986	k	Kp(a-b+)	Js(a-b+)	KEL*02/KEL*02	2	Jk(a-b+)	JK*02/JK*02	2	Lu(a-b+)	LU*02.19/LU*02.19	2	Fy(a+b+)	FY*02/FY*01	2	MN	GYPA*01/GYPA*02	2	s	GYPB*04/GYPB*04	2	dd	RHD*01N.01/-	2	cc	RHCE*c/RHCE*c	2	e.e	RHCE*e/RHCE*e	2	Di(a-b+)	Wr(a-b+)	DI*02/DI*02	2	Yt(a+b-)	YT*01/YT*01	2	Co(a+b-)	CO*01.01/CO*01.01	2	Do(a+b-)	DO*01/DO*01	2	LW(a+b-)
HGDP00810	Europe	Orcadian	m	O	ABO*O.01.68/ABO*O.01.01	2	k	Kp(a-b+)	Js(a-b+)	KEL*02/KEL*02	2	Jk(a+b-)	JK*02/JK*02	0	Lu(a-b+)	LU*02/LU*02	0	Fy(a-b+)	FY*02/FY*02	2	MM	GYPA*01/GYPA*01	2	S s	GYPB*04/GYPB*03	2	dd	RHD*01N.01/-	2	cc	RHCE*c/RHCE*c	2	e.e	RHCE*e/RHCE*e	2	Di(a-b+)	Wr(a-b+)	DI*02/DI*02	0	Yt(a+b-)	YT*01/YT*01	2	Co(a+b-)	CO*01.01/CO*01.01	2	Do(a+b+)	DO*01/DO*01	0	LW(a+b-)
HGDP00811	Asia	Han	f	O	ABO*O.01.02/ABO*O.01.02	2	k	Kp(a-b+)	Js(a-b+)	KEL*02/KEL*02	2	Jk(a+b+)	JK*01W.01/JK*02N.13,JK*02N.12,JK*02N.11	1.931	Lu(a-b+)	LU*02/LU*02	2	Fy(a+b-)	FY*01/FY*01	2	NN	GYPA*02/GYPA*02	2	s	GYPB*04/GYPB*04	2	D.	RHD*01/RHD*01	0	cc	RHCE*c/RHCE*c	2	E e	RHCE*e/RHCE*E	2	Di(a-b+)	Wr(a-b+)	DI*02/DI*02	2	Yt(a+b-)	YT*01/YT*01	2	Co(a+b-)	CO*01.01/CO*01.01	2	Do(a-b+)	DO*02/DO*02	2	LW(a+b-)
HGDP00812	Asia	Han	f	O	ABO*O.01.02/ABO*O.01.01	2	k	Kp(a-b+)	Js(a-b+)	KEL*02/KEL*02	2	Jk(a-b+)	JK*02/JK*02	2	Lu(a-b+)	LU*02/LU*02	2	Fy(a+b-)	FY*01/FY*01	2	MM	GYPA*01/GYPA*01	0	s	GYPB*04/GYPB*04	2	D.	RHD*01/RHD*01	0	C.C.	RHCE*C/RHCE*C	2	e.e	RHCE*e/RHCE*e	2	Di(a+b+)	Wr(a-b+)	DI*02/DI*01	2	Yt(a+b-)	YT*01/YT*01	2	Co(a+b-)	CO*01.01/CO*01.01	2	Do(a-b+)	DO*02/DO*02	2	LW(a+b-)
HGDP00813	Asia	Han	f	O	ABO*O.01.02/ABO*O.01.01	2	k	Kp(a-b+)	Js(a-b+)	KEL*02/KEL*02	2	Jk(a+b-)	JK*01W.01/JK*02N.01	2	Lu(a-b+)	LU*02/LU*02	2	Fy(a+b-)	FY*01/FY*01	2	MN	GYPA*01/GYPA*02	2	s	GYPB*04/GYPB*04	2	D.	RHD*01/RHD*01	0	C.C.	RHCE*C/RHCE*C	2	e.e	RHCE*e/RHCE*e	2	Di(a-b+)	Wr(a-b+)	DI*02/DI*02	2	Yt(a+b-)	YT*01/YT*01	2	Co(a+b-)	CO*01.01/CO*01.01	2	Do(a-b+)	DO*02/DO*02	2	LW(a+b-)
HGDP00814	Asia	Han	f	AB	ABO*B.01/ABO*A1.02	2	k	Kp(a-b+)	Js(a-b+)	KEL*02/KEL*02	2	Jk(a+b+)	JK*01W.01/JK*02N.13,JK*02N.12,JK*02N.11	1.931	Lu(a-b+)	LU*02/LU*02	2	Fy(a+b-)	FY*01/FY*01	2	MN	GYPA*01/GYPA*02	2	s	GYPB*04/GYPB*04	2	D.	RHD*01/RHD*01	0	C.C.	RHCE*C/RHCE*C	2	e.e	RHCE*e/RHCE*e	2	Di(a-b+)	Wr(a-b+)	DI*02/DI*02	2	Yt(a+b-)	YT*01/YT*01	2	Co(a+b-)	CO*01.01/CO*01.01	2	Do(a-b+)	DO*02/DO*02	2	LW(a+b-)
HGDP00815	Asia	Han	m	B	ABO*B.01/ABO*O.01.02	2	k	Kp(a-b+)	Js(a-b+)	KEL*02/KEL*02	2	Jk(a+b+)	JK*02/JK*01W.01	2	Lu(a-b+)	LU*02/LU*02	2	Fy(a+b-)	FY*01/FY*01	2	NN	GYPA*02/GYPA*02	2	s	GYPB*04/GYPB*04	2	D.	RHD*01/RHD*01	0	C.C.	RHCE*C/RHCE*C	2	e.e	RHCE*e/RHCE*e	2	Di(a-b+)	Wr(a-b+)	DI*02/DI*02	2	Yt(a+b-)	YT*01/YT*01	2	Co(a+b-)	CO*01.01/CO*01.01	2	Do(a-b+)	DO*02/DO*02	2	LW(a+b-)
HGDP00817	Asia	Han	f	B	ABO*B.01/ABO*O.01.02	2	k	Kp(a-b+)	Js(a-b+)	KEL*02/KEL*02	2	Jk(a+b+)	JK*01W.01/JK*02N.13,JK*02N.12,JK*02N.11	1.931	Lu(a-b+)	LU*02/LU*02	2	Fy(a+b-)	FY*01/FY*01	2	MN	GYPA*01/GYPA*02	2	s	GYPB*04/GYPB*04	2	D.	RHD*01/RHD*01	0	C.C.	RHCE*C/RHCE*C	2	e.e	RHCE*e/RHCE*e	2	Di(a-b+)	Wr(a-b+)	DI*02/DI*02	2	Yt(a+b-)	YT*01/YT*01	2	Co(a+b-)	CO*01.01/CO*01.01	2	Do(a-b+)	DO*02/DO*02	2	LW(a+b-)
HGDP00818	Asia	Han	f	B	ABO*B.01/ABO*O.01.02	2	k	Kp(a-b+)	Js(a-b+)	KEL*02/KEL*02	2	Jk(a+b+)	JK*02/JK*01,JK*02N.13,JK*02N.12,JK*02N.11	1.862	Lu(a-b+)	LU*02/LU*02	2	Fy(a+b-)	FY*01/FY*01	2	NN	GYPA*02/GYPA*02	2	s	GYPB*04/GYPB*04	2	D.	RHD*01/RHD*01	0	C.c	RHCE*c/RHCE*C	2	E e	RHCE*e/RHCE*E	2	Di(a-b+)	Wr(a-b+)	DI*02/DI*02	2	Yt(a+b-)	YT*01/YT*01	2	Co(a+b-)	CO*01.01/CO*01.01	2	Do(a-b+)	DO*02/DO*02	2	LW(a+b-)
HGDP00819	Asia	Han	m	O	ABO*O.01.01/ABO*O.01.01	2	k	Kp(a-b+)	Js(a-b+)	KEL*02/KEL*02	2	Jk(a-b+)	JK*02N.13,JK*02N.12,JK*02N.11/JK*02N.13,JK*02N.12,JK*02N.11	1.862	Lu(a-b+)	LU*02/LU*02	2	Fy(a+b-)	FY*01/FY*01	2	MN	GYPA*01/GYPA*02	2	s	GYPB*04/GYPB*04	2	D.	RHD*01/RHD*01	0	C.C.	RHCE*C/RHCE*C	2	e.e	RHCE*e/RHCE*e	2	Di(a-b+)	Wr(a-b+)	DI*02/DI*02	2	Yt(a+b-)	YT*01/YT*01	2	Co(a+b-)	CO*01.01/CO*01.01	2	Do(a-b+)	DO*02/DO*02	2	LW(a+b-)
HGDP00820	Asia	Han	f	O	ABO*O.01.07/ABO*O.01.02,ABO*O.01.39,ABO*O.01.13	1.946	k	Kp(a-b+)	Js(a-b+)	KEL*02/KEL*02	2	Jk(a-b+)	JK*02/JK*02	2	Lu(a-b+)	LU*02/LU*02	2	Fy(a+b-)	FY*01/FY*01	2	MM	GYPA*01/GYPA*01	2	s	GYPB*04/GYPB*04	2	D.	RHD*01/RHD*01	0	C.C.	RHCE*C/RHCE*C	2	e.e	RHCE*e/RHCE*e	2	Di(a-b+)	Wr(a-b+)	DI*02/DI*02	2	Yt(a+b-)	YT*01/YT*01	2	Co(a+b-)	CO*01.01/CO*01.01	2	Do(a-b+)	DO*02/DO*02	2	LW(a+b-)
HGDP00821	Asia	Han	m	O	ABO*O.01.02/ABO*O.01.01	2	k	Kp(a-b+)	Js(a-b+)	KEL*02/KEL*02	2	Jk(a-b+)	JK*02N.13,JK*02N.12,JK*02N.11/JK*02N.13,JK*02N.12,JK*02N.11	1.862	Lu(a-b+)	LU*02/LU*02	2	Fy(a+b-)	FY*01/FY*01	2	NN	GYPA*02/GYPA*02	2	s	GYPB*04/GYPB*04	2	D.	RHD*01/RHD*01N.01	2	C.c	RHCE*c/RHCE*C	2	e.e	RHCE*e/RHCE*e	2	Di(a-b+)	Wr(a-b+)	DI*02/DI*02	2	Yt(a+b-)	YT*01/YT*01	2	Co(a+b-)	CO*01.01/CO*01.01	2	Do(a-b+)	DO*02/DO*02	2	LW(a+b-)
HGDP00822	Asia	Han	m	AB	ABO*B.01/ABO*A1.02	2	k	Kp(a-b+)	Js(a-b+)	KEL*02/KEL*02	2	Jk(a+b-)	JK*01W.01/JK*01	2	Lu(a-b+)	LU*02/LU*02	2	Fy(a+b-)	FY*01/FY*01	2	MM	GYPA*01/GYPA*01	2	s	GYPB*04/GYPB*04	2	D.	RHD*01/RHD*01	2	C.C.	RHCE*C/RHCE*C	2	e.e	RHCE*e/RHCE*e	2	Di(a-b+)	Wr(a-b+)	DI*02/DI*02	2	Yt(a+b-)	YT*01/YT*01	2	Co(a+b-)	CO*01.01/CO*01.01	2	Do(a+b+)	DO*01/DO*02	2	LW(a+b-)
HGDP00828	Asia	Japanese	m	O	ABO*O.01.02/ABO*O.01.02	2	k	Kp(a-b+)	Js(a-b+)	KEL*02/KEL*02	2	Jk(a-b+)	JK*02/JK*02N.13,JK*02N.12,JK*02N.11	1.931	Lu(a-b+)	LU*02/LU*02	2	Fy(a+b-)	FY*01/FY*01	2	MM	GYPA*01/GYPA*01	2	s	GYPB*04/GYPB*04	2	D.	RHD*01/RHD*01	2	C.C.	RHCE*C/RHCE*C	2	e.e	RHCE*e/RHCE*e	2	Di(a-b+)	Wr(a-b+)	DI*02/DI*02	2	Yt(a+b-)	YT*01/YT*01	2	Co(a+b-)	CO*01.01/CO*01.01	2	Do(a-b+)	DO*02/DO*02	2	LW(a+b-)
HGDP00832	America	Surui	f	O	ABO*O.01.02/ABO*O.01.01	2	k	Kp(a-b+)	Js(a-b+)	KEL*02/KEL*02	2	Jk(a-b+)	JK*02/JK*02	2	Lu(a-b+)	LU*02/LU*02	2	Fy(a+b-)	FY*01/FY*01	2	MM	GYPA*01/GYPA*01	2	s	GYPB*04/GYPB*04	2	D.	RHD*01/RHD*01	0	cc	RHCE*c/RHCE*c	2	EE	RHCE*E/RHCE*E	2	Di(a-b+)	Wr(a-b+)	DI*02/DI*02	2	Yt(a+b-)	YT*01/YT*01	2	Co(a+b-)	CO*01.01/CO*01.01	2	Do(a-b+)	DO*02/DO*02	2	LW(a+b-)
HGDP00837	America	Surui	m	n.a.	ABO*O.01.02/ABO*O.01.02	2	k	Kp(a-b+)	Js(a-b+)	KEL*02/KEL*02	2	Jk(a-b+)	JK*02/JK*02	2	Lu(a-b+)	LU*02/LU*02	2	Fy(a+b-)	FY*01/FY*01	2	MM	GYPA*01/GYPA*01	2	s	GYPB*04/GYPB*04	2	D.	RHD*01/RHD*01	0	C.C.	RHCE*C/RHCE*C	2	e.e	RHCE*e/RHCE*e	2	Di(a-b+)	Wr(a-b+)	DI*02/DI*02	2	Yt(a+b-)	YT*01/YT*01	2	Co(a+b-)	CO*01.01/CO*01.01	2	Do(a-b+)	DO*02/DO*02	2	LW(a+b-)
HGDP00838	America	Surui	f	n.a.	ABO*O.01.02/ABO*O.01.01	2	k	Kp(a-b+)	Js(a-b+)	KEL*02/KEL*02	2	Jk(a-b+)	JK*02/JK*02	2	Lu(a-b+)	LU*02/LU*02	0	Fy(a+b-)	FY*01/FY*01	2	MM	GYPA*01/GYPA*01	2	S s	GYPB*04/GYPB*03	2	D.	RHD*01/RHD*01	0	cc	RHCE*c/RHCE*c	2	EE	RHCE*E/RHCE*E	2	Di(a-b+)	Wr(a-b+)	DI*02/DI*02	2	Yt(a+b-)	YT*01/YT*01	2	Co(a+b-)	CO*01.01/CO*01.01	2	Do(a+b+)	DO*01/DO*02	2	LW(a+b-)
HGDP00843	America	Surui	m	n.a.	ABO*O.01.02/ABO*O.01.01	2	k	Kp(a-b+)	Js(a-b+)	KEL*02/KEL*02	2	Jk(a+b+)	JK*02/JK*01W.01	2	Lu(a-b+)	LU*02/LU*02.-24	1.929	Fy(a+b-)	FY*01/FY*01	2	MM	GYPA*01/GYPA*01	2	s	GYPB*04/GYPB*04	2	D.	RHD*01/RHD*01	0	C.c	RHCE*c/RHCE*C	2	E e	RHCE*e/RHCE*E	2	Di(a+b+)	Wr(a-b+)	DI*02/DI*01	2	Yt(a+b-)	YT*01/YT*01	2	Co(a+b-)	CO*01.01/CO*01.01	2	Do(a+b+)	DO*01/DO*02	2	LW(a+b-)
HGDP00845	America	Surui	m	O	ABO*O.01.01/ABO*O.01.01	2	k	Kp(a-b+)	Js(a-b+)	KEL*02/KEL*02	2	Jk(a-b+)	JK*02/JK*02	2	Lu(a-b+)	LU*02/LU*02.-24	1.929	Fy(a+b-)	FY*01/FY*01	2	MM	GYPA*01/GYPA*01	2	s	GYPB*04/GYPB*04	2	D.	RHD*01/RHD*01	0	cc	RHCE*c/RHCE*c	2	EE	RHCE*E/RHCE*E	2	Di(a+b+)	Wr(a-b+)	DI*02/DI*01	2	Yt(a+b-)	YT*01/YT*01	2	Co(a+b-)	CO*01.01/CO*01.01	2	Do(a+b+)	DO*01/DO*02	2	LW(a+b-)
HGDP00849	America	Surui	m	n.a.	ABO*O.01.02/ABO*O.01.01	2	k	Kp(a-b+)	Js(a-b+)	KEL*02/KEL*02	2	Jk(a+b-)	JK*01W.01/JK*01W.01	2	Lu(a-b+)	LU*02/LU*02	2	Fy(a+b-)	FY*01/FY*01	2	MM	GYPA*01/GYPA*01	0	s	GYPB*04/GYPB*04	2	D.	RHD*01/RHD*01	0	C.C.	RHCE*C/RHCE*C	2	e.e	RHCE*e/RHCE*e	2	Di(a-b+)	Wr(a-b+)	DI*02/DI*02	2	Yt(a+b-)	YT*01/YT*01	2	Co(a+b-)	CO*01.01/CO*01.01	2	Do(a+b+)	DO*01/DO*02	2	LW(a+b-)
HGDP00854	America	Maya	f	O	ABO*O.01.02/ABO*O.01.02	2	k	Kp(a-b+)	Js(a-b+)	KEL*02/KEL*02	2	Jk(a+b+)	JK*02/JK*01W.01	2	Lu(a-b+)	LU*02.-24/LU*02.19	1.929	Fy(a+b-)	FY*01/FY*01	2	NN	GYPA*02/GYPA*02	2	s	GYPB*04/GYPB*04	2	D.	RHD*01/RHD*01	0	C.C.	RHCE*C/RHCE*C	2	e.e	RHCE*e/RHCE*e	2	Di(a+b+)	Wr(a-b+)	DI*02/DI*01	2	Yt(a+b-)	YT*01/YT*01	2	Co(a+b-)	CO*01.01/CO*01.01	2	Do(a+b+)	DO*02/DO*02	2	LW(a+b-)
HGDP00856	America	Maya	m	O	ABO*O.01.02/ABO*O.01.02	2	k	Kp(a-b+)	Js(a-b+)	KEL*02/KEL*02	2	Jk(a+b+)	JK*02/JK*02	0	Lu(a-b+)	LU*02/LU*02	0	Fy(a+b-)	FY*01/FY*01	2	MM	GYPA*01/GYPA*01	2	S s	GYPB*04/GYPB*03	2	D.	RHD*01/RHD*01	0	C.C.	RHCE*C/RHCE*C	2	e.e	RHCE*e/RHCE*e	2	Di(a-b+)	n.a.	DI*02/DI*02	0	Yt(a+b-)	YT*01/YT*01	2	Co(a+b-)	CO*01.01/CO*01.01	2	Do(a+b+)	DO*01/DO*02	2	LW(a+b-)
HGDP00858	America	Maya	f	O	ABO*O.01.75/ABO*O.01.02	2	k	Kp(a-b+)	Js(a-b+)	KEL*02/KEL*02	2	Jk(a+b+)	JK*02/JK*02	0	Lu(a-b+)	LU*02/LU*02	0	Fy(a+b-)	FY*01/FY*01	2	MN	GYPA*01/GYPA*02	2	s	GYPB*04/GYPB*04	2	D.	RHD*01/RHD*01	0	C.c	RHCE*c/RHCE*C	2	E e	RHCE*e/RHCE*E	2	Di(a-b+)	Wr(a-b+)	DI*02/DI*02	0	Yt(a+b-)	YT*01/YT*01	2	Co(a+b-)	CO*01.01/CO*01.01	2	Do(a+b+)	DO*01/DO*02	2	LW(a+b-)
HGDP00859	America	Maya	f	O	ABO*O.01.75/ABO*O.01.01	2	k	Kp(a-b+)	Js(a-b+)	KEL*02/KEL*02	2	Jk(a+b+)	JK*02/JK*02	0	Lu(a-b+)	LU*02/LU*02	0	Fy(a+b-)	FY*01/FY*01	2	MM	GYPA*01/GYPA*01	2	s	GYPB*04/GYPB*04	2	D.	RHD*01/RHD*01	0	C.C.	RHCE*C/RHCE*C	2	e.e	RHCE*e/RHCE*e	2	Di(a-b+)	Wr(a-b+)	DI*02/DI*02	0	Yt(a+b-)	YT*01/YT*01	2	Co(a+b-)	CO*01.01/CO*01.01	2	Do(a-b+)	DO*01/DO*01	0	LW(a+b-)
HGDP00860	America	Maya	f	O	ABO*O.01.02/ABO*O.01.02	2	k	Kp(a-b+)	Js(a-b+)	KEL*02/KEL*02	2	Jk(a-b+)	JK*02/JK*02	2	Lu(a-b+)	LU*02/LU*02	2	Fy(a+b-)	FY*02N.01/FY*01	2	MN	GYPA*01/GYPA*02	2	S s	GYPB*04/GYPB*03	2	D.	RHD*01/RHD*01	0	C.C.	RHCE*C/RHCE*C	2	e.e	RHCE*e/RHCE*e	2	Di(a-b+)	Wr(a-b+)	DI*02/DI*02	2	Yt(a+b-)	YT*01/YT*01	2	Co(a+b-)	CO*01.01/CO*01.01	2	Do(a+b+)	DO*01/DO*02	2	LW(a+b-)
HGDP00861	America	Maya	f	O	ABO*O.01.02/ABO*O.01.01	2	k	Kp(a-b+)	Js(a-b+)	KEL*02/KEL*02	2	Jk(a+b+)	JK*02/JK*01W.01	2	Lu(a-b+)	LU*02/LU*02.19	2	Fy(a+b-)	FY*01/FY*01	2	MN	GYPA*01/GYPA*02	2	S s	GYPB*04/GYPB*03	2	D.	RHD*01/RHD*01	0	cc	RHCE*c/RHCE*c	2	EE	RHCE*E/RHCE*E	2	Di(a-b+)	Wr(a-b+)	DI*02/DI*02	2	Yt(a+b-)	YT*01/YT*01	2	Co(a+b-)	CO*01.01/CO*01.01	2	Do(a-b+)	DO*02/DO*02	2	LW(a+b-)
HGDP00862	America	Maya	f	O	ABO*O.01.75/ABO*O.01.02	2	k	Kp(a-b+)	Js(a-b+)	KEL*02/KEL*02	2	Jk(a+b-)	JK*01W.01/JK*01W.01	2	Lu(a-b+)	LU*02/LU*02.-24	1.929	Fy(a+b-)	FY*01/FY*01	2	MN	GYPA*01/GYPA*02	2	s	GYPB*04/GYPB*04	2	D.	RHD*01/RHD*01	0	C.C.	RHCE*C/RHCE*C	2	e.e	RHCE*e/RHCE*e	2	Di(a-b+)	Wr(a-b+)	DI*02/DI*02	2	Yt(a+b-)	YT*01/YT*01	2	Co(a+b-)	CO*01.01/CO*01.01	2	Do(a+b+)	DO*01/DO*02	2	LW(a+b-)
HGDP00863	America	Maya	f	O	ABO*O.01.02/ABO*O.01.71	2	k	Kp(a-b+)	Js(a-b+)	KEL*02/KEL*02	2	Jk(a-b+)	JK*02/JK*02	2	Lu(a-b+)	LU*02/LU*02.19	2	Fy(a+b-)	FY*01/FY*01	2	MM	GYPA*01/GYPA*01	0	S s	GYPB*04/GYPB*03	2	D.	RHD*01/RHD*01	0	C.c	RHCE*c/RHCE*C	2	E e	RHCE*e/RHCE*E	2	Di(a+b+)	Wr(a-b+)	DI*02/DI*01	2	Yt(a+b-)	YT*01/YT*01	2	Co(a+b-)	CO*01.01/CO*01.01	2	Do(a-b+)	DO*02/DO*02	2	LW(a+b-)
HGDP00864	America	Maya	f	O	ABO*O.01.02/ABO*O.01.01	2	k	Kp(a-b+)	Js(a-b+)	KEL*02/KEL*02	2	Jk(a-b+)	JK*02/JK*02	2	Lu(a-b+)	LU*02/LU*02.19	2	Fy(a+b-)	FY*01/FY*01	2	MN	GYPA*01/GYPA*02	2	s	GYPB*04/GYPB*04	2	D.	RHD*01/RHD*01	0	C.c	RHCE*c/RHCE*C	2	E e	RHCE*e/RHCE*E	2	Di(a-b+)	Wr(a-b+)	DI*02/DI*02	2	Yt(a+b-)	YT*01/YT*01	2	Co(a+b-)	CO*01.01/CO*01.01	2	Do(a+b-)	DO*01/DO*01	2	LW(a+b-)
HGDP00865	America	Maya	f	O	ABO*O.01.02/ABO*O.01.01	2	k	Kp(a-b+)	Js(a-b+)	KEL*02/KEL*02	2	Jk(a+b+)	JK*02/JK*01	2	Lu(a-b+)	LU*02/LU*02	2	Fy(a+b+)	FY*02/FY*01	2	MN	GYPA*01/GYPA*02	2	s	GYPB*04/GYPB*04	2	D.	RHD*01/RHD*01	0	cc	RHCE*c/RHCE*c	2	EE	RHCE*E/RHCE*E	2	Di(a+b+)	Wr(a-b+)	DI*02/DI*01	2	Yt(a+b-)	YT*01/YT*01	2	Co(a+b-)	CO*01.01/CO*01.01	2	Do(a-b+)	DO*02/DO*02	2	LW(a+b-)
HGDP00868	America	Maya	f	O	ABO*O.01.75/ABO*O.01.02	2	k	Kp(a-b+)	Js(a-b+)	KEL*02/KEL*02	2	Jk(a+b+)	JK*02/JK*01	2	Lu(a-b+)	LU*02.-24/LU*02.19	1.929	Fy(a+b+)	FY*02/FY*01	2	MM	GYPA*01/GYPA*01	2	S s	GYPB*04/GYPB*03	2	D.	RHD*01/RHD*01	0	C.C.	RHCE*C/RHCE*C	2	e.e	RHCE*e/RHCE*e	2	Di(a-b+)	Wr(a-b+)	DI*02/DI*02	2	Yt(a+b-)	YT*01/YT*01	2	Co(a+b-)	CO*01.01/CO*01.01	2	Do(a-b+)	DO*02/DO*02	2	LW(a+b-)
HGDP00869	America	Maya	f	O	ABO*O.01.75/ABO*O.01.02	2	k	Kp(a-b+)	Js(a-b+)	KEL*02/KEL*02	2	Jk(a-b+)	JK*02/JK*02	2	Lu(a-b+)	LU*02/LU*02.-24	1.929	Fy(a-b+)	FY*02/FY*02W.01	2	MN	GYPA*02/GYPA*02	2	s	GYPB*04/GYPB*04	2	D.	RHD*01/RHD*01	0	C.C.	RHCE*C/RHCE*C	2	e.e	RHCE*e/RHCE*e	2	Di(a-b+)	Wr(a-b+)	DI*02/DI*02	2	Yt(a+b-)	YT*01/YT*01	2	Co(a+b-)	CO*01.01/CO*01.01	2	Do(a+b+)	DO*01/DO*02	2	LW(a+b-)
HGDP00870	America	Maya	f	O	ABO*A1.01/ABO*A1.01	0	k	Kp(a-b+)	Js(a-b+)	KEL*02/KEL*02	2	Jk(a+b-)	JK*02/JK*02	0	Lu(a-b+)	LU*02/LU*02	0	Fy(a+b+)	FY*02/FY*01	2	MM	GYPA*01/GYPA*01	2	s	GYPB*04/GYPB*04	2	D.	RHD*01/RHD*08.01	0	C.c	RHCE*c/RHCE*C	2	E e	RHCE*e/RHCE*E	2	Di(a-b+)	Wr(a-b+)	DI*02/DI*02	0	Yt(a+b-)	YT*01/YT*01	2	Co(a+b-)	CO*01.01/CO*01.01	2	Do(a-b+)	DO*01/DO*01	0	LW(a+b-)
HGDP00871	America	Maya	f	O	ABO*O.01.02/ABO*O.01.02	2	k	Kp(a-b+)	Js(a-b+)	KEL*02/KEL*02	2	Jk(a+b+)	JK*02/JK*01W.01	2	Lu(a-b+)	LU*02/LU*02.-24	1.929	Fy(a+b+)	FY*01/FY*02W.01	2	NN	GYPA*02/GYPA*02	2	s	GYPB*04/GYPB*04	2	!	RHD*01/RHD*08N.01	0	C.c	RHCE*c/RHCE*C	2	e.e	RHCE*e/RHCE*e	2	Di(a-b+)	n.a.	DI*02/DI*02	2	Yt(a+b-)	YT*01/YT*01	2	Co(a+b-)	CO*01.01/CO*01.01	2	Do(a+b+)	DO*01/DO*02	2	LW(a+b-)
HGDP00872	America	Maya	f	O	ABO*O.01.75/ABO*O.01.02	2	n.a.	n.a.	n.a.	KEL*02/KEL*02	2	n.a.	JK*02/JK*02	2	n.a.	LU*02/LU*02	2	n.a.	FY*02/FY*01	2	n.a.	GYPA*01/GYPA*01	2	n.a.	GYPB*04/GYPB*03	2	n.a.	RHD*01/RHD*01	0	n.a.n.a.	RHCE*c/RHCE*C	2	n.a.	RHCE*E/RHCE*E	2	n.a.	n.a.	DI*02/DI*02	2	n.a.	YT*01/YT*01	2	n.a.	CO*01.01/CO*01.01	2	n.a.	DO*02/DO*02	2	n.a.
HGDP00873	America	Maya	f	O	ABO*O.01.02/ABO*O.01.02	2	k	Kp(a-b+)	Js(a-b+)	KEL*02/KEL*02	2	Jk(a+b+)	JK*02/JK*01	2	Lu(a-b+)	LU*02/LU*02	2	Fy(a+b-)	FY*01/FY*01	2	MM	GYPA*01/GYPA*01	2	s	GYPB*04/GYPB*04	2	D.	RHD*01/RHD*01	0	C.c	RHCE*c/RHCE*C	2	E e	RHCE*e/RHCE*E	2	Di(a-b+)	Wr(a-b+)	DI*02/DI*02	2	Yt(a+b-)	YT*01/YT*01	2	Co(a+b-)	CO*01.01/CO*01.01	2	Do(a-b+)	DO*02/DO*02	2	LW(a+b-)
HGDP00875	America	Maya	f	O	ABO*O.01.02/ABO*O.01.02	2	k	Kp(a-b+)	Js(a-b+)	KEL*02/KEL*02	2	Jk(a-b+)	JK*02/JK*02	2	Lu(a-b+)	LU*02/LU*02.-24	1.929	Fy(a+b-)	FY*02N.01/FY*01	2	MN	GYPA*01/GYPA*02	2	s	GYPB*04/GYPB*04	2	D.	RHD*01/RHD*01	0	C.C.	RHCE*C/RHCE*C	2	e.e	RHCE*e/RHCE*e	2	Di(a-b+)	Wr(a-b+)	DI*02/DI*02	2	Yt(a+b-)	YT*01/YT*01	2	Co(a+b-)	CO*01.01/CO*01.01	2	Do(a+b+)	DO*01/DO*02	2	LW(a+b-)
HGDP00876	America	Maya	f	O	ABO*O.01.75/ABO*O.01.02	2	k	Kp(a-b+)	Js(a-b+)	KEL*02/KEL*02	2	Jk(a-b+)	JK*02/JK*02	2	Lu(a-b+)	LU*02/LU*02	2	Fy(a-b+)	FY*02/FY*02,FY*02W.01	1.905	MM	GYPA*01/GYPA*01	0	S s	GYPB*04/GYPB*03	2	D.	RHD*01/RHD*01	0	C.c	RHCE*c/RHCE*C	2	E e	RHCE*e/RHCE*E	2	Di(a-b+)	Wr(a-b+)	DI*02/DI*02	2	Yt(a+b-)	YT*01/YT*01	2	Co(a+b-)	CO*01.01/CO*01.01	2	Do(a-b+)	DO*02/DO*02	2	LW(a+b-)
HGDP00877	America	Maya	m	O	ABO*A1.01/ABO*A1.01	0	k	Kp(a-b+)	Js(a-b+)	KEL*02/KEL*02	0	Jk(a-b+)	JK*02/JK*02	0	Lu(a-b+)	LU*02/LU*02	0	Fy(a+b+)	FY*02/FY*01	2	NN	GYPA*01/GYPA*01	0	S s	GYPB*04/GYPB*04	0	D.	RHD*01/RHD*01	0	cc	RHCE*c/RHCE*c	2	EE	RHCE*E/RHCE*E	2	Di(a-b+)	Wr(a-b+)	DI*02/DI*02	0	Yt(a+b-)	YT*01/YT*01	0	Co(a+b-)	CO*01.01/CO*01.01	0	Do(a+b+)	DO*01/DO*01	0	LW(a+b-)
HGDP00879	Europe	Russian	m	O	ABO*O.01.02/ABO*O.01.26	2	k	Kp(a-b+)	Js(a-b+)	KEL*02/KEL*02	2	Jk(a-b+)	JK*02/JK*02	0	Lu(a-b+)	LU*02/LU*02	0	Fy(a+b+)	FY*01/FY*02,FY*02W.01	1.905	MM	GYPA*01/GYPA*01	0	s	GYPB*04/GYPB*04	2	D.	RHD*01/RHD*01N.01	2	C.c	RHCE*c/RHCE*C	2	e.e	RHCE*e/RHCE*e	2	Di(a-b+)	Wr(a-b+)	DI*02/DI*02	0	Yt(a+b-)	YT*01/YT*01	2	Co(a+b-)	CO*01.01/CO*01.01	2	Do(a-b+)	DO*02/DO*02	2	LW(a+b-)
HGDP00880	Europe	Russian	m	A	ABO*A1.01/ABO*O.01.26	2	k	Kp(a-b+)	Js(a-b+)	KEL*02/KEL*02	2	Jk(a+b+)	JK*02/JK*02	0	Lu(a-b+)	LU*02/LU*02	0	Fy(a-b+)	FY*02/FY*02,FY*02W.01	1.905	MN	GYPA*01/GYPA*02	2	S s	GYPB*04/GYPB*03	2	D.	RHD*01/RHD*01N.01	2	C.c	RHCE*c/RHCE*C	2	e.e	RHCE*e/RHCE*e	2	Di(a-b+)	Wr(a-b+)	DI*02/DI*02	0	Yt(a+b-)	YT*01/YT*01	2	Co(a+b-)	CO*01.01/CO*01.01	2	Do(a+b+)	DO*01/DO*02	2	LW(a+b-)
HGDP00881	Europe	Russian	f	A	ABO*A1.01/ABO*O.01.22	2	k	Kp(a-b+)	Js(a-b+)	KEL*02/KEL*02	2	Jk(a+b-)	JK*02/JK*02	0	Lu(a-b+)	LU*02/LU*02	0	Fy(a+b+)	FY*01/FY*02,FY*02W.01	1.905	MN	GYPA*08/GYPA*02	2	s	GYPB*04/GYPB*04	2	D.	RHD*01/RHD*01	0	cc	RHCE*c/RHCE*c	2	E e	RHCE*e/RHCE*E	2	Di(a-b+)	Wr(a-b+)	DI*02/DI*02	0	Yt(a+b-)	YT*01/YT*01	2	Co(a+b-)	CO*01.01/CO*01.01	2	Do(a+b+)	DO*01/DO*02	2	LW(a+b+)
HGDP00882	Europe	Russian	m	O	ABO*O.01.02/ABO*O.01.01	2	k	Kp(a-b+)	n.a.	KEL*02/KEL*02	2	n.a.	JK*02/JK*02	0	n.a.	LU*02/LU*02	0	Fy(a+b+)	FY*02/FY*01	2	MN	GYPA*01/GYPA*02	2	n.a.	GYPB*04/GYPB*04	2	n.a.	RHD*01/RHD*01	0	cc	RHCE*c/RHCE*c	2	E e	RHCE*e/RHCE*E	2	n.a.	n.a.	DI*02/DI*02	0	n.a.	YT*01/YT*01	2	n.a.	CO*01.01/CO*01.01	2	n.a.	DO*02/DO*02	2	n.a.
HGDP00883	Europe	Russian	m	O	ABO*O.01.26/ABO*O.01.01	2	k	Kp(a-b+)	n.a.	KEL*02/KEL*02	2	n.a.	JK*02/JK*02	0	n.a.	LU*02/LU*02	0	Fy(a-b+)	FY*02/FY*02,FY*02W.01	1.905	MM	GYPA*01/GYPA*01	0	n.a.	GYPB*03/GYPB*03	2	n.a.	RHD*01/RHD*01	0	cc	RHCE*c/RHCE*c	2	EE	RHCE*E/RHCE*E	2	n.a.	n.a.	DI*02/DI*02	0	n.a.	YT*01/YT*01	2	n.a.	CO*01.01/CO*01.01	2	n.a.	DO*01/DO*02	2	n.a.
HGDP00884	Europe	Russian	f	AB	ABO*A1.01/ABO*B.01	2	k	Kp(a-b+)	n.a.	KEL*02/KEL*02	2	n.a.	JK*01/JK*01	2	n.a.	LU*02/LU*02	2	Fy(a-b+)	FY*02/FY*02,FY*02W.01	1.905	NN	GYPA*02/GYPA*02	2	n.a.	GYPB*04/GYPB*04	2	n.a.	RHD*01/RHD*01N.01	2	C.c	RHCE*c/RHCE*C	2	e.e	RHCE*e/RHCE*e	2	n.a.	n.a.	DI*02/DI*02	2	n.a.	YT*01/YT*01	2	n.a.	CO*01.01/CO*01.01	2	n.a.	DO*01/DO*02	2	n.a.
HGDP00885	Europe	Russian	f	A	ABO*A1.01/ABO*O.01.68	1.986	k	Kp(a-b+)	Js(a-b+)	KEL*02/KEL*02	2	Jk(a+b+)	JK*02/JK*02	0	Lu(a-b+)	LU*02/LU*02	0	Fy(a+b+)	FY*01/FY*02,FY*02W.01	1.905	MM	GYPA*01/GYPA*01	0	S s	GYPB*04/GYPB*03	2	D.	RHD*01/RHD*01	0	C.C.	RHCE*C/RHCE*C	2	e.e	RHCE*e/RHCE*e	2	Di(a-b+)	Wr(a-b+)	DI*02/DI*02	0	Yt(a+b-)	YT*01/YT*01	2	Co(a+b-)	CO*01.01/CO*01.01	2	Do(a-b+)	DO*02/DO*02	2	LW(a+b-)
HGDP00886	Europe	Russian	m	O	ABO*O.01.01/ABO*O.01.01	2	k	Kp(a-b+)	Js(a-b+)	KEL*02/KEL*02	2	Jk(a+b-)	JK*01/JK*01	2	Lu(a-b+)	LU*02/LU*02.-24	1.929	Fy(a+b+)	FY*02/FY*01	2	MM	GYPA*01/GYPA*01	2	S s	GYPB*04/GYPB*03	2	D.	RHD*01/RHD*01N.01	2	cc	RHCE*c/RHCE*c	2	E e	RHCE*e/RHCE*E	2	Di(a-b+)	Wr(a-b+)	DI*02/DI*02	2	Yt(a+b-)	YT*01/YT*01	2	Co(a+b-)	CO*01.01/CO*01.01	2	Do(a-b+)	DO*02/DO*02	2	LW(a+b-)
HGDP00888	Europe	Russian	m	B	ABO*B.01/ABO*O.01.02	2	k	Kp(a-b+)	Js(a-b+)	KEL*02/KEL*02	2	Jk(a+b-)	JK*01/JK*01	2	Lu(a-b+)	LU*02/LU*02.19	2	Fy(a-b+)	FY*02/FY*02,FY*02W.01	1.905	MM	GYPA*01/GYPA*01	0	S s	GYPB*04/GYPB*03	2	D.	RHD*01/RHD*01N.01	2	C.c	RHCE*c/RHCE*C	2	e.e	RHCE*e/RHCE*e	2	Di(a-b+)	Wr(a-b+)	DI*02/DI*02	2	Yt(a+b-)	YT*01/YT*01	2	Co(a+b+)	CO*01.01/CO*02	2	Do(a-b+)	DO*02/DO*02	2	LW(a+b-)
HGDP00889	Europe	Russian	f	A	ABO*A1.01/ABO*A1.01	0	k	Kp(a-b+)	Js(a-b+)	KEL*02/KEL*02	2	Jk(a+b+)	JK*02/JK*02	0	Lu(a-b+)	LU*02/LU*02	0	Fy(a-b+)	FY*02/FY*02	2	MN	GYPA*01/GYPA*02	2	S s	GYPB*04/GYPB*03	2	D.	RHD*01/RHD*01N.01	2	cc	RHCE*c/RHCE*c	2	e.e	RHCE*e/RHCE*e	2	Di(a-b+)	Wr(a-b+)	DI*02/DI*02	0	Yt(a+b-)	YT*01/YT*01	2	Co(a+b-)	CO*01.01/CO*01.01	2	Do(a+b+)	DO*01/DO*01	0	LW(a+b-)
HGDP00890	Europe	Russian	m	A	ABO*A1.01/ABO*A2.01	2	n.a.	n.a.	n.a.	KEL*02/KEL*02	2	n.a.	JK*01W.01/JK*01	2	n.a.	LU*02/LU*02.19	2	n.a.	FY*01/FY*01	2	n.a.	GYPA*02/GYPA*02	2	n.a.	GYPB*04/GYPB*04	2	n.a.	RHD*01N.01/-	2	n.a.n.a.	RHCE*c/RHCE*c	2	n.a.	RHCE*e/RHCE*e	2	n.a.	n.a.	DI*02/DI*02	2	n.a.	YT*01/YT*01	2	n.a.	CO*01.01/CO*01.01	2	n.a.	DO*01/DO*02	2	n.a.
HGDP00891	Europe	Russian	m	O	ABO*O.01.01/ABO*O.01.01	2	k	Kp(a-b+)	Js(a-b+)	KEL*02/KEL*02	2	Jk(a+b-)	JK*01W.01/JK*01	2	Lu(a-b+)	LU*02/LU*02.19	2	Fy(a+b+)	FY*02/FY*01	2	MM	GYPA*01/GYPA*01	2	SS	GYPB*03/GYPB*03	2	D.	RHD*01/RHD*01	0	C.C.	RHCE*C/RHCE*C	2	e.e	RHCE*e/RHCE*e	2	Di(a-b+)	Wr(a-b+)	DI*02/DI*02	2	Yt(a+b-)	YT*01/YT*01	2	Co(a+b-)	CO*01.01/CO*01.01	2	Do(a+b+)	DO*01/DO*02	2	LW(a+b-)
HGDP00892	Europe	Russian	m	A	ABO*A1.01/ABO*O.01.26	2	k	Kp(a-b+)	Js(a-b+)	KEL*02/KEL*02	2	Jk(a-b+)	JK*02/JK*02	2	Lu(a-b+)	LU*02/LU*02	2	Fy(a-b+)	FY*02/FY*02	2	MM	GYPA*01/GYPA*01	0	S s	GYPB*04/GYPB*03	2	D.	RHD*01/RHD*01	0	C.C.	RHCE*C/RHCE*C	2	e.e	RHCE*e/RHCE*e	2	Di(a-b+)	Wr(a-b+)	DI*02/DI*02	2	Yt(a+b-)	YT*01/YT*01	2	Co(a+b-)	CO*01.01/CO*01.01	2	Do(a-b+)	DO*02/DO*02	2	LW(a+b-)
HGDP00893	Europe	Russian	m	B	ABO*B.01/ABO*O.01.02	2	k	Kp(a+b+)	Js(a-b+)	KEL*02/KEL*02.03	2	Jk(a+b+)	JK*02/JK*01	2	Lu(a-b+)	LU*02/LU*02.19	2	Fy(a+b-)	FY*01/FY*01	2	MN	GYPA*01/GYPA*02	2	SS	GYPB*03/GYPB*03	2	D.	RHD*01/RHD*01	0	C.C.	RHCE*C/RHCE*C	2	e.e	RHCE*e/RHCE*e	2	Di(a-b+)	Wr(a-b+)	DI*02/DI*02	2	Yt(a+b-)	YT*01/YT*01	2	Co(a+b-)	CO*01.01/CO*01.01	2	Do(a+b+)	DO*01/DO*02	2	LW(a+b-)
HGDP00894	Europe	Russian	m	O	ABO*O.01.02/ABO*O.01.01	2	k	Kp(a-b+)	Js(a-b+)	KEL*02/KEL*02	2	Jk(a-b+)	JK*02/JK*02	2	Lu(a-b+)	LU*02.-24/LU*02.-13	1.929	Fy(a-b+)	FY*02/FY*02,FY*02W.01	1.905	MM	GYPA*01/GYPA*01	0	s	GYPB*04/GYPB*04	2	D.	RHD*01/RHD*01N.01	2	cc	RHCE*c/RHCE*c	2	e.e	RHCE*e/RHCE*e	2	Di(a-b+)	Wr(a-b+)	DI*02/DI*02	2	Yt(a+b-)	YT*01/YT*01	2	Co(a+b+)	CO*01.01/CO*02	2	Do(a-b+)	DO*02/DO*02	2	LW(a+b-)
HGDP00895	Europe	Russian	m	B	ABO*B.01/ABO*B.01	2	k	Kp(a-b+)	Js(a-b+)	KEL*02/KEL*02	2	Jk(a+b+)	JK*02/JK*01	2	Lu(a-b+)	LU*02.19/LU*02.19	2	Fy(a-b+)	FY*02/FY*02	2	NN	GYPA*02/GYPA*02	2	S s	GYPB*04/GYPB*03	2	D.	RHD*01/RHD*01N.01	2	C.c	RHCE*c/RHCE*C	2	e.e	RHCE*e/RHCE*e	2	Di(a-b+)	Wr(a-b+)	DI*02/DI*02	2	Yt(a+b-)	YT*01/YT*01	2	Co(a+b-)	CO*01.01/CO*01.01	2	Do(a+b-)	DO*01/DO*01	2	LW(a+b-)
HGDP00896	Europe	Russian	m	O	ABO*O.01.01/ABO*O.01.01	2	k	Kp(a-b+)	Js(a-b+)	KEL*02/KEL*02	2	Jk(a-b+)	JK*02/JK*02	2	Lu(a-b+)	LU*02.14/LU*02.-24	1.929	Fy(a-b+)	FY*02/FY*02	2	NN	GYPA*02/GYPA*02	2	s	GYPB*04/GYPB*04	2	D.	RHD*01/RHD*01	0	C.C.	RHCE*C/RHCE*C	2	e.e	RHCE*e/RHCE*e	2	Di(a-b+)	Wr(a-b+)	DI*02/DI*02	2	Yt(a+b-)	YT*01/YT*01	2	Co(a+b-)	CO*01.01/CO*01.01	2	Do(a+b+)	DO*01/DO*02	2	LW(a+b-)
HGDP00897	Europe	Russian	m	A	ABO*A1.01/ABO*A1.01	0	k	Kp(a-b+)	Js(a-b+)	KEL*02/KEL*02	0	Jk(a+b+)	JK*02/JK*02	0	Lu(a-b+)	LU*02/LU*02	0	Fy(a+b+)	FY*02/FY*02	0	MN	GYPA*01/GYPA*01	0	S s	GYPB*04/GYPB*04	0	D.	RHD*01/RHD*01N.01	2	C.c	RHCE*c/RHCE*C	2	e.e	RHCE*e/RHCE*e	2	Di(a-b+)	Wr(a-b+)	DI*02/DI*02	0	Yt(a+b-)	YT*01/YT*01	0	Co(a+b-)	CO*01.01/CO*01.01	0	Do(a-b+)	DO*01/DO*01	0	LW(a+b-)
HGDP00898	Europe	Russian	f	O	ABO*A1.01/ABO*A1.01	0	k	Kp(a-b+)	Js(a-b+)	KEL*02/KEL*02	0	Jk(a+b+)	JK*02/JK*02	0	Lu(a-b+)	LU*02/LU*02	0	Fy(a+b-)	FY*02/FY*02	0	NN	GYPA*01/GYPA*01	0	s	GYPB*04/GYPB*04	0	D.	RHD*01/RHD*01N.01	2	C.c	RHCE*c/RHCE*C	2	e.e	RHCE*e/RHCE*e	2	Di(a-b+)	n.a.	DI*02/DI*02	0	Yt(a+b-)	YT*01/YT*01	0	Co(a+b-)	CO*01.01/CO*01.01	0	Do(a-b+)	DO*01/DO*01	0	LW(a+b-)
HGDP00899	Europe	Russian	f	O	ABO*O.01.02/ABO*O.01.01	2	k	Kp(a-b+)	Js(a-b+)	KEL*02/KEL*02	2	Jk(a+b+)	JK*02/JK*01W.01	2	Lu(a-b+)	LU*02/LU*02	2	Fy(a+b+)	FY*01/FY*02,FY*02W.01	1.905	MM	GYPA*01/GYPA*01	2	S s	GYPB*04/GYPB*03	2	D.	RHD*01/RHD*01	0	C.C.	RHCE*C/RHCE*C	2	e.e	RHCE*e/RHCE*e	2	Di(a-b+)	Wr(a-b+)	DI*02/DI*02	2	Yt(a+b-)	YT*01/YT*01	2	Co(a+b-)	CO*01.01/CO*01.01	2	Do(a+b-)	DO*01/DO*01	2	LW(a+b-)
HGDP00900	Europe	Russian	m	A	ABO*A1.01/ABO*A2.01	2	k	Kp(a-b+)	Js(a-b+)	KEL*02/KEL*02	2	Jk(a-b+)	JK*02/JK*02	2	Lu(a-b+)	LU*02/LU*02	2	Fy(a-b+)	FY*02/FY*02	2	MM	GYPA*01/GYPA*01	0	s	GYPB*04/GYPB*04	2	dd	RHD*01N.01/-	2	cc	RHCE*c/RHCE*c	2	e.e	RHCE*e/RHCE*e	2	Di(a-b+)	Wr(a-b+)	DI*02/DI*02	2	Yt(a+b-)	YT*01/YT*01	2	Co(a+b-)	CO*01.01/CO*01.01	2	Do(a-b+)	DO*02/DO*02	2	LW(a+b-)
HGDP00901	Europe	Russian	f	O	ABO*O.01.68/ABO*O.01.04	2	k	Kp(a-b+)	Js(a-b+)	KEL*02/KEL*02	2	Jk(a+b-)	JK*01/JK*01	2	Lu(a-b+)	LU*02/LU*02.19	2	Fy(a+b-)	FY*01/FY*01	2	NN	GYPA*02/GYPA*02	2	s	GYPB*04/GYPB*04	2	dd	RHD*01N.01/-	2	cc	RHCE*c/RHCE*c	2	e.e	RHCE*e/RHCE*e	2	Di(a-b+)	Wr(a-b+)	DI*02/DI*02	2	Yt(a+b-)	YT*01/YT*01	2	Co(a+b-)	CO*01.01/CO*01.01	2	Do(a-b+)	DO*02/DO*02	2	LW(a+b-)
HGDP00902	Europe	Russian	f	O	ABO*O.01.02/ABO*O.01.01	2	k	Kp(a-b+)	Js(a-b+)	KEL*02/KEL*02	2	Jk(a+b+)	JK*02/JK*01	2	Lu(a-b+)	LU*02/LU*02.14	2	Fy(a+b+)	FY*02/FY*01	2	MN	GYPA*01/GYPA*02	2	s	GYPB*04/GYPB*04	2	D.	RHD*01/RHD*01N.01	2	C.c	RHCE*c/RHCE*C	2	e.e	RHCE*e/RHCE*e	2	Di(a-b+)	Wr(a-b+)	DI*02/DI*02	2	Yt(a+b-)	YT*01/YT*01	2	Co(a+b-)	CO*01.01/CO*01.01	2	Do(a+b+)	DO*01/DO*02	2	LW(a+b-)
HGDP00904	Africa	Mandenka	m	O	ABO*O.01.02/ABO*O.01.67	1.959	k	Kp(a-b+)	Js(a-b+)	KEL*02/KEL*02	2	Jk(a+b+)	JK*02/JK*01W.03,JK*01W.04	1.931	Lu(a-b+)	LU*02.19,LU*02.-24/LU*02.19	1.857	Fy(a-b-)	FY*02N.01/FY*02N.01	2	NN	GYPA*02/GYPA*02	2	s	GYPB*04/GYPB*04	2	!	RHD*01/RHD*03.04	0	cc	RHCE*c/RHCE*C	2	e.e	RHCE*e/RHCE*e	2	Di(a-b+)	Wr(a-b+)	DI*02/DI*02	2	Yt(a+b-)	YT*01/YT*01	2	Co(a+b-)	CO*01.01/CO*01.01	2	Do(a+b+)	DO*01/DO*02.-04	2	LW(a+b-)
HGDP00906	Africa	Mandenka	m	O	ABO*O.01.02/ABO*O.01.01	1.959	k	Kp(a-b+)	Js(a-b+)	KEL*02/KEL*02.-19	2	Jk(a+b+)	JK*02/JK*01W.01	2	Lu(a-b+)	LU*02.-24/LU*02.-24	1.857	Fy(a-b-)	FY*02N.01/FY*02N.01	2	MN	GYPA*01/GYPA*02	2	S s	GYPB*04/GYPB*06.02	2	D.	RHD*10.00/RHD*01N.01	2	cc	RHCE*c/RHCE*c	2	e.e	RHCE*e/RHCE*e	2	Di(a-b+)	Wr(a-b+)	DI*02/DI*02	2	Yt(a+b-)	YT*01/YT*01	2	Co(a+b-)	CO*01.01/CO*01.01	2	Do(a+b+)	DO*01/DO*02	2	LW(a+b-)
HGDP00907	Africa	Mandenka	m	O	ABO*O.01.09/ABO*O.01.09	2	k	Kp(a-b+)	Js(a-b+)	KEL*02/KEL*02	2	Jk(a+b-)	JK*01W.03/JK*01W.04	2	Lu(a-b+)	LU*02/LU*02.19	2	Fy(a-b-)	FY*02N.01/FY*02N.01	2	MN	GYPA*01/GYPA*02	2	s	GYPB*04/GYPB*04	2	D.	RHD*01/RHD*09.03.01	0	cc	RHCE*c/RHCE*c	2	e.e	RHCE*e/RHCE*e	2	Di(a-b+)	Wr(a-b+)	DI*02/DI*02	2	Yt(a+b-)	YT*01/YT*01	2	Co(a+b-)	CO*01.01/CO*01.01	2	Do(a-b+)	DO*02/DO*02	2	LW(a+b-)
HGDP00908	Africa	Mandenka	m	AB	ABO*A1.01/ABO*A1.01	0	k	Kp(a-b+)	Js(a+b+)	KEL*02/KEL*02	0	Jk(a+b+)	JK*02/JK*02	0	Lu(a-b+)	LU*02/LU*02	0	Fy(a-b-)	FY*02N.01/FY*02N.01	2	MM	GYPA*01/GYPA*01	0	s	GYPB*04/GYPB*04	0	!	RHD*01/RHD*08N.01	0	cc	RHCE*c/RHCE*c	2	E e	RHCE*e/RHCE*E	2	Di(a-b+)	Wr(a-b+)	DI*02/DI*02	0	Yt(a+b-)	YT*01/YT*01	0	Co(a+b-)	CO*01.01/CO*01.01	0	Do(a+b+)	DO*01/DO*01	0	LW(a+b-)
HGDP00909	Africa	Mandenka	f	B	ABO*B.01/ABO*O.01.01	2	k	Kp(a-b+)	Js(a+b-)	KEL*02.06/KEL*02.06	2	Jk(a+b-)	JK*01W.01/JK*01W.01	2	Lu(a+b+)	LU*02/LU*01.19	2	Fy(a-b-)	FY*02N.01/FY*02N.01	2	MM	GYPA*02/GYPA*02	2	s	GYPB*04/GYPB*04	2	!	RHD*08N.01/RHD*10.00	1.988	cc	RHCE*c/RHCE*c	2	e.e	RHCE*e/RHCE*e	2	Di(a-b+)	Wr(a-b+)	DI*02/DI*02	2	Yt(a+b-)	YT*01/YT*01	2	Co(a+b-)	CO*01.01/CO*01.01	2	Do(a+b+)	DO*01/DO*02	2	LW(a+b-)
HGDP00910	Africa	Mandenka	f	B	ABO*B.01/ABO*O.01.09	2	k	Kp(a-b+)	Js(a-b+)	KEL*02/KEL*02	2	Jk(a+b+)	JK*02/JK*01	2	Lu(a-b+)	LU*02/LU*02	2	Fy(a-b-)	FY*02N.01/FY*02N.01	2	NN	GYPA*02/GYPA*02	2	s	GYPB*04/GYPB*04	2	!	RHD*01/RHD*08N.01	0	cc	RHCE*c/RHCE*c	2	e.e	RHCE*e/RHCE*e	2	Di(a-b+)	Wr(a-b+)	DI*02/DI*02	2	Yt(a+b-)	YT*01/YT*01	2	Co(a+b-)	CO*01.01/CO*01.01	2	Do(a-b+)	DO*02/DO*02	2	LW(a+b-)
HGDP00911	Africa	Mandenka	m	B	ABO*A2.01/ABO*O.01.24	1.986	k	Kp(a-b+)	Js(a-b+)	KEL*02/KEL*02	2	Jk(a+b-)	JK*01W.01/JK*01	2	Lu(a-b+)	LU*02/LU*02.19	2	Fy(a-b-)	FY*02N.01/FY*02N.01	2	NN	GYPA*02/GYPA*02	2	s	GYPB*04/GYPB*04	2	D.	RHD*01/RHD*01	0	cc	RHCE*c/RHCE*c	2	E e	RHCE*e/RHCE*E	2	Di(a-b+)	Wr(a-b+)	DI*02/DI*02	2	Yt(a+b-)	YT*01/YT*01	2	Co(a+b-)	CO*01.01/CO*01.01	2	Do(a-b+)	DO*02/DO*02	2	LW(a+b-)
HGDP00912	Africa	Mandenka	m	n.a.	ABO*A1.02/ABO*O.01.05	2	k	Kp(a-b+)	Js(a-b+)	KEL*02/KEL*02	2	Jk(a+b-)	JK*01/JK*01	2	Lu(a-b+)	LU*02.19/LU*02.19	2	Fy(a-b-)	FY*02N.01/FY*02N.01	2	MM	GYPA*08/GYPA*08	2	S s	GYPB*04/GYPB*03	2	D.	RHD*01/RHD*01	0	cc	RHCE*c/RHCE*c	2	EE	RHCE*e/RHCE*E	2	Di(a-b+)	Wr(a-b+)	DI*02/DI*02	2	Yt(a+b-)	YT*01/YT*01	2	Co(a+b-)	CO*01.01/CO*01.01	2	Do(a-b+)	DO*02/DO*02	2	LW(a+b-)
HGDP00913	Africa	Mandenka	m	O	ABO*O.01.02/ABO*O.01.01	2	k	Kp(a-b+)	Js(a-b+)	KEL*02/KEL*02	2	Jk(a+b+)	JK*02/JK*01W.01	2	Lu(a-b+)	LU*02/LU*02	2	Fy(a-b-)	FY*02N.01/FY*02N.01	2	NN	GYPA*02/GYPA*02	2	s	GYPB*04/GYPB*04	2	D.	RHD*01/RHD*04.01	0	cc	RHCE*c/RHCE*c	2	E e	RHCE*e/RHCE*E	2	Di(a-b+)	Wr(a-b+)	DI*02/DI*02	2	Yt(a+b-)	YT*01/YT*01	2	Co(a+b-)	CO*01.01/CO*01.01	2	Do(a+b+)	DO*01/DO*02.-04	2	LW(a+b-)
HGDP00914	Africa	Mandenka	f	O	ABO*O.01.02/ABO*O.01.09	1.959	k	Kp(a-b+)	Js(a-b+)	KEL*02/KEL*02	2	Jk(a+b+)	JK*02/JK*01	2	Lu(a-b+)	LU*02/LU*02.19	2	Fy(a-b-)	FY*02N.01/FY*02N.01	2	MM	GYPA*01/GYPA*01	2	S s	GYPB*04/GYPB*03	2	D.	RHD*03.01/RHD*10.00	1.994	cc	RHCE*c/RHCE*c	2	e.e	RHCE*e/RHCE*e	2	Di(a-b+)	Wr(a-b+)	DI*02/DI*02	2	Yt(a+b-)	YT*01/YT*01	2	Co(a+b-)	CO*01.01/CO*01.01	2	Do(a+b+)	DO*02.-04/DO*01.-05	2	LW(a+b-)
HGDP00918	Africa	Mandenka	f	A	ABO*O.01.02/ABO*A1.02	2	k	Kp(a-b+)	Js(a-b+)	KEL*02/KEL*02	2	Jk(a+b+)	JK*02/JK*02	0	Lu(a-b+)	LU*02/LU*02	0	Fy(a-b-)	FY*02N.01/FY*02N.01	2	NN	GYPA*02/GYPA*02	2	s	GYPB*04/GYPB*04	2	D.	RHD*10.00/RHD*10.00	2	cc	RHCE*c/RHCE*c	2	E e	RHCE*e/RHCE*E	2	Di(a-b+)	Wr(a-b+)	DI*02/DI*02	2	Yt(a+b-)	YT*01/YT*01	2	Co(a+b-)	CO*01.01/CO*01.01	2	Do(a-b+)	DO*02/DO*02	2	LW(a+b-)
HGDP00920	Africa	Yoruba	f	A	ABO*A1.01/ABO*O.01.09	2	k	Kp(a-b+)	Js(a-b+)	KEL*02/KEL*02	2	Jk(a+b+)	JK*02/JK*01	2	Lu(a-b+)	LU*02/LU*02.19	2	Fy(a-b-)	FY*02N.01/FY*02N.01	2	MN	GYPA*01/GYPA*02	2	s	GYPB*04/GYPB*04	0	D.	RHD*10.00/RHD*01N.01	2	cc	RHCE*c/RHCE*c	2	e.e	RHCE*e/RHCE*e	2	Di(a-b+)	Wr(a-b+)	DI*02/DI*02	2	Yt(a+b-)	YT*01/YT*01	2	Co(a+b-)	CO*01.01/CO*01.01	2	Do(a-b+)	DO*02/DO*02	2	LW(a+b-)
HGDP00924	Africa	Yoruba	f	A	ABO*O.01.02/ABO*A1.02	2	k	Kp(a-b+)	Js(a-b+)	KEL*02/KEL*02	2	Jk(a+b+)	JK*02/JK*01	2	Lu(a-b+)	LU*02/LU*02.19	1.929	Fy(a-b-)	FY*02N.01/FY*02N.01	2	MN	GYPA*01/GYPA*02	2	s	GYPB*04/GYPB*04	2	D.	RHD*01/RHD*03.01	0	cc	RHCE*c/RHCE*c	2	e.e	RHCE*e/RHCE*e	2	Di(a-b+)	Wr(a-b+)	DI*02/DI*02	2	Yt(a+b-)	YT*01/YT*01	2	Co(a+b-)	CO*01.01/CO*01.01	2	Do(a+b+)	DO*01/DO*02	2	LW(a+b-)
HGDP00925	Africa	Yoruba	f	A	ABO*A2.01/ABO*O.01.67	2	k	Kp(a-b+)	Js(a-b+)	KEL*02/KEL*02	2	Jk(a+b+)	JK*02/JK*01W.01	2	Lu(a-b+)	LU*02.-24/LU*02.19	1.929	Fy(a-b-)	FY*02N.01/FY*02N.01	2	MM	GYPA*01/GYPA*01	2	s	GYPB*04/GYPB*04	2	D.	RHD*01/RHD*01	0	cc	RHCE*c/RHCE*c	2	E e	RHCE*e/RHCE*E	2	Di(a-b+)	Wr(a-b+)	DI*02/DI*02	2	Yt(a+b-)	YT*01/YT*01	2	Co(a+b-)	CO*01.01/CO*01.01	2	Do(a-b+)	DO*02/DO*02	2	LW(a+b-)
HGDP00926	Africa	Yoruba	f	O	ABO*O.01.02/ABO*O.01.01	2	k	Kp(a-b+)	Js(a-b+)	KEL*02/KEL*02	2	Jk(a+b-)	JK*01/JK*01	2	Lu(a-b+)	LU*02/LU*02.19	2	Fy(a-b-)	FY*02N.01/FY*02N.01	2	MN	GYPA*01/GYPA*02	2	S s	GYPB*04/GYPB*03N.04	2	D.	RHD*10.00/RHD*10.00	2	C.c	RHCE*c/RHCE*C	2	e.e	RHCE*e/RHCE*e	2	Di(a-b+)	Wr(a-b+)	DI*02/DI*02	2	Yt(a+b-)	YT*01/YT*01	2	Co(a+b-)	CO*01.01/CO*01.01	2	Do(a+b+)	DO*02/DO*01.-05	2	LW(a+b-)
HGDP00929	Africa	Yoruba	m	O	ABO*O.01.09/ABO*O.01.01	2	k	Kp(a-b+)	Js(a-b+)	KEL*02/KEL*02	2	Jk(a+b-)	JK*01W.01/JK*01	2	Lu(a-b+)	LU*02.19/LU*02.19	2	Fy(a-b-)	FY*02N.01/FY*02N.01	2	MM	GYPA*01/GYPA*01	2	s	GYPB*04/GYPB*04	2	D.	RHD*01/RHD*10.00	2	cc	RHCE*c/RHCE*c	2	e.e	RHCE*e/RHCE*e	2	Di(a-b+)	Wr(a-b+)	DI*02/DI*02	2	Yt(a+b-)	YT*01/YT*01	2	Co(a+b-)	CO*01.01/CO*01.01	2	Do(a+b+)	DO*01/DO*02	2	LW(a+b-)
HGDP00930	Africa	Yoruba	m	O	ABO*O.01.24/ABO*O.01.02	1.986	k	Kp(a-b+)	Js(a-b+)	KEL*02/KEL*02	2	Jk(a+b-)	JK*01W.01/JK*01W.01	2	Lu(a-b+)	LU*02.19/LU*02.19	2	Fy(a-b-)	FY*02/FY*02	2	MN	GYPA*01/GYPA*02	2	s	GYPB*04/GYPB*04	2	D.	RHD*10.00/RHD*01N.01	2	cc	RHCE*c/RHCE*c	2	e.e	RHCE*e/RHCE*e	2	Di(a-b+)	Wr(a-b+)	DI*02/DI*02	2	Yt(a+b-)	YT*01/YT*01	2	Co(a+b-)	CO*01.01/CO*01.01	2	Do(a+b+)	DO*01/DO*02	2	LW(a+b-)
HGDP00931	Africa	Yoruba	m	B	ABO*B.01/ABO*O.01.01	2	k	Kp(a-b+)	Js(a-b+)	KEL*02/KEL*02	2	Jk(a+b-)	JK*01/JK*01	2	Lu(a-b+)	LU*02/LU*02.19	2	Fy(a-b-)	FY*02N.01/FY*02N.01	2	MN	GYPA*01/GYPA*02	2	s	GYPB*04/GYPB*04	2	D.	RHD*10.00/RHD*10.00	2	cc	RHCE*c/RHCE*c	2	e.e	RHCE*e/RHCE*e	2	Di(a-b+)	Wr(a-b+)	DI*02/DI*02	2	Yt(a+b-)	YT*01/YT*01	2	Co(a+b-)	CO*01.01/CO*01.01	2	Do(a+b+)	DO*02/DO*01.-05	2	LW(a+b-)
HGDP00933	Africa	Yoruba	f	A	ABO*A1.02/ABO*O.01.01	2	k	Kp(a-b+)	Js(a-b+)	KEL*02/KEL*02	2	Jk(a+b-)	JK*01/JK*01	2	Lu(a-b+)	LU*02/LU*02	2	Fy(a-b-)	FY*02N.01/FY*02N.01	2	NN	GYPA*02/GYPA*02	2	s	GYPB*04/GYPB*04	2	D.	RHD*01/RHD*04.01	0	cc	RHCE*c/RHCE*c	2	e.e	RHCE*e/RHCE*e	2	Di(a-b+)	Wr(a-b+)	DI*02/DI*02	2	Yt(a+b-)	YT*01/YT*01	2	Co(a+b-)	CO*01.01/CO*01.01	2	Do(a-b+)	DO*02/DO*02	2	LW(a+b-)
HGDP00934	Africa	Yoruba	f	O	ABO*O.01.67/ABO*O.01.01	2	k	Kp(a-b+)	Js(a-b+)	KEL*02/KEL*02	2	Jk(a+b-)	JK*01W.01/JK*01	2	Lu(a-b+)	LU*02.-05/LU*02.19	2	Fy(a-b-)	FY*02N.01/FY*02N.01	2	MM	GYPA*01/GYPA*01	2	s	GYPB*04/GYPB*04	2	D.	RHD*01/RHD*01	0	cc	RHCE*c/RHCE*c	2	e.e	RHCE*e/RHCE*e	2	Di(a-b+)	Wr(a-b+)	DI*02/DI*02	2	Yt(a+b-)	YT*01/YT*01	2	Co(a+b-)	CO*01.01/CO*01.01	2	Do(a-b+)	DO*02/DO*02	2	LW(a+b-)
HGDP00935	Africa	Yoruba	f	O	ABO*O.01.02/ABO*O.01.01	1.986	k	Kp(a-b+)	Js(a-b+)	KEL*02/KEL*02	2	Jk(a+b+)	JK*02/JK*01	2	Lu(a-b+)	LU*02.-24/LU*02.19	1.929	Fy(a-b-)	FY*02N.01/FY*02N.01	2	NN	GYPA*02/GYPA*02	2	s	GYPB*04/GYPB*04	2	D.	RHD*01/RHD*01	0	C.c	RHCE*c/RHCE*C	2	e.e	RHCE*e/RHCE*e	2	Di(a-b+)	Wr(a-b+)	DI*02/DI*02	2	Yt(a+b-)	YT*01/YT*01	2	Co(a+b-)	CO*01.01/CO*01.01	2	Do(a+b+)	DO*02/DO*01.-05	2	LW(a+b-)
HGDP00937	Africa	Yoruba	m	B	ABO*B.01/ABO*O.01.83	1.986	k	Kp(a-b+)	Js(a-b+)	KEL*02/KEL*02	2	Jk(a+b+)	JK*02/JK*01W.01	2	Lu(a-b+)	LU*02.19,LU*02.-24/LU*02.19	1.857	Fy(a-b-)	FY*02N.01/FY*02N.01	2	MN	GYPA*01/GYPA*02	2	s	GYPB*04/GYPB*04	2	D.	RHD*01/RHD*01N.01	2	cc	RHCE*c/RHCE*c	2	e.e	RHCE*e/RHCE*e	2	Di(a-b+)	Wr(a-b+)	DI*02/DI*02	2	Yt(a+b-)	YT*01/YT*01	2	Co(a+b-)	CO*01.01/CO*01.01	2	Do(a+b-)	DO*01/DO*01	2	LW(a+b-)
HGDP00938	Africa	Yoruba	f	B	ABO*B.01/ABO*O.01.09	2	k	Kp(a-b+)	Js(a+b+)	KEL*02/KEL*02.06	2	Jk(a+b-)	JK*01W.01/JK*01	2	Lu(a-b+)	LU*02.19/LU*02.19	1.857	Fy(a-b-)	FY*02N.01/FY*02N.01	2	MN	GYPA*01/GYPA*02	2	s	GYPB*04/GYPB*04	2	D.	RHD*01/RHD*01	0	C.c	RHCE*c/RHCE*C	2	E e	RHCE*e/RHCE*E	2	Di(a-b+)	Wr(a-b+)	DI*02/DI*02	2	Yt(a+b-)	YT*01/YT*01	2	Co(a+b-)	CO*01.01/CO*01.01	2	Do(a+b+)	DO*01/DO*02	2	LW(a+b-)
HGDP00939	Africa	Yoruba	f	O	ABO*O.01.44/ABO*O.01.83	1.959	k	Kp(a-b+)	Js(a-b+)	KEL*02/KEL*02	2	Jk(a+b+)	JK*02/JK*01	2	Lu(a-b+)	LU*02/LU*02	2	Fy(a-b-)	FY*02N.01/FY*02N.01	2	MN	GYPA*01/GYPA*02	2	s	GYPB*04/GYPB*04	0	!	RHD*03.01/RHD*04.01	0	cc	RHCE*c/RHCE*c	2	e.e	RHCE*e/RHCE*e	2	Di(a-b+)	Wr(a-b+)	DI*02/DI*02	2	Yt(a+b-)	YT*01/YT*01	2	Co(a+b-)	CO*01.01/CO*01.01	2	Do(a+b+)	DO*01/DO*02	2	LW(a+b-)
HGDP00940	Africa	Yoruba	m	O	ABO*O.01.09/ABO*O.01.09	2	k	Kp(a-b+)	Js(a+b+)	KEL*02/KEL*02.06	2	Jk(a+b-)	JK*01W.03/JK*01W.04	2	Lu(a-b+)	LU*02.19/LU*02.19	2	Fy(a-b-)	FY*02N.01/FY*02N.01	2	NN	GYPA*02/GYPA*02	2	s	GYPB*04/GYPB*04	2	D.	RHD*01,RHD*01EL.36/RHD*01N.01	1.988	cc	RHCE*c/RHCE*c	2	e.e	RHCE*e/RHCE*e	2	Di(a-b+)	Wr(a-b+)	DI*02/DI*02	2	Yt(a+b-)	YT*01/YT*01	2	Co(a+b-)	CO*01.01/CO*01.01	2	Do(a+b+)	DO*01/DO*02.-04	2	LW(a+b-)
HGDP00941	Africa	Yoruba	m	A	ABO*A1.02/ABO*O.01.09	2	k	Kp(a-b+)	Js(a+b-)	KEL*02.06/KEL*02.06	2	Jk(a+b+)	JK*02/JK*01	2	Lu(a-b+)	LU*02.19/LU*02.19	1.929	Fy(a-b-)	FY*02N.01/FY*02N.01	2	NN	GYPA*02/GYPA*02	2	S s	GYPB*04/GYPB*03	2	D.	RHD*09.03.01/RHD*09.03.01	0	cc	RHCE*c/RHCE*c	2	e.e	RHCE*e/RHCE*e	2	Di(a-b+)	Wr(a-b+)	DI*02/DI*02	2	Yt(a+b-)	YT*01/YT*01	2	Co(a+b-)	CO*01.01/CO*01.01	2	Do(a-b+)	DO*02/DO*02.-04	2	LW(a+b-)
HGDP00942	Africa	Yoruba	m	O	ABO*O.01.01/ABO*O.01.01	2	k	Kp(a-b+)	Js(a-b+)	KEL*02/KEL*02	2	Jk(a+b-)	JK*01W.01/JK*01	2	Lu(a-b+)	LU*02.19/LU*02.19	2	Fy(a-b-)	FY*02N.01/FY*02N.01	2	MN	GYPA*01/GYPA*02	2	s	GYPB*04/GYPB*04	2	D.	RHD*01/RHD*03.04	0	cc	RHCE*c/RHCE*c	2	e.e	RHCE*e/RHCE*e	2	Di(a-b+)	Wr(a-b+)	DI*02/DI*02	2	Yt(a+b-)	YT*01/YT*01	2	Co(a+b-)	CO*01.01/CO*01.01	2	Do(a+b+)	DO*01/DO*02	2	LW(a+b-)
HGDP00943	Africa	Yoruba	m	O	ABO*O.01.09/ABO*O.01.83	2	k	Kp(a-b+)	Js(a-b+)	KEL*02/KEL*02	2	Jk(a+b-)	JK*01W.01/JK*01	2	Lu(a-b+)	LU*02/LU*02	2	Fy(a-b-)	FY*02N.01/FY*02N.01	2	NN	GYPA*02/GYPA*02	2	S s	GYPB*04/GYPB*03	2	D.	RHD*01/RHD*01N.01	2	cc	RHCE*c/RHCE*c	2	e.e	RHCE*e/RHCE*e	2	Di(a-b+)	Wr(a-b+)	DI*02/DI*02	2	Yt(a+b-)	YT*01/YT*01	2	Co(a+b-)	CO*01.01/CO*01.01	2	Do(a+b-)	DO*01/DO*01.-05	2	LW(a+b-)
HGDP00944	#N/A	#N/A	#N/A	A	ABO*A2.16/ABO*O.01.23	1.986	k	Kp(a-b+)	Js(a-b+)	KEL*02/KEL*02	2	Jk(a+b-)	JK*01/JK*01	2	Lu(a-b+)	LU*02.19/LU*02.19	2	Fy(a-b-)	FY*02N.01/FY*02N.01	2	NN	GYPA*02/GYPA*02	2	S s	GYPB*04/GYPB*03N.04	2	D.	RHD*01/RHD*01	0	cc	RHCE*c/RHCE*c	2	e.e	RHCE*e/RHCE*e	2	Di(a-b+)	Wr(a-b+)	DI*02/DI*02	2	Yt(a+b-)	YT*01/YT*01	2	Co(a+b-)	CO*01.01/CO*01.01	2	Do(a+b-)	DO*01/DO*01	2	LW(a+b-)
HGDP00945	Asia	Yakut	m	O	ABO*O.01.01/ABO*O.01.01	2	k	Kp(a-b+)	Js(a-b+)	KEL*02/KEL*02	2	Jk(a+b+)	JK*02/JK*01W.01	2	Lu(a+b+)	LU*02/LU*01	2	Fy(a+b-)	FY*01/FY*01	2	MN	GYPA*01/GYPA*02	2	s	GYPB*04/GYPB*04	2	D.	RHD*01/RHD*01	0	cc	RHCE*c/RHCE*c	2	EE	RHCE*E/RHCE*E	2	Di(a-b+)	Wr(a-b+)	DI*02/DI*02	2	Yt(a+b-)	YT*01/YT*01	2	Co(a+b-)	CO*01.01/CO*01.01	2	Do(a-b+)	DO*02/DO*02	2	LW(a+b-)
HGDP00946	Asia	Yakut	m	B	ABO*B.01/ABO*O.01.01	2	k	Kp(a-b+)	Js(a-b+)	KEL*02/KEL*02	2	Jk(a+b-)	JK*01W.01/JK*01W.01	2	Lu(a-b+)	LU*02/LU*02.-24	1.929	Fy(a+b-)	FY*01/FY*01	2	MM	GYPA*01/GYPA*01	2	s	GYPB*04/GYPB*04	2	D.	RHD*01/RHD*01	0	C.C.	RHCE*C/RHCE*C	2	e.e	RHCE*e/RHCE*e	2	Di(a-b+)	Wr(a-b+)	DI*02/DI*02	2	Yt(a+b-)	YT*01/YT*01	2	Co(a+b-)	CO*01.01/CO*01.01	2	Do(a-b+)	DO*02/DO*02	2	LW(a+b-)
HGDP00947	Asia	Yakut	m	O	ABO*O.01.02/ABO*O.01.01	2	k	Kp(a-b+)	Js(a-b+)	KEL*02/KEL*02	2	Jk(a+b+)	JK*02/JK*01W.01	2	Lu(a-b+)	LU*02.-24/LU*02.-13	1.929	Fy(a+b-)	FY*01/FY*01	2	MN	GYPA*01/GYPA*02	2	s	GYPB*04/GYPB*04	2	D.	RHD*01/RHD*01	0	C.C.	RHCE*C/RHCE*C	2	e.e	RHCE*e/RHCE*e	2	Di(a-b+)	Wr(a-b+)	DI*02/DI*02	2	Yt(a+b-)	YT*01/YT*01	2	Co(a+b-)	CO*01.01/CO*01.01	2	Do(a-b+)	DO*02/DO*02	2	LW(a+b-)
HGDP00948	Asia	Yakut	m	A	ABO*A1.02/ABO*O.01.01	2	k	Kp(a-b+)	Js(a-b+)	KEL*02/KEL*02	2	Jk(a+b-)	JK*01W.01/JK*01	2	Lu(a-b+)	LU*02/LU*02.-24	1.929	Fy(a+b-)	FY*01/FY*01	2	MN	GYPA*01/GYPA*02	2	S s	GYPB*04/GYPB*03	2	D.	RHD*01/RHD*01N.01	2	cc	RHCE*c/RHCE*c	2	E e	RHCE*e/RHCE*E	2	Di(a-b+)	Wr(a-b+)	DI*02/DI*02	2	Yt(a+b-)	YT*01/YT*01	2	Co(a+b-)	CO*01.01/CO*01.01	2	Do(a-b+)	DO*02/DO*02	2	LW(a+b-)
HGDP00949	Asia	Yakut	m	B	ABO*B.01/ABO*O.01.01	2	k	Kp(a-b+)	Js(a-b+)	KEL*02/KEL*02	2	Jk(a+b+)	JK*02/JK*01W.01	2	Lu(a-b+)	LU*02.-24/LU*02.19	1.929	Fy(a-b+)	FY*02/FY*02	2	MM	GYPA*01/GYPA*01	1.778	S s	GYPB*04/GYPB*03	2	D.	RHD*01/RHD*01N.01	2	C.c	RHCE*c/RHCE*C	2	e.e	RHCE*e/RHCE*e	2	Di(a-b+)	Wr(a-b+)	DI*02/DI*02	2	Yt(a+b-)	YT*01/YT*01	2	Co(a+b-)	CO*01.01/CO*01.01	2	Do(a-b+)	DO*02/DO*02	2	LW(a+b-)
HGDP00950	Asia	Yakut	m	A	ABO*A1.02/ABO*O.01.01	2	k	Kp(a-b+)	Js(a-b+)	KEL*02/KEL*02	2	Jk(a-b+)	JK*02/JK*02	2	Lu(a-b+)	LU*02.-13/LU*02.19	2	Fy(a+b-)	FY*01/FY*01	2	MN	GYPA*01/GYPA*02	2	s	GYPB*04/GYPB*04	2	D.	RHD*01/RHD*01	0	C.C.	RHCE*C/RHCE*C	2	e.e	RHCE*e/RHCE*e	2	Di(a-b+)	Wr(a-b+)	DI*02/DI*02	2	Yt(a+b-)	YT*01/YT*01	2	Co(a+b-)	CO*01.01/CO*01.01	2	Do(a-b+)	DO*02/DO*02	2	LW(a+b-)
HGDP00952	Asia	Yakut	m	O	ABO*O.01.75/ABO*O.01.01	2	k	Kp(a-b+)	Js(a-b+)	KEL*02/KEL*02	2	Jk(a-b+)	JK*02/JK*02N.13,JK*02N.12,JK*02N.11	1.931	Lu(a-b+)	LU*02/LU*02	2	Fy(a+b-)	FY*01/FY*01	2	MN	GYPA*01/GYPA*02	2	s	GYPB*04/GYPB*04	2	D.	RHD*01/RHD*01	0	cc	RHCE*c/RHCE*c	2	EE	RHCE*E/RHCE*E	2	Di(a-b+)	Wr(a-b+)	DI*02/DI*02	2	Yt(a+b-)	YT*01/YT*01	2	Co(a+b-)	CO*01.01/CO*01.01	2	Do(a-b+)	DO*02/DO*02	2	LW(a+b-)
HGDP00953	Asia	Yakut	m	O	ABO*O.01.02/ABO*O.01.04	2	k	Kp(a-b+)	Js(a-b+)	KEL*02/KEL*02.10	2	Jk(a+b+)	JK*02/JK*01W.01	2	Lu(a-b+)	LU*02/LU*02	2	Fy(a+b-)	FY*01/FY*01	2	MM	GYPA*01/GYPA*01	2	S s	GYPB*04/GYPB*03	2	D.	RHD*01/RHD*01N.75	0	C.c	RHCE*c/RHCE*C	2	E e	RHCE*e/RHCE*E	2	Di(a-b+)	Wr(a-b+)	DI*02/DI*02	2	Yt(a+b-)	YT*01/YT*01	2	Co(a+b-)	CO*01.01/CO*01.01	2	Do(a+b+)	DO*01/DO*02	2	LW(a+b-)
HGDP00954	Asia	Yakut	m	O	ABO*O.01.02/ABO*O.01.26	2	k	Kp(a-b+)	Js(a-b+)	KEL*02/KEL*02	2	Jk(a+b-)	JK*01/JK*01	2	Lu(a-b+)	LU*02/LU*02	2	Fy(a+b+)	FY*02/FY*01	2	MM	GYPA*02/GYPA*02	2	s	GYPB*04/GYPB*04	2	D.	RHD*01/RHD*01	0	C.c	RHCE*c/RHCE*C	2	E e	RHCE*e/RHCE*E	2	Di(a-b+)	Wr(a-b+)	DI*02/DI*02	2	Yt(a+b-)	YT*01/YT*01	2	Co(a+b-)	CO*01.01/CO*01.01	2	Do(a+b+)	DO*01/DO*02	2	LW(a+b-)
HGDP00955	Asia	Yakut	f	B	ABO*B.01/ABO*O.01.01	2	k	Kp(a-b+)	Js(a-b+)	KEL*02/KEL*02	2	Jk(a+b-)	JK*01W.01/JK*01W.01	2	Lu(a-b+)	LU*02/LU*02	2	Fy(a+b+)	FY*02/FY*01	2	NN	GYPA*02/GYPA*02	2	S s	GYPB*04/GYPB*03	2	D.	RHD*01/RHD*01	0	cc	RHCE*c/RHCE*c	2	EE	RHCE*E/RHCE*E	2	Di(a-b+)	Wr(a-b+)	DI*02/DI*02	2	Yt(a+b-)	YT*01/YT*01	2	Co(a+b-)	CO*01.01/CO*01.01	2	Do(a-b+)	DO*02/DO*02	2	LW(a+b-)
HGDP00957	Asia	Yakut	f	O	ABO*O.01.02/ABO*O.01.01	2	k	Kp(a-b+)	Js(a-b+)	KEL*02/KEL*02.10	2	Jk(a-b+)	JK*02/JK*02	2	Lu(a-b+)	LU*02.19/LU*02.19	2	Fy(a+b-)	FY*01/FY*01	2	MM	GYPA*01/GYPA*01	2	s	GYPB*04/GYPB*04	2	D.	RHD*01/RHD*01	2	cc	RHCE*c/RHCE*c	2	EE	RHCE*E/RHCE*E	2	Di(a-b+)	n.a.	DI*02/DI*02	2	Yt(a+b-)	YT*01/YT*01	2	Co(a+b-)	CO*01.01/CO*01.01	2	Do(a-b+)	DO*02/DO*02	2	LW(a+b-)
HGDP00958	Asia	Yakut	m	A	ABO*O.01.26/ABO*A1.02	2	k	Kp(a-b+)	Js(a-b+)	KEL*02/KEL*02	2	Jk(a+b-)	JK*01/JK*01	2	Lu(a-b+)	LU*02/LU*02	2	Fy(a+b-)	FY*01/FY*01	2	MM	GYPA*01/GYPA*01	2	s	GYPB*04/GYPB*04	2	D.	RHD*01/RHD*01	0	C.C.	RHCE*C/RHCE*C	2	e.e	RHCE*e/RHCE*e	2	Di(a-b+)	Wr(a-b+)	DI*02/DI*02	2	Yt(a+b-)	YT*01/YT*01	2	Co(a+b-)	CO*01.01/CO*01.01	2	Do(a-b+)	DO*02/DO*02	2	LW(a+b-)
HGDP00959	Asia	Yakut	f	B	ABO*O.01.02/ABO*B.01	1.986	k	Kp(a-b+)	Js(a-b+)	KEL*02/KEL*02	2	Jk(a+b-)	JK*01W.01/JK*01W.01	2	Lu(a-b+)	LU*02/LU*02.19	2	Fy(a+b-)	FY*01/FY*01	2	MM	GYPA*01/GYPA*01	2	S s	GYPB*04/GYPB*03	2	D.	RHD*01/RHD*01	0	C.c	RHCE*c/RHCE*C	2	E e	RHCE*e/RHCE*E	2	Di(a+b+)	Wr(a-b+)	DI*02/DI*01	2	Yt(a+b-)	YT*01/YT*01	2	Co(a+b-)	CO*01.01/CO*01.01	2	Do(a-b+)	DO*02/DO*02	2	LW(a+b-)
HGDP00960	Asia	Yakut	m	O	ABO*O.01.02/ABO*O.01.01	2	k	Kp(a-b+)	Js(a-b+)	KEL*02/KEL*02	2	Jk(a+b-)	JK*01W.01/JK*01W.01	2	Lu(a-b+)	LU*02/LU*02.19	2	Fy(a+b-)	FY*01/FY*01	2	MN	GYPA*01/GYPA*02	2	s	GYPB*04/GYPB*04	2	D.	RHD*01/RHD*01	0	C.c	RHCE*c/RHCE*C	2	E e	RHCE*e/RHCE*E	2	Di(a-b+)	Wr(a-b+)	DI*02/DI*02	2	Yt(a+b-)	YT*01/YT*01	2	Co(a+b-)	CO*01.01/CO*01.01	2	Do(a+b+)	DO*01/DO*02	2	LW(a+b-)
HGDP00961	Asia	Yakut	m	A	ABO*A1.02/ABO*O.01.01	2	k	Kp(a-b+)	Js(a-b+)	KEL*02/KEL*02	2	Jk(a+b-)	JK*01W.01/JK*01	1.862	Lu(a-b+)	LU*02/LU*02.-24	1.929	Fy(a+b+)	FY*02/FY*01	2	MN	GYPA*01/GYPA*02	2	s	GYPB*04/GYPB*04	2	D.	RHD*01/RHD*01	0	C.c	RHCE*c/RHCE*C	2	E e	RHCE*e/RHCE*E	2	Di(a-b+)	Wr(a-b+)	DI*02/DI*02	2	Yt(a+b-)	YT*01/YT*01	2	Co(a+b-)	CO*01.01/CO*01.01	2	Do(a-b+)	DO*02/DO*02	2	LW(a+b-)
HGDP00962	Asia	Yakut	m	B	ABO*B.01/ABO*O.01.02	2	k	Kp(a-b+)	Js(a-b+)	KEL*02/KEL*02	2	Jk(a+b-)	JK*01W.01/JK*01W.01	2	Lu(a-b+)	LU*02/LU*02	2	Fy(a+b+)	FY*02/FY*01	2	MN	GYPA*01/GYPA*02	2	S s	GYPB*04/GYPB*03	2	D.	RHD*01/RHD*01	0	cc	RHCE*c/RHCE*c	2	EE	RHCE*E/RHCE*E	2	Di(a-b+)	Wr(a-b+)	DI*02/DI*02	2	Yt(a+b-)	YT*01/YT*01	2	Co(a+b-)	CO*01.01/CO*01.01	2	Do(a-b+)	DO*02/DO*02	2	LW(a+b-)
HGDP00963	Asia	Yakut	f	B	ABO*B.01/ABO*O.01.01	2	k	Kp(a-b+)	Js(a-b+)	KEL*02/KEL*02	2	Jk(a+b+)	JK*02/JK*01W.01	2	Lu(a-b+)	LU*02/LU*02.-24	1.929	Fy(a+b-)	FY*01/FY*01	2	NN	GYPA*02/GYPA*02	2	s	GYPB*04/GYPB*04	2	D.	RHD*01/RHD*01	0	C.C.	RHCE*C/RHCE*C	2	e.e	RHCE*e/RHCE*e	2	Di(a-b+)	Wr(a-b+)	DI*02/DI*02	2	Yt(a+b-)	YT*01/YT*01	2	Co(a+b-)	CO*01.01/CO*01.01	2	Do(a-b+)	DO*02/DO*02	2	LW(a+b-)
HGDP00964	Asia	Yakut	m	A	ABO*O.01.04/ABO*A1.02	2	k	Kp(a-b+)	Js(a-b+)	KEL*02/KEL*02	2	Jk(a+b+)	JK*02/JK*01W.01	2	Lu(a-b+)	LU*02/LU*02.-24	1.929	Fy(a+b-)	FY*01/FY*01	2	MM	GYPA*01/GYPA*01	0	s	GYPB*04/GYPB*04	2	D.	RHD*01/RHD*01	0	C.C.	RHCE*C/RHCE*C	2	e.e	RHCE*e/RHCE*e	2	Di(a-b+)	Wr(a-b+)	DI*02/DI*02	2	Yt(a+b-)	YT*01/YT*01	2	Co(a+b-)	CO*01.01/CO*01.01	2	Do(a-b+)	DO*02/DO*02	2	LW(a+b-)
HGDP00965	Asia	Yakut	m	B	ABO*B.01/ABO*O.01.02	2	k	Kp(a-b+)	Js(a-b+)	KEL*02/KEL*02	2	Jk(a+b+)	JK*02/JK*01	2	Lu(a-b+)	LU*02/LU*02	2	Fy(a+b-)	FY*01/FY*01	2	MN	GYPA*01/GYPA*02	2	s	GYPB*04/GYPB*04	2	D.	RHD*01/RHD*01	0	C.c	RHCE*C/RHCE*C	2	E e	RHCE*e/RHCE*E	2	Di(a-b+)	Wr(a-b+)	DI*02/DI*02	2	Yt(a+b-)	YT*01/YT*01	2	Co(a+b-)	CO*01.01/CO*01.01	2	Do(a-b+)	DO*02/DO*02	2	LW(a+b-)
HGDP00966	Asia	Yakut	f	A	ABO*A1.02/ABO*O.01.01	2	k	Kp(a-b+)	Js(a-b+)	KEL*02/KEL*02	2	Jk(a-b+)	JK*02/JK*02	2	Lu(a-b+)	LU*02/LU*02.19	2	Fy(a+b-)	FY*01/FY*01	2	MN	GYPA*01/GYPA*02	2	s	GYPB*04/GYPB*04	2	D.	RHD*01/RHD*01	0	C.c	RHCE*c/RHCE*C	2	E e	RHCE*e/RHCE*E	2	Di(a+b+)	Wr(a-b+)	DI*02/DI*01	2	Yt(a+b-)	YT*01/YT*01	2	Co(a+b-)	CO*01.01/CO*01.01	2	Do(a-b+)	DO*02/DO*02	2	LW(a+b-)
HGDP00967	Asia	Yakut	f	B	ABO*B.01/ABO*O.01.01	2	k	Kp(a-b+)	Js(a-b+)	KEL*02/KEL*02.10	2	Jk(a+b+)	JK*02/JK*01W.01	2	Lu(a-b+)	LU*02/LU*02	2	Fy(a+b-)	FY*01/FY*01	2	MM	GYPA*01/GYPA*01	0	s	GYPB*04/GYPB*04	2	D.	RHD*01/RHD*01	0	C.c	RHCE*c/RHCE*C	2	E e	RHCE*e/RHCE*E	2	Di(a-b+)	Wr(a-b+)	DI*02/DI*02	2	Yt(a+b-)	YT*01/YT*01	2	Co(a+b-)	CO*01.01/CO*01.01	2	Do(a+b+)	DO*01/DO*02	2	LW(a+b-)
HGDP00968	Asia	Yakut	m	AB	ABO*B.01/ABO*A1.02	2	k	Kp(a-b+)	Js(a-b+)	KEL*02/KEL*02	2	Jk(a+b-)	JK*01W.01/JK*01W.01	2	Lu(a-b+)	LU*02/LU*02.19	2	Fy(a+b-)	FY*01/FY*01	2	MM	GYPA*01/GYPA*01	0	s	GYPB*04/GYPB*04	2	D.	RHD*01/RHD*01	0	C.c	RHCE*c/RHCE*C	2	E e	RHCE*e/RHCE*E	2	Di(a-b+)	Wr(a-b+)	DI*02/DI*02	2	Yt(a+b-)	YT*01/YT*01	2	Co(a+b-)	CO*01.01/CO*01.01	2	Do(a-b+)	DO*02/DO*02	2	LW(a+b-)
HGDP00969	Asia	Yakut	m	A	ABO*A1.01/ABO*O.01.02	2	k	Kp(a-b+)	Js(a-b+)	KEL*02/KEL*02	2	Jk(a+b+)	JK*02/JK*01	2	Lu(a-b+)	LU*02/LU*02	2	Fy(a+b-)	FY*01/FY*01	2	MN	GYPA*02/GYPA*01	1.889	s	GYPB*04/GYPB*04	2	D.	RHD*01/RHD*01	0	C.c	RHCE*c/RHCE*C	2	E e	RHCE*e/RHCE*E	2	Di(a-b+)	n.a.	DI*02/DI*02	2	Yt(a+b-)	YT*01/YT*01	2	Co(a+b-)	CO*01.01/CO*01.01	2	Do(a-b+)	DO*02/DO*02	2	LW(a+b-)
HGDP00970	America	Colombian	f	O	ABO*O.01.75/ABO*O.01.02	2	k	Kp(a-b+)	Js(a-b+)	KEL*02/KEL*02.-18.1	2	Jk(a+b+)	JK*02/JK*01W.01	2	Lu(a-b+)	LU*02.-24/LU*02.-24	1.857	Fy(a+b+)	FY*02/FY*01	2	MN	GYPA*01/GYPA*02	2	S s	GYPB*04/GYPB*03	2	D.	RHD*01/RHD*01	0	cc	RHCE*c/RHCE*c	2	EE	RHCE*E/RHCE*E	2	Di(a-b+)	Wr(a-b+)	DI*02/DI*02	2	Yt(a+b-)	YT*01/YT*01	2	Co(a+b-)	CO*01.01/CO*01.01	2	Do(a+b+)	DO*01/DO*02	2	LW(a+b-)
HGDP00971	Asia	Han	m	B	ABO*B.01/ABO*O.01.01	2	k	Kp(a-b+)	Js(a-b+)	KEL*02/KEL*02	2	Jk(a+b+)	JK*01W.01/JK*02N.13,JK*02N.12,JK*02N.11	1.931	Lu(a-b+)	LU*02.-24/LU*02.-13	1.929	Fy(a+b-)	FY*01/FY*01	2	MN	GYPA*01/GYPA*02	2	s	GYPB*04/GYPB*04	2	D.	RHD*01/RHD*01	0	C.c	RHCE*c/RHCE*C	2	E e	RHCE*e/RHCE*E	2	Di(a-b+)	Wr(a-b+)	DI*02/DI*02	2	Yt(a+b-)	YT*01/YT*01	2	Co(a+b-)	CO*01.01/CO*01.01	2	Do(a+b+)	DO*01/DO*02	2	LW(a+b-)
HGDP00972	Asia	Han	f	AB	ABO*B.01/ABO*A1.02	2	k	Kp(a-b+)	Js(a-b+)	KEL*02/KEL*02	2	Jk(a-b+)	JK*02/JK*02	2	Lu(a-b+)	LU*02/LU*02	2	Fy(a+b+)	FY*02/FY*01	2	MN	GYPA*01/GYPA*02	2	s	GYPB*04/GYPB*04	2	D.	RHD*01/RHD*01	0	C.C.	RHCE*C/RHCE*C	2	e.e	RHCE*e/RHCE*e	2	Di(a-b+)	Wr(a-b+)	DI*02/DI*02	2	Yt(a+b-)	YT*01/YT*01	2	Co(a+b-)	CO*01.01/CO*01.01	2	Do(a-b+)	DO*02/DO*02	2	LW(a+b-)
HGDP00973	Asia	Han	m	B	ABO*B.01/ABO*O.01.02	2	k	Kp(a-b+)	Js(a-b+)	KEL*02/KEL*02	2	Jk(a+b+)	JK*02/JK*01W.01	2	Lu(a-b+)	LU*02/LU*02	2	Fy(a+b-)	FY*01/FY*01	2	NN	GYPA*02/GYPA*02	2	s	GYPB*04/GYPB*04	2	D.	RHD*01/RHD*01	2	C.c	RHCE*c/RHCE*C	2	E e	RHCE*e/RHCE*E	2	Di(a-b+)	Wr(a-b+)	DI*02/DI*02	2	Yt(a+b-)	YT*01/YT*01	2	Co(a+b-)	CO*01.01/CO*01.01	2	Do(a-b+)	DO*02/DO*02	2	LW(a+b-)
HGDP00974	Asia	Han	f	B	ABO*B.01/ABO*O.01.02	2	k	Kp(a-b+)	Js(a-b+)	KEL*02/KEL*02	2	Jk(a+b-)	JK*01W.01/JK*01W.01	2	Lu(a-b+)	LU*02/LU*02	2	Fy(a+b-)	FY*01/FY*01	2	MN	GYPA*01/GYPA*02	2	s	GYPB*04/GYPB*04	2	D.	RHD*01/RHD*01	0	C.C.	RHCE*C/RHCE*C	2	e.e	RHCE*e/RHCE*e	2	Di(a-b+)	Wr(a-b+)	DI*02/DI*02	2	Yt(a+b-)	YT*01/YT*01	2	Co(a+b-)	CO*01.01/CO*01.01	2	Do(a-b+)	DO*02/DO*02	2	LW(a+b-)
HGDP00975	Asia	Han	f	B	ABO*B.01/ABO*O.01.01	2	k	Kp(a-b+)	Js(a-b+)	KEL*02/KEL*02	2	Jk(a-b+)	JK*02/JK*02N.13,JK*02N.12,JK*02N.11	1.931	Lu(a-b+)	LU*02/LU*02.19	2	Fy(a+b-)	FY*01/FY*01	2	MN	GYPA*01/GYPA*02	2	s	GYPB*04/GYPB*04	2	D.	RHD*01/RHD*01	0	C.C.	RHCE*C/RHCE*C	2	e.e	RHCE*e/RHCE*e	2	Di(a-b+)	Wr(a-b+)	DI*02/DI*02	2	Yt(a+b-)	YT*01/YT*01	2	Co(a+b-)	CO*01.01/CO*01.01	2	Do(a-b+)	DO*02/DO*02	2	LW(a+b-)
HGDP00976	Asia	Han	f	B	ABO*B.01/ABO*O.01.02	2	k	Kp(a-b+)	Js(a-b+)	KEL*02/KEL*02	2	Jk(a-b+)	JK*02/JK*02N.13,JK*02N.12,JK*02N.11	1.931	Lu(a-b+)	LU*02/LU*02.19	2	Fy(a+b-)	FY*01/FY*01	2	MN	GYPA*01/GYPA*02	2	S s	GYPB*04/GYPB*03	2	D.	RHD*01/RHD*01	0	cc	RHCE*c/RHCE*c	2	EE	RHCE*E/RHCE*E	2	Di(a-b+)	Wr(a-b+)	DI*02/DI*02	2	Yt(a+b-)	YT*01/YT*01	2	Co(a+b-)	CO*01.01/CO*01.01	2	Do(a-b+)	DO*02/DO*02	2	LW(a+b-)
HGDP00977	Asia	Han	m	O	ABO*O.01.01/ABO*O.01.01	2	k	Kp(a-b+)	Js(a-b+)	KEL*02/KEL*02	2	Jk(a+b-)	JK*01W.01/JK*01W.01	2	Lu(a-b+)	LU*02/LU*02.19	2	Fy(a+b-)	FY*01/FY*01	2	NN	GYPA*02/GYPA*02	2	s	GYPB*04/GYPB*04	2	D.	RHD*01/RHD*01	0	C.C.	RHCE*C/RHCE*C	2	e.e	RHCE*e/RHCE*e	2	Di(a-b+)	Wr(a-b+)	DI*02/DI*02	2	Yt(a+b-)	YT*01/YT*01	2	Co(a+b-)	CO*01.01/CO*01.01	2	Do(a-b+)	DO*02/DO*02	2	LW(a+b-)
HGDP00984	Africa	MbutiPygmy	m	A	ABO*A1.02/ABO*O.01.05	2	k	Kp(a-b+)	Js(a-b+)	KEL*02/KEL*02	2	Jk(a+b-)	JK*01W.04/JK*01	2	Lu(a-b+)	LU*02/LU*02.19	1.929	Fy(a-b-)	FY*02N.01/FY*02N.01	2	MN	GYPA*01/GYPA*02	2	S s	GYPB*04/GYPB*03N.04	2	D.	RHD*03.01/RHD*09.01.02	0	cc	RHCE*c/RHCE*c	2	e.e	RHCE*e/RHCE*e	2	Di(a-b+)	Wr(a-b+)	DI*02/DI*02	2	Yt(a+b-)	YT*01/YT*01	2	Co(a+b-)	CO*01.01/CO*01.01	2	Do(a-b+)	DO*02/DO*02	2	LW(a+b-)
HGDP00985	Africa	BiakaPygmy	m	A	ABO*A1.01/ABO*O.01.09	2	k	Kp(a-b+)	Js(a+b+)	KEL*02/KEL*02.06	2	Jk(a+b+)	JK*02/JK*01	2	Lu(a-b+)	LU*02/LU*02	2	Fy(a-b-)	FY*02N.01/FY*02N.01	2	MM	GYPA*01/GYPA*01	0	s	GYPB*04/GYPB*04	2	D.	RHD*01/RHD*01	0	cc	RHCE*c/RHCE*c	2	e.e	RHCE*e/RHCE*e	2	Di(a-b+)	Wr(a-b+)	DI*02/DI*02	2	Yt(a+b-)	YT*01/YT*01	2	Co(a+b-)	CO*01.01/CO*01.01	2	Do(a+b+)	DO*01/DO*02	2	LW(a+b-)
HGDP00986	Africa	BiakaPygmy	m	A	ABO*A1.01/ABO*O.01.01	2	k	Kp(a-b+)	Js(a-b+)	KEL*02/KEL*02	2	Jk(a+b-)	JK*01/JK*01	2	Lu(a-b+)	LU*02/LU*02.19	2	Fy(a-b-)	FY*02N.01/FY*02N.01	2	MN	GYPA*01/GYPA*02	2	S s	GYPB*04/GYPB*03N.03	2	D.	RHD*01/RHD*10.00	2	cc	RHCE*c/RHCE*c	2	e.e	RHCE*e/RHCE*e	2	Di(a-b+)	Wr(a-b+)	DI*02/DI*02	2	Yt(a+b-)	YT*01/YT*01	2	Co(a+b-)	CO*01.01/CO*01.01	2	Do(a-b+)	DO*02/DO*02	2	LW(a+b-)
HGDP00992	Africa	San	m	O	ABO*O.01.05/ABO*O.01.83	0	k	Kp(a-b+)	Js(a-b+)	KEL*02/KEL*02	2	Jk(a+b-)	JK*01/JK*01	2	Lu(a-b+)	LU*02/LU*02	2	Fy(a+b+)	FY*02/FY*01	2	MM	GYPA*01/GYPA*01	2	S s	GYPB*04/GYPB*03	2	D.	RHD*01/RHD*01	0	cc	RHCE*c/RHCE*c	2	e.e	RHCE*e/RHCE*e	2	Di(a-b+)	Wr(a-b+)	DI*02/DI*02	2	Yt(a+b-)	YT*01/YT*01	2	Co(a+b-)	CO*01.01/CO*01.01	2	Do(a-b+)	DO*02/DO*02	2	LW(a+b-)
HGDP00993	Africa	Bantu	m	AB	ABO*B.01/ABO*A1.01	1.986	k	Kp(a-b+)	Js(a-b+)	KEL*02/KEL*02	2	Jk(a+b-)	JK*01/JK*01	2	Lu(a-b+)	LU*02.19/LU*02.19	2	Fy(a-b-)	FY*02N.01/FY*02N.01	2	MM	GYPA*01/GYPA*01	0	s	GYPB*04/GYPB*04	2	D.	RHD*10.13/RHD*03.06	1.988	cc	RHCE*c/RHCE*c	2	e.e	RHCE*e/RHCE*e	2	Di(a-b+)	Wr(a-b+)	DI*02/DI*02	2	Yt(a+b-)	YT*01/YT*01	2	Co(a+b-)	CO*01.01/CO*01.01	2	Do(a-b+)	DO*02/DO*02	2	LW(a+b-)
HGDP00994	Africa	Bantu	m	O	ABO*O.01.09/ABO*O.01.01	2	k	Kp(a-b+)	Js(a-b+)	KEL*02/KEL*02	2	Jk(a+b+)	JK*02/JK*01	2	Lu(a-b+)	LU*02/LU*02.19	2	Fy(a-b-)	FY*02N.01/FY*02N.01	2	NN	GYPA*02/GYPA*02	2	s	GYPB*04/GYPB*04	2	!	RHD*01/RHD*03.01	0	cc	RHCE*c/RHCE*c	2	e.e	RHCE*e/RHCE*e	2	Di(a-b+)	Wr(a-b+)	DI*02/DI*02	2	Yt(a+b-)	YT*01/YT*01	2	Co(a+b-)	CO*01.01/CO*01.01	2	Do(a-b+)	DO*02/DO*02	2	LW(a+b-)
HGDP00995	America	Karitiana	f	n.a.	ABO*O.01.75/ABO*O.01.02	2	k	Kp(a-b+)	Js(a-b+)	KEL*02/KEL*02	2	Jk(a+b-)	JK*02/JK*02	0	Lu(a-b+)	LU*02/LU*02	0	Fy(a+b+)	FY*02/FY*01	2	MM	GYPA*01/GYPA*01	2	s	GYPB*04/GYPB*04	2	D.	RHD*01/RHD*01	0	C.c	RHCE*c/RHCE*C	2	E e	RHCE*e/RHCE*E	2	Di(a-b+)	n.a.	DI*02/DI*02	0	Yt(a+b-)	YT*01/YT*01	2	Co(a+b-)	CO*01.01/CO*01.01	2	Do(a+b+)	DO*01/DO*02	2	LW(a+b-)
HGDP00999	America	Karitiana	f	n.a.	ABO*O.01.75/ABO*O.01.75	2	k	Kp(a-b+)	Js(a-b+)	KEL*02/KEL*02	2	Jk(a+b+)	JK*02/JK*02	0	Lu(a-b+)	LU*02/LU*02	0	Fy(a+b+)	FY*02/FY*01	2	MM	GYPA*01/GYPA*01	2	S s	GYPB*04/GYPB*03	2	D.	RHD*01/RHD*01	0	C.C.	RHCE*C/RHCE*C	2	e.e	RHCE*e/RHCE*e	2	Di(a+b+)	Wr(a-b+)	DI*02/DI*02	0	Yt(a+b-)	YT*01/YT*01	2	Co(a+b-)	CO*01.01/CO*01.01	2	Do(a-b+)	DO*02/DO*02	2	LW(a+b-)
HGDP01001	America	Karitiana	f	n.a.	ABO*O.01.75/ABO*O.01.75	2	k	Kp(a-b+)	Js(a-b+)	KEL*02/KEL*02	2	Jk(a+b+)	JK*02/JK*01W.01	2	Lu(a-b+)	LU*02/LU*02	2	Fy(a+b+)	FY*02/FY*01	2	NN	GYPA*02/GYPA*02	2	S s	GYPB*04/GYPB*03	2	D.	RHD*01/RHD*01	0	C.C.	RHCE*C/RHCE*C	2	e.e	RHCE*e/RHCE*e	2	Di(a+b+)	Wr(a-b+)	DI*02/DI*01	2	Yt(a+b-)	YT*01/YT*01	2	Co(a+b-)	CO*01.01/CO*01.01	2	Do(a+b+)	DO*01/DO*02	2	LW(a+b-)
HGDP01009	America	Karitiana	m	n.a.	ABO*O.01.75/ABO*O.01.75	2	k	Kp(a-b+)	Js(a-b+)	KEL*02/KEL*02	2	Jk(a-b+)	JK*02/JK*02	0	Lu(a-b+)	LU*02/LU*02	0	Fy(a+b+)	FY*02/FY*01	2	MN	GYPA*01/GYPA*02	2	SS	GYPB*03/GYPB*03	2	D.	RHD*01/RHD*01	0	cc	RHCE*c/RHCE*c	2	EE	RHCE*E/RHCE*E	2	Di(a-b+)	Wr(a-b+)	DI*02/DI*02	0	Yt(a+b-)	YT*01/YT*01	2	Co(a+b-)	CO*01.01/CO*01.01	2	Do(a-b+)	DO*02/DO*02	2	LW(a+b-)
HGDP01010	America	Karitiana	f	n.a.	ABO*O.01.02/ABO*O.01.02	2	k	Kp(a-b+)	Js(a-b+)	KEL*02/KEL*02	2	Jk(a+b+)	JK*02/JK*02	0	Lu(a-b+)	LU*02/LU*02	0	Fy(a+b-)	FY*01/FY*01	2	NN	GYPA*02/GYPA*02	2	SS	GYPB*03/GYPB*03	2	D.	RHD*01/RHD*01	0	C.c	RHCE*c/RHCE*C	2	E e	RHCE*e/RHCE*E	2	Di(a-b+)	n.a.	DI*02/DI*02	0	Yt(a+b-)	YT*01/YT*01	2	Co(a+b-)	CO*01.01/CO*01.01	2	Do(a+b-)	DO*01/DO*01	0	LW(a+b-)
HGDP01013	America	Karitiana	m	n.a.	ABO*O.01.75/ABO*O.01.02	2	k	Kp(a-b+)	Js(a-b+)	KEL*02/KEL*02	2	Jk(a+b-)	JK*02/JK*02	0	Lu(a-b+)	LU*02/LU*02	0	Fy(a+b-)	FY*01/FY*01	2	MN	GYPA*01/GYPA*02	2	S s	GYPB*04/GYPB*03	2	D.	RHD*01/RHD*01	0	C.C.	RHCE*C/RHCE*C	2	e.e	RHCE*e/RHCE*e	2	Di(a-b+)	Wr(a-b+)	DI*02/DI*02	0	Yt(a+b-)	YT*01/YT*01	2	Co(a+b-)	CO*01.01/CO*01.01	2	Do(a-b+)	DO*01/DO*01	0	LW(a+b-)
HGDP01014	America	Karitiana	f	n.a.	ABO*O.01.02/ABO*O.01.02	2	k	Kp(a-b+)	Js(a-b+)	KEL*02/KEL*02	2	Jk(a+b+)	JK*02/JK*02	0	Lu(a-b+)	LU*02/LU*02	0	Fy(a-b+)	FY*02/FY*02	2	MM	GYPA*01/GYPA*01	0	SS	GYPB*03/GYPB*03	2	D.	RHD*01/RHD*01	0	C.C.	RHCE*C/RHCE*C	2	e.e	RHCE*e/RHCE*e	2	Di(a-b+)	Wr(a-b+)	DI*02/DI*02	0	Yt(a+b-)	YT*01/YT*01	2	Co(a+b-)	CO*01.01/CO*01.01	2	Do(a+b+)	DO*01/DO*01	0	LW(a+b-)
HGDP01019	America	Karitiana	m	n.a.	ABO*A1.01/ABO*A1.01	0	k	Kp(a-b+)	Js(a-b+)	KEL*02/KEL*02	2	Jk(a+b-)	JK*02/JK*02	0	Lu(a-b+)	LU*02/LU*02	0	Fy(a+b-)	FY*01/FY*01	2	MN	GYPA*01/GYPA*02	2	SS	GYPB*03/GYPB*03	2	D.	RHD*01/RHD*01	0	n.a.n.a.	RHCE*c/RHCE*C	2	E e	RHCE*e/RHCE*E	2	Di(a-b+)	n.a.	DI*02/DI*02	0	Yt(a+b-)	YT*01/YT*01	2	Co(a+b-)	CO*01.01/CO*01.01	2	Do(a+b-)	DO*01/DO*01	0	LW(a+b-)
HGDP01021	Asia	Han	f	O	ABO*O.01.01/ABO*O.01.01	2	k	Kp(a-b+)	Js(a-b+)	KEL*02/KEL*02	2	Jk(a+b+)	JK*01W.01/JK*02N.13,JK*02N.12,JK*02N.11	1.931	Lu(a-b+)	LU*02/LU*02	2	Fy(a+b-)	FY*01/FY*01	2	MN	GYPA*01/GYPA*02	2	s	GYPB*04/GYPB*04	2	D.	RHD*01/RHD*01	0	C.C.	RHCE*C/RHCE*C	2	e.e	RHCE*e/RHCE*e	2	Di(a-b+)	Wr(a-b+)	DI*02/DI*02	2	Yt(a+b-)	YT*01/YT*01	2	Co(a+b-)	CO*01.01/CO*01.01	2	Do(a-b+)	DO*02/DO*02	2	LW(a+b-)
HGDP01023	Asia	Han	f	O	ABO*O.01.02/ABO*O.01.01	2	k	Kp(a-b+)	Js(a-b+)	KEL*02/KEL*02	2	Jk(a+b+)	JK*02/JK*01W.01	2	Lu(a-b+)	LU*02/LU*02	2	Fy(a+b-)	FY*01/FY*01	2	MN	GYPA*01/GYPA*02	2	s	GYPB*04/GYPB*04	2	D.	RHD*01/RHD*01	0	C.C.	RHCE*C/RHCE*C	2	e.e	RHCE*e/RHCE*e	2	Di(a-b+)	Wr(a-b+)	DI*02/DI*02	2	Yt(a+b-)	YT*01/YT*01	2	Co(a+b-)	CO*01.01/CO*01.01	2	Do(a-b+)	DO*02/DO*02	2	LW(a+b-)
HGDP01027	Oceania	Melanesian	f	B	ABO*B.01/ABO*O.01.01	2	k	Kp(a-b+)	Js(a-b+)	KEL*02/KEL*02	2	Jk(a+b-)	JK*01/JK*01	2	Lu(a-b+)	LU*02/LU*02	2	Fy(a+b-)	FY*01/FY*01	2	NN	GYPA*02/GYPA*02	2	s	GYPB*04/GYPB*04	2	D.	RHD*01/RHD*01	0	C.C.	RHCE*C/RHCE*C	2	e.e	RHCE*e/RHCE*e	2	Di(a-b+)	Wr(a-b+)	DI*02/DI*02	2	Yt(a+b-)	YT*01/YT*01	2	Co(a+b-)	CO*01.01/CO*01.01	2	Do(a+b+)	DO*01/DO*02	2	LW(a+b-)
HGDP01029	Africa	San	m	A	ABO*A1.01/ABO*O.01.05	2	k	Kp(a-b+)	Js(a-b+)	KEL*02/KEL*02	2	Jk(a+b-)	JK*01W.03,JK*01W.04/JK*01W.03,JK*01W.04	1.862	Lu(a-b+)	LU*02/LU*02	2	Fy(a-b+)	FY*02/FY*02	2	NN	GYPA*02/GYPA*02	2	s	GYPB*04/GYPB*04	2	D.	RHD*01/RHD*03.01	0	cc	RHCE*c/RHCE*c	2	e.e	RHCE*e/RHCE*e	2	Di(a-b+)	Wr(a-b+)	DI*02/DI*02	2	Yt(a+b-)	YT*01/YT*01	2	Co(a+b-)	CO*01.01/CO*01.01	2	Do(a-b+)	DO*02/DO*02	2	LW(a+b-)
HGDP01031	Africa	Bantu	m	O	ABO*O.01.83/ABO*O.01.01	2	k	Kp(a-b+)	Js(a+b+)	KEL*02/KEL*02.06	2	Jk(a+b-)	JK*01/JK*01	2	Lu(a-b+)	LU*02.19/LU*02.19	1.929	Fy(a-b-)	FY*02N.01/FY*02N.01	2	MN	GYPA*01/GYPA*02	2	s	GYPB*04/GYPB*04	2	D.	RHD*01/RHD*01	0	cc	RHCE*c/RHCE*c	2	E e	RHCE*e/RHCE*E	2	Di(a-b+)	Wr(a-b+)	DI*02/DI*02	2	Yt(a+b-)	YT*01/YT*01	2	Co(a+b-)	CO*01.01/CO*01.01	2	Do(a+b+)	DO*01/DO*02	2	LW(a+b-)
HGDP01033	Africa	Bantu	m	O	ABO*O.01.83/ABO*O.01.83	2	k	Kp(a-b+)	Js(a-b+)	KEL*02/KEL*02	2	Jk(a+b-)	JK*01W.01/JK*01W.02	2	Lu(a-b+)	LU*02/LU*02	2	Fy(a-b-)	FY*02N.01/FY*02N.01	2	MN	GYPA*01/GYPA*02	2	s	GYPB*04/GYPB*04	2	D.	RHD*01/RHD*01N.01	2	cc	RHCE*c/RHCE*c	2	e.e	RHCE*e/RHCE*e	2	Di(a-b+)	Wr(a-b+)	DI*02/DI*02	2	Yt(a+b-)	YT*01/YT*01	2	Co(a+b-)	CO*01.01/CO*01.01	2	Do(a-b+)	DO*02/DO*02	2	LW(a+b-)
HGDP01037	America	Pima	m	B	ABO*B.01/ABO*O.01.02	2	k	Kp(a-b+)	Js(a-b+)	KEL*02/KEL*02	2	Jk(a-b+)	JK*02/JK*02	2	Lu(a-b+)	LU*02/LU*02	2	Fy(a+b-)	FY*01/FY*01	2	MM	GYPA*01/GYPA*01	2	S s	GYPB*04/GYPB*03	2	D.	RHD*01/RHD*01	0	cc	RHCE*c/RHCE*c	2	EE	RHCE*E/RHCE*E	2	Di(a-b+)	Wr(a-b+)	DI*02/DI*02	2	Yt(a+b-)	YT*01/YT*01	2	Co(a+b-)	CO*01.01/CO*01.01	2	Do(a+b+)	DO*01/DO*02	2	LW(a+b-)
HGDP01041	America	Pima	f	O	ABO*A1.01/ABO*A1.01	0	k	Kp(a-b+)	Js(a-b+)	KEL*02/KEL*02	0	Jk(a-b+)	JK*02/JK*02	0	Lu(a-b+)	LU*02/LU*02	0	Fy(a+b-)	FY*01/FY*01	2	MN	GYPA*01/GYPA*01	0	S s	GYPB*04/GYPB*04	0	D.	RHD*01/RHD*01	0	C.c	RHCE*c/RHCE*C	2	E e	RHCE*e/RHCE*E	2	Di(a-b+)	Wr(a-b+)	DI*02/DI*02	0	Yt(a+b-)	YT*01/YT*01	0	Co(a+b-)	CO*01.01/CO*01.01	0	Do(a-b+)	DO*01/DO*01	0	LW(a+b-)
HGDP01043	America	Pima	m	O	ABO*O.01.75/ABO*O.01.75	2	k	Kp(a-b+)	Js(a-b+)	KEL*02/KEL*02	2	Jk(a+b+)	JK*02/JK*01W.01	2	Lu(a-b+)	LU*02/LU*02	2	Fy(a+b-)	FY*01/FY*01	2	MM	GYPA*01/GYPA*01	2	s	GYPB*04/GYPB*04	2	D.	RHD*01/RHD*01	0	C.c	RHCE*c/RHCE*C	2	E e	RHCE*e/RHCE*E	2	Di(a-b+)	Wr(a-b+)	DI*02/DI*02	2	Yt(a+b-)	YT*01/YT*01	2	Co(a+b-)	CO*01.01/CO*01.01	2	Do(a+b+)	DO*01/DO*02	2	LW(a+b-)
HGDP01050	America	Pima	m	O	ABO*O.01.02/ABO*O.01.02	2	k	Kp(a-b+)	Js(a-b+)	KEL*02/KEL*02	2	Jk(a-b+)	JK*02/JK*02	2	Lu(a-b+)	LU*02/LU*02.-24	1.929	Fy(a+b-)	FY*01/FY*01	2	MM	GYPA*01/GYPA*01	0	S s	GYPB*04/GYPB*03	2	D.	RHD*01/RHD*01	0	C.C.	RHCE*C/RHCE*C	2	e.e	RHCE*e/RHCE*e	2	Di(a-b+)	Wr(a-b+)	DI*02/DI*02	2	Yt(a+b-)	YT*01/YT*01	2	Co(a+b-)	CO*01.01/CO*01.01	2	Do(a+b-)	DO*01/DO*01	2	LW(a+b-)
HGDP01053	America	Pima	f	O	ABO*O.01.02/ABO*O.01.01	2	k	Kp(a-b+)	Js(a-b+)	KEL*02/KEL*02	2	Jk(a+b-)	JK*01W.01/JK*01W.01	2	Lu(a-b+)	LU*02/LU*02	2	Fy(a+b-)	FY*01/FY*01	2	MM	GYPA*02/GYPA*01	1.889	SS	GYPB*03/GYPB*03	2	D.	RHD*01/RHD*01	0	C.c	RHCE*c/RHCE*C	2	E e	RHCE*e/RHCE*E	2	Di(a-b+)	Wr(a-b+)	DI*02/DI*02	2	Yt(a+b-)	YT*01/YT*01	2	Co(a+b-)	CO*01.01/CO*01.01	2	Do(a+b+)	DO*01/DO*02	2	LW(a+b-)
HGDP01055	America	Pima	m	O	ABO*O.01.75/ABO*O.01.01	2	k	Kp(a-b+)	Js(a-b+)	KEL*02/KEL*02	2	Jk(a-b+)	JK*02/JK*02	2	Lu(a-b+)	LU*02/LU*02	2	Fy(a+b+)	FY*02/FY*01	2	MM	GYPA*01/GYPA*01	2	S s	GYPB*04/GYPB*03	2	D.	RHD*01/RHD*05.04	0	C.C.	RHCE*C/RHCE*C	2	e.e	RHCE*e/RHCE*e	2	Di(a-b+)	Wr(a-b+)	DI*02/DI*02	2	Yt(a+b-)	YT*01/YT*01	2	Co(a+b-)	CO*01.01/CO*01.01	2	Do(a-b+)	DO*02/DO*02	2	LW(a+b-)
HGDP01056	America	Pima	f	O	ABO*O.01.02/ABO*O.01.02	2	k	Kp(a-b+)	Js(a-b+)	KEL*02/KEL*02	2	Jk(a+b+)	JK*02/JK*01W.01	2	Lu(a-b+)	LU*02/LU*02	2	Fy(a+b-)	FY*01/FY*01	2	MM	GYPA*01/GYPA*01	0	S s	GYPB*04/GYPB*03	2	D.	RHD*01/RHD*01	0	C.C.	RHCE*C/RHCE*C	2	e.e	RHCE*e/RHCE*e	2	Di(a-b+)	n.a.	DI*02/DI*02	2	Yt(a+b-)	YT*01/YT*01	2	Co(a+b-)	CO*01.01/CO*01.01	2	Do(a+b+)	DO*01/DO*02	2	LW(a+b-)
HGDP01057	America	Pima	m	O	ABO*O.01.02/ABO*O.01.02	2	k	Kp(a-b+)	Js(a-b+)	KEL*02/KEL*02	2	Jk(a-b+)	JK*02/JK*02	2	Lu(a-b+)	LU*02/LU*02	2	Fy(a+b-)	FY*01/FY*01	2	MM	GYPA*01/GYPA*01	2	s	GYPB*04/GYPB*04	2	D.	RHD*01/RHD*01	0	C.c	RHCE*c/RHCE*C	2	E e	RHCE*e/RHCE*E	2	Di(a-b+)	Wr(a-b+)	DI*02/DI*02	2	Yt(a+b-)	YT*01/YT*01	2	Co(a+b-)	CO*01.01/CO*01.01	2	Do(a+b+)	DO*01/DO*02	2	LW(a+b-)
HGDP01058	America	Pima	f	O	ABO*O.01.02/ABO*O.02.01	2	k	Kp(a-b+)	Js(a-b+)	KEL*02/KEL*02	2	Jk(a+b+)	JK*02/JK*01W.01	2	Lu(a-b+)	LU*02/LU*02	2	Fy(a+b-)	FY*01/FY*01	2	MM	GYPA*01/GYPA*01	2	S s	GYPB*04/GYPB*03	2	D.	RHD*01/RHD*01	0	C.c	RHCE*c/RHCE*C	2	E e	RHCE*e/RHCE*E	2	Di(a-b+)	Wr(a-b+)	DI*02/DI*02	2	Yt(a+b-)	YT*01/YT*01	2	Co(a+b-)	CO*01.01/CO*01.01	2	Do(a-b+)	DO*02/DO*02	2	LW(a+b-)
HGDP01059	America	Pima	m	O	ABO*O.01.02/ABO*O.01.02	2	k	Kp(a-b+)	Js(a-b+)	KEL*02/KEL*02	2	Jk(a+b+)	JK*02/JK*01W.01	2	Lu(a-b+)	LU*02/LU*02.19	2	Fy(a+b-)	FY*01/FY*01	2	MM	GYPA*01/GYPA*01	2	SS	GYPB*03/GYPB*03	2	D.	RHD*01/RHD*01	0	C.c	RHCE*c/RHCE*C	2	E e	RHCE*e/RHCE*E	2	Di(a-b+)	Wr(a-b+)	DI*02/DI*02	2	Yt(a+b-)	YT*01/YT*01	2	Co(a+b-)	CO*01.01/CO*01.01	2	Do(a+b+)	DO*01/DO*02	2	LW(a+b-)
HGDP01060	America	Pima	m	B	ABO*B.01/ABO*O.01.75	2	k	Kp(a-b+)	Js(a-b+)	KEL*02/KEL*02	2	Jk(a+b+)	JK*02/JK*01W.01	2	Lu(a-b+)	LU*02/LU*02	2	Fy(a+b-)	FY*01/FY*01	2	MM	GYPA*01/GYPA*01	2	S s	GYPB*04/GYPB*03	2	D.	RHD*01/RHD*01	0	C.c	RHCE*c/RHCE*C	2	E e	RHCE*e/RHCE*E	2	Di(a-b+)	Wr(a-b+)	DI*02/DI*02	2	Yt(a+b-)	YT*01/YT*01	2	Co(a+b-)	CO*01.01/CO*01.01	2	Do(a-b+)	DO*02/DO*02	2	LW(a+b-)
HGDP01062	Europe	Sardinian	f	AB	ABO*A1.01/ABO*B.01	2	k	Kp(a+b+)	Js(a-b+)	KEL*02/KEL*02.03	2	Jk(a+b-)	JK*01/JK*01	2	Lu(a-b+)	LU*02/LU*02.14	2	Fy(a+b+)	FY*01/FY*02W.01	2	MM	GYPA*08/GYPA*08	2	s	GYPB*04/GYPB*04	2	D.	RHD*01/RHD*01N.01	2	C.c	RHCE*c/RHCE*C	2	e.e	RHCE*e/RHCE*e	2	Di(a-b+)	Wr(a-b+)	DI*02/DI*02	2	Yt(a+b+)	YT*01/YT*02	2	Co(a+b-)	CO*01.01/CO*01.01	2	Do(a-b+)	DO*02/DO*02	2	LW(a+b-)
HGDP01063	Europe	Sardinian	m	O	ABO*O.01.02/ABO*O.01.01	2	K k	Kp(a-b+)	Js(a-b+)	KEL*02/KEL*01.01	2	Jk(a+b+)	JK*02/JK*01W.01	2	Lu(a-b+)	LU*02/LU*02.-24	1.929	Fy(a+b+)	FY*02/FY*01	2	MN	GYPA*01/GYPA*02	2	s	GYPB*04/GYPB*04	2	D.	RHD*01/RHD*01	0	C.c	RHCE*c/RHCE*C	2	E e	RHCE*e/RHCE*E	2	Di(a-b+)	Wr(a-b+)	DI*02/DI*02	2	Yt(a+b+)	YT*01/YT*02	2	Co(a+b-)	CO*01.01/CO*01.01	2	Do(a+b+)	DO*01/DO*02	2	LW(a+b-)
HGDP01064	Europe	Sardinian	f	A	ABO*A1.01/ABO*A2.01	2	K k	Kp(a-b+)	Js(a-b+)	KEL*02/KEL*01.01	2	Jk(a+b+)	JK*02/JK*01	2	Lu(a-b+)	LU*02.19/LU*02.19	2	Fy(a+b+)	FY*02/FY*01	2	MN	GYPA*01/GYPA*02	2	S s	GYPB*04/GYPB*03	2	dd	RHD*01N.01/-	2	cc	RHCE*c/RHCE*c	2	e.e	RHCE*e/RHCE*e	2	Di(a-b+)	Wr(a-b+)	DI*02/DI*02	2	Yt(a+b-)	YT*01/YT*01	2	Co(a+b-)	CO*01.01/CO*01.01	2	Do(a-b+)	DO*02/DO*02	2	LW(a+b-)
HGDP01065	Europe	Sardinian	f	A	ABO*A1.01/ABO*O.01.01	2	k	Kp(a-b+)	Js(a-b+)	KEL*02/KEL*02	2	Jk(a+b+)	JK*02/JK*01	2	Lu(a-b+)	LU*02/LU*02	2	Fy(a-b+)	FY*02W.01/FY*02,FY*02W.01	1.905	MM	GYPA*01/GYPA*01	2	S s	GYPB*04/GYPB*03	2	D.	RHD*01/RHD*01N.01	2	cc	RHCE*c/RHCE*c	2	E e	RHCE*e/RHCE*E	2	Di(a-b+)	Wr(a-b+)	DI*02/DI*02	2	Yt(a+b-)	YT*01/YT*01	2	Co(a+b-)	CO*01.01/CO*01.01	2	Do(a+b+)	DO*01/DO*02	2	LW(a+b-)
HGDP01066	Europe	Sardinian	m	A	ABO*A2.01/ABO*O.01.02	2	K k	Kp(a-b+)	Js(a-b+)	KEL*02/KEL*01.01	2	Jk(a-b+)	JK*02/JK*02	2	Lu(a-b+)	LU*02.19/LU*02.19	2	Fy(a+b+)	FY*02/FY*01	2	MM	GYPA*01/GYPA*01	2	s	GYPB*04/GYPB*04	2	D.	RHD*01/RHD*01	0	C.C.	RHCE*C/RHCE*C	2	e.e	RHCE*e/RHCE*e	2	Di(a-b+)	Wr(a-b+)	DI*02/DI*02	2	Yt(a+b-)	YT*01/YT*01	2	Co(a+b-)	CO*01.01/CO*01.01	2	Do(a-b+)	DO*02/DO*02	2	LW(a+b-)
HGDP01067	Europe	Sardinian	m	O	ABO*O.01.02/ABO*O.01.02	2	k	Kp(a-b+)	Js(a-b+)	KEL*02/KEL*02	2	Jk(a+b-)	JK*01/JK*01	2	Lu(a-b+)	LU*02/LU*02	2	Fy(a+b+)	FY*02/FY*01	2	MN	GYPA*02/GYPA*01	1.889	s	GYPB*04/GYPB*04	2	D.	RHD*01/RHD*01N.01	2	C.c	RHCE*c/RHCE*C	2	e.e	RHCE*e/RHCE*e	2	Di(a-b+)	Wr(a-b+)	DI*02/DI*02	2	Yt(a-b+)	YT*02/YT*02	2	Co(a+b-)	CO*01.01/CO*01.01	2	Do(a-b+)	DO*02/DO*02	2	LW(a+b-)
HGDP01068	Europe	Sardinian	f	A	ABO*A1.01/ABO*O.01.01	2	k	Kp(a-b+)	Js(a-b+)	KEL*02/KEL*02	2	Jk(a+b-)	JK*01/JK*01	2	Lu(a-b+)	LU*02/LU*02.19	2	Fy(a+b+)	FY*01/FY*02,FY*02W.01	1.905	MM	GYPA*01/GYPA*01	2	S s	GYPB*04/GYPB*03	2	D.	RHD*01/RHD*01N.01	2	C.c	RHCE*c/RHCE*C	2	e.e	RHCE*e/RHCE*e	2	Di(a-b+)	Wr(a-b+)	DI*02/DI*02	2	Yt(a+b-)	YT*01/YT*01	2	Co(a+b-)	CO*01.01/CO*01.01	2	Do(a+b+)	DO*01/DO*02	2	LW(a+b-)
HGDP01069	Europe	Sardinian	m	O	ABO*O.01.01/ABO*O.01.01	2	k	Kp(a-b+)	Js(a-b+)	KEL*02/KEL*02	2	Jk(a+b+)	JK*02/JK*01	2	Lu(a-b+)	LU*02/LU*02.-24	1.929	Fy(a+b-)	FY*01/FY*01	2	MM	GYPA*08/GYPA*08	2	SS	GYPB*03/GYPB*03	2	D.	RHD*01/RHD*01	0	C.C.	RHCE*C/RHCE*C	2	e.e	RHCE*e/RHCE*e	2	Di(a-b+)	Wr(a-b+)	DI*02/DI*02	2	Yt(a+b-)	YT*01/YT*01	2	Co(a+b-)	CO*01.01/CO*01.01	2	Do(a-b+)	DO*02/DO*02	2	LW(a+b-)
HGDP01070	Europe	Sardinian	f	B	ABO*B.01/ABO*O.01.01	2	k	Kp(a-b+)	Js(a-b+)	KEL*02/KEL*02	2	Jk(a+b-)	JK*01/JK*01	2	Lu(a-b+)	LU*02.19/LU*02.19	2	Fy(a+b+)	FY*02/FY*01	2	MN	GYPA*01/GYPA*02	2	s	GYPB*04/GYPB*04	2	D.	RHD*01/RHD*01	0	C.C.	RHCE*C/RHCE*C	2	e.e	RHCE*e/RHCE*e	2	Di(a-b+)	n.a.	DI*02/DI*02	2	Yt(a+b+)	YT*01/YT*02	2	Co(a+b-)	CO*01.01/CO*01.01	2	Do(a-b+)	DO*02/DO*02	2	LW(a+b-)
HGDP01071	Europe	Sardinian	m	A	ABO*A1.01/ABO*O.01.01	2	k	Kp(a-b+)	Js(a-b+)	KEL*02/KEL*02	2	Jk(a+b+)	JK*02/JK*01	2	Lu(a-b+)	LU*02.-24/LU*02.19	1.929	Fy(a-b+)	FY*02/FY*02,FY*02W.01	1.905	MM	GYPA*01/GYPA*01	2	S s	GYPB*04/GYPB*03	2	D.	RHD*01/RHD*01N.01	2	C.c	RHCE*c/RHCE*C	2	e.e	RHCE*e/RHCE*e	2	Di(a-b+)	n.a.	DI*02/DI*02	2	Yt(a+b-)	YT*01/YT*01	2	Co(a+b+)	CO*01.01/CO*02	2	Do(a+b+)	DO*01/DO*02	2	LW(a+b-)
HGDP01072	Europe	Sardinian	f	O	ABO*O.01.02/ABO*O.01.02	2	k	Kp(a-b+)	Js(a-b+)	KEL*02/KEL*02	2	Jk(a+b+)	JK*02/JK*01	2	Lu(a-b+)	LU*02/LU*02.19	2	Fy(a-b+)	FY*02/FY*02,FY*02W.01	1.905	MN	GYPA*01/GYPA*02	2	S s	GYPB*04/GYPB*03	2	D.	RHD*01/RHD*01	0	C.C.	RHCE*C/RHCE*C	2	e.e	RHCE*e/RHCE*e	2	Di(a-b+)	Wr(a-b+)	DI*02/DI*02	2	Yt(a+b+)	YT*01/YT*02	2	Co(a+b-)	CO*01.01/CO*01.01	2	Do(a-b+)	DO*02/DO*02	2	LW(a+b-)
HGDP01073	Europe	Sardinian	m	A	ABO*A1.01/ABO*O.01.02	2	k	Kp(a-b+)	Js(a-b+)	KEL*02/KEL*02	2	Jk(a+b-)	JK*01/JK*01	2	Lu(a-b+)	LU*02.-13/LU*02.19	2	Fy(a-b+)	FY*02/FY*02W.01	2	MM	GYPA*01/GYPA*01	2	S s	GYPB*04/GYPB*03	2	D.	RHD*01/RHD*01N.01	2	C.c	RHCE*c/RHCE*C	2	e.e	RHCE*e/RHCE*e	2	Di(a-b+)	Wr(a-b+)	DI*02/DI*02	2	Yt(a+b-)	YT*01/YT*01	2	Co(a+b-)	CO*01.01/CO*01.01	2	Do(a+b+)	DO*01/DO*02	2	LW(a+b-)
HGDP01074	Europe	Sardinian	f	B	ABO*B.01/ABO*O.01.02	2	k	Kp(a-b+)	Js(a-b+)	KEL*02/KEL*02	2	Jk(a+b+)	JK*02/JK*01	2	Lu(a-b+)	LU*02/LU*02.19	2	Fy(a-b+)	FY*02/FY*02	2	MN	GYPA*01/GYPA*02	2	S s	GYPB*04/GYPB*03	2	D.	RHD*01/RHD*01	0	C.c	RHCE*c/RHCE*C	2	E e	RHCE*e/RHCE*E	2	Di(a-b+)	Wr(a-b+)	DI*02/DI*02	2	Yt(a+b+)	YT*01/YT*02	2	Co(a+b-)	CO*01.01/CO*01.01	2	Do(a+b+)	DO*01/DO*02	2	LW(a+b-)
HGDP01075	Europe	Sardinian	m	O	ABO*O.01.01/ABO*O.01.01	2	k	Kp(a-b+)	Js(a-b+)	KEL*02/KEL*02	2	Jk(a+b+)	JK*02/JK*01	2	Lu(a-b+)	LU*02.19/LU*02.19	2	Fy(a+b+)	FY*02/FY*01	2	NN	GYPA*02/GYPA*02	2	S s	GYPB*04/GYPB*03	2	D.	RHD*01/RHD*01N.01	2	C.c	RHCE*c/RHCE*C	2	e.e	RHCE*e/RHCE*e	2	Di(a-b+)	n.a.	DI*02/DI*02	2	Yt(a+b-)	YT*01/YT*01	2	Co(a+b-)	CO*01.01/CO*01.01	2	Do(a+b-)	DO*01/DO*01	2	LW(a+b-)
HGDP01077	Europe	Sardinian	m	O	ABO*O.01.02,ABO*O.01.39,ABO*O.01.13/ABO*O.01.02,ABO*O.01.39,ABO*O.01.13	1.946	k	Kp(a-b+)	Js(a-b+)	KEL*02/KEL*02	2	Jk(a+b+)	JK*02/JK*01	2	Lu(a-b+)	LU*02/LU*02	2	Fy(a+b+)	FY*01/FY*02,FY*02W.01	1.905	MM	GYPA*01/GYPA*01	0	S s	GYPB*04/GYPB*03	2	D.	RHD*01/RHD*01	0	C.C.	RHCE*C/RHCE*C	2	e.e	RHCE*e/RHCE*e	2	Di(a-b+)	n.a.	DI*02/DI*02	2	Yt(a+b-)	YT*01/YT*01	2	Co(a+b-)	CO*01.01/CO*01.01	2	Do(a+b-)	DO*01/DO*01	2	LW(a+b-)
HGDP01081	Africa	MbutiPygmy	m	A	ABO*A1.01/ABO*O.01.05	2	k	Kp(a-b+)	Js(a-b+)	KEL*02/KEL*02	2	Jk(a+b-)	JK*01W.02/JK*01	2	Lu(a-b+)	LU*02/LU*02	1.929	Fy(a-b-)	FY*02N.01/FY*02N.01	2	MN	GYPA*01/GYPA*02	2	SS	GYPB*03N.04/GYPB*03N.04	2	D.	RHD*01/RHD*01	2	cc	RHCE*c/RHCE*c	2	e.e	RHCE*e/RHCE*e	2	Di(a-b+)	Wr(a-b+)	DI*02/DI*02	2	Yt(a+b-)	YT*01/YT*01	2	Co(a+b-)	CO*01.01/CO*01.01	2	Do(a-b+)	DO*02/DO*02	2	LW(a+b-)
HGDP01086	Africa	BiakaPygmy	m	B	ABO*B.01/ABO*O.01.02	2	k	Kp(a-b+)	Js(a+b+)	KEL*02/KEL*02.06	2	Jk(a+b-)	JK*01/JK*01	2	Lu(a-b+)	LU*02.19/LU*02.19	2	Fy(a-b-)	FY*02N.01/FY*02N.01	2	MN	GYPA*01/GYPA*02	2	S s	GYPB*04/GYPB*03N.03	2	D.	RHD*09.01.02/RHD*10.00,RHD*05.04,RHD*10.05	1.988	cc	RHCE*c/RHCE*c	2	e.e	RHCE*e/RHCE*e	2	Di(a-b+)	Wr(a-b+)	DI*02/DI*02	2	Yt(a+b-)	YT*01/YT*01	2	Co(a+b-)	CO*01.01/CO*01.01	2	Do(a-b+)	DO*02/DO*02.-04	2	LW(a+b-)
HGDP01090	Africa	BiakaPygmy	m	O	ABO*O.01.09/ABO*O.01.05	2	k	Kp(a-b+)	Js(a-b+)	KEL*02/KEL*02	2	Jk(a+b-)	JK*01W.01/JK*01	2	Lu(a-b+)	LU*02.19/LU*02.19	2	Fy(a-b-)	FY*02N.01/FY*02N.01	2	MN	GYPA*19/GYPA*02	2	S s	GYPB*04/GYPB*03	2	D.	RHD*09.01.02/RHD*09.01.02	0	cc	RHCE*c/RHCE*C	2	e.e	RHCE*e/RHCE*e	2	Di(a-b+)	Wr(a-b+)	DI*02/DI*02	2	Yt(a+b-)	YT*01/YT*01	2	Co(a+b-)	CO*01.01/CO*01.01	2	Do(a-b+)	DO*02/DO*02.-04	2	LW(a+b-)
HGDP01094	Africa	BiakaPygmy	m	B	ABO*B.01/ABO*O.01.09	2	k	Kp(a-b+)	Js(a-b+)	KEL*02/KEL*02	2	Jk(a+b-)	JK*01W.03,JK*01W.04/JK*01W.01	1.931	Lu(a-b+)	LU*02.19/LU*02.19	2	Fy(a-b-)	FY*02N.01/FY*02N.01	2	MN	GYPA*02/GYPA*01	1.889	S s	GYPB*04/GYPB*03	2	!	RHD*09.02.01/RHD*09.01.02	0	cc	RHCE*c/RHCE*c	2	e.e	RHCE*e/RHCE*e	2	Di(a-b+)	Wr(a-b+)	DI*02/DI*02	2	Yt(a+b-)	YT*01/YT*01	2	Co(a+b-)	CO*01.01/CO*01.01	2	Do(a-b+)	DO*02/DO*02	2	LW(a+b-)
HGDP01096	Asia	Tujia	m	A	ABO*A1.02/ABO*O.01.01	2	k	Kp(a-b+)	Js(a-b+)	KEL*02/KEL*02	2	Jk(a-b+)	JK*02/JK*02N.13,JK*02N.12,JK*02N.11	1.931	Lu(a-b+)	LU*02/LU*02	2	Fy(a+b+)	FY*02/FY*01	2	MN	GYPA*02/GYPA*02	2	s	GYPB*04/GYPB*04	2	D.	RHD*01/RHD*01	0	C.C.	RHCE*C/RHCE*C	2	e.e	RHCE*e/RHCE*e	2	Di(a-b+)	Wr(a-b+)	DI*02/DI*02	2	Yt(a+b-)	YT*01/YT*01	2	Co(a+b-)	CO*01.01/CO*01.01	2	Do(a-b+)	DO*02/DO*02	2	LW(a+b-)
HGDP01099	Asia	Tujia	m	B	ABO*B.01/ABO*O.01.01	2	k	Kp(a-b+)	Js(a-b+)	KEL*02/KEL*02	2	Jk(a-b+)	JK*02N.13,JK*02N.12,JK*02N.11/JK*02N.13,JK*02N.12,JK*02N.11	1.862	Lu(a-b+)	LU*02/LU*02	2	Fy(a+b-)	FY*01/FY*01	2	MM	GYPA*01/GYPA*01	2	s	GYPB*04/GYPB*04	2	D.	RHD*01/RHD*01	0	C.c	RHCE*c/RHCE*C	2	E e	RHCE*e/RHCE*E	2	Di(a-b+)	Wr(a-b+)	DI*02/DI*02	2	Yt(a+b-)	YT*01/YT*01	2	Co(a+b-)	CO*01.01/CO*01.01	2	Do(a-b+)	DO*02/DO*02	2	LW(a+b-)
HGDP01100	Asia	Tujia	m	B	ABO*B.01/ABO*O.01.02	2	k	Kp(a-b+)	Js(a-b+)	KEL*02/KEL*02	2	Jk(a-b+)	JK*02/JK*02N.01	2	Lu(a-b+)	LU*02/LU*02	2	Fy(a+b-)	FY*01/FY*01	2	MN	GYPA*01/GYPA*02	2	s	GYPB*04/GYPB*04	2	D.	RHD*01/RHD*01	2	C.c	RHCE*c/RHCE*C	2	E e	RHCE*e/RHCE*E	2	Di(a-b+)	Wr(a-b+)	DI*02/DI*02	2	Yt(a+b-)	YT*01/YT*01	2	Co(a+b-)	CO*01.01/CO*01.01	2	Do(a-b+)	DO*02/DO*02	2	LW(a+b-)
HGDP01101	Asia	Tujia	m	B	ABO*B.01/ABO*O.01.01	2	k	Kp(a-b+)	Js(a-b+)	KEL*02/KEL*02	2	Jk(a-b+)	JK*02/JK*02	2	Lu(a-b+)	LU*02/LU*02.19	2	Fy(a+b-)	FY*01/FY*01	2	MM	GYPA*01/GYPA*01	2	s	GYPB*04/GYPB*04	2	D.	RHD*01/RHD*01	0	C.C.	RHCE*C/RHCE*C	2	e.e	RHCE*e/RHCE*e	2	Di(a-b+)	Wr(a-b+)	DI*02/DI*02	2	Yt(a+b-)	YT*01/YT*01	2	Co(a+b-)	CO*01.01/CO*01.01	2	Do(a-b+)	DO*02/DO*02	2	LW(a+b-)
HGDP01102	Asia	Tujia	m	AB	ABO*B.01/ABO*A1.02	2	k	Kp(a-b+)	Js(a-b+)	KEL*02/KEL*02	2	Jk(a+b-)	JK*01W.01/JK*02N.01	2	Lu(a-b+)	LU*02/LU*02	2	Fy(a+b-)	FY*01/FY*01	2	MM	GYPA*01/GYPA*01	2	S s	GYPB*04/GYPB*03	2	D.	RHD*01/RHD*01EL.01	0	C.C.	RHCE*C/RHCE*C	2	e.e	RHCE*e/RHCE*e	2	Di(a-b+)	Wr(a-b+)	DI*02/DI*02	2	Yt(a+b-)	YT*01/YT*01	2	Co(a+b-)	CO*01.01/CO*01.01	2	Do(a-b+)	DO*02/DO*02	2	LW(a+b-)
HGDP01103	Asia	Tujia	m	O	ABO*O.01.02/ABO*O.01.02	2	k	Kp(a-b+)	Js(a-b+)	KEL*02/KEL*02	2	Jk(a+b+)	JK*02/JK*01W.01	2	Lu(a-b+)	LU*02.-24/LU*02.-24	1.857	Fy(a+b-)	FY*01/FY*01	2	MN	GYPA*01/GYPA*02	2	s	GYPB*04/GYPB*04	2	D.	RHD*01/RHD*01N.01	2	C.c	RHCE*c/RHCE*C	2	E e	RHCE*e/RHCE*E	2	Di(a-b+)	Wr(a-b+)	DI*02/DI*02	2	Yt(a+b-)	YT*01/YT*01	2	Co(a+b-)	CO*01.01/CO*01.01	2	Do(a-b+)	DO*02/DO*02	2	LW(a+b-)
HGDP01104	Asia	Tujia	m	A	ABO*O.01.02/ABO*A1.02	1.986	k	Kp(a-b+)	Js(a-b+)	KEL*02/KEL*02	2	Jk(a+b+)	JK*02/JK*01W.01	2	Lu(a-b+)	LU*02/LU*02	2	Fy(a+b-)	FY*01/FY*01	2	MN	GYPA*01/GYPA*02	2	s	GYPB*04/GYPB*04	2	D.	RHD*01/RHD*01	0	C.c	RHCE*c/RHCE*C	2	E e	RHCE*e/RHCE*E	2	Di(a-b+)	Wr(a-b+)	DI*02/DI*02	2	Yt(a+b-)	YT*01/YT*01	2	Co(a+b-)	CO*01.01/CO*01.01	2	Do(a-b+)	DO*02/DO*02	2	LW(a+b-)
HGDP01149	#N/A	#N/A	#N/A	O	ABO*O.01.01/ABO*O.01.01	2	k	Kp(a-b+)	Js(a-b+)	KEL*02/KEL*02	2	Jk(a+b+)	JK*02/JK*01	2	Lu(a+b+)	LU*02/LU*01.19	2	Fy(a-b+)	FY*02/FY*02	2	MM	GYPA*02/GYPA*01	1.889	S s	GYPB*04/GYPB*03	2	D.	RHD*01/RHD*01	0	C.c	RHCE*c/RHCE*C	2	E e	RHCE*e/RHCE*E	2	Di(a-b+)	Wr(a-b+)	DI*02/DI*02	2	Yt(a+b-)	YT*01/YT*01	2	Co(a+b-)	CO*01.01/CO*01.01	2	Do(a+b+)	DO*01/DO*02	2	LW(a+b-)
HGDP01151	Europe	Italian	m	A	ABO*A1.01/ABO*O.01.22	2	k	Kp(a-b+)	Js(a-b+)	KEL*02/KEL*02	2	Jk(a+b+)	JK*02/JK*01	2	Lu(a-b+)	LU*02/LU*02.19	2	Fy(a+b+)	FY*02/FY*01	2	NN	GYPA*02/GYPA*02	2	S s	GYPB*04/GYPB*03	2	D.	RHD*01/RHD*01N.01	2	C.c	RHCE*c/RHCE*C	2	e.e	RHCE*e/RHCE*e	2	Di(a-b+)	Wr(a-b+)	DI*02/DI*02	2	Yt(a+b-)	YT*01/YT*01	2	Co(a+b-)	CO*01.01/CO*01.01	2	Do(a+b+)	DO*01/DO*02	2	LW(a+b-)
HGDP01152	Europe	Italian	m	O	ABO*O.01.02/ABO*O.01.01	2	k	Kp(a-b+)	Js(a-b+)	KEL*02/KEL*02	2	Jk(a+b+)	JK*02/JK*01	2	Lu(a-b+)	LU*02/LU*02	2	Fy(a-b+)	FY*02/FY*02,FY*02W.01	1.905	NN	GYPA*02/GYPA*02	2	s	GYPB*04/GYPB*04	2	D.	RHD*01/RHD*01	0	C.c	RHCE*c/RHCE*C	2	E e	RHCE*e/RHCE*E	2	Di(a-b+)	Wr(a-b+)	DI*02/DI*02	2	Yt(a+b-)	YT*01/YT*01	2	Co(a+b-)	CO*01.01/CO*01.01	2	Do(a+b+)	DO*01/DO*02	2	LW(a+b-)
HGDP01155	Europe	Italian	m	O	ABO*O.01.01/ABO*O.01.01	2	k	Kp(a-b+)	Js(a-b+)	KEL*02/KEL*02	2	Jk(a+b-)	JK*01/JK*01	2	Lu(a+b+)	LU*02/LU*01.19	2	Fy(a-b+)	FY*02,FY*02W.01/FY*02,FY*02W.01	1.81	NN	GYPA*02/GYPA*02	2	S s	GYPB*04/GYPB*03	2	dd	RHD*01N.01/-	2	cc	RHCE*c/RHCE*c	2	e.e	RHCE*e/RHCE*e	2	Di(a-b+)	n.a.	DI*02/DI*02	2	Yt(a+b-)	YT*01/YT*01	2	Co(a+b-)	CO*01.01/CO*01.01	2	Do(a+b+)	DO*01/DO*02	2	LW(a+b-)
HGDP01156	Europe	Italian	f	O	ABO*O.01.01/ABO*O.01.01	2	k	Kp(a-b+)	Js(a-b+)	KEL*02/KEL*02	2	Jk(a+b+)	JK*02/JK*01	2	Lu(a-b+)	LU*02/LU*02	2	Fy(a-b+)	FY*02/FY*02	2	MN	GYPA*02/GYPA*02	2	s	GYPB*04/GYPB*04	2	D.	RHD*01/RHD*01	0	C.C.	RHCE*C/RHCE*C	2	e.e	RHCE*e/RHCE*e	2	Di(a-b+)	Wr(a-b+)	DI*02/DI*02	2	Yt(a+b-)	YT*01/YT*01	2	Co(a+b-)	CO*01.01/CO*01.01	2	Do(a+b-)	DO*01/DO*01	2	LW(a+b-)
HGDP01157	Europe	Italian	f	O	ABO*O.01.02/ABO*O.01.01	2	k	Kp(a-b+)	Js(a-b+)	KEL*02/KEL*02	2	Jk(a+b+)	JK*02/JK*01	2	Lu(a-b+)	LU*02/LU*02.19	2	Fy(a-b+)	FY*02/FY*02	2	MN	GYPA*01/GYPA*02	2	s	GYPB*04/GYPB*04	2	dd	RHD*01N.01/-	2	cc	RHCE*c/RHCE*c	2	e.e	RHCE*e/RHCE*e	2	Di(a-b+)	Wr(a-b+)	DI*02/DI*02	2	Yt(a+b-)	YT*01/YT*01	2	Co(a+b-)	CO*01.01/CO*01.01	2	Do(a-b+)	DO*02/DO*02	2	LW(a+b-)
HGDP01161	Europe	Tuscan	m	O	ABO*O.01.01/ABO*O.01.01	2	k	Kp(a-b+)	Js(a-b+)	KEL*02/KEL*02	2	Jk(a+b-)	JK*01/JK*01	2	Lu(a-b+)	LU*02/LU*02.-24	1.929	Fy(a+b+)	FY*02/FY*01	2	MN	GYPA*01/GYPA*02	2	s	GYPB*04/GYPB*04	2	D.	RHD*01/RHD*01N.01	2	C.c	RHCE*c/RHCE*C	2	e.e	RHCE*e/RHCE*e	2	Di(a-b+)	Wr(a-b+)	DI*02/DI*02	2	Yt(a+b+)	YT*01/YT*02	2	Co(a+b-)	CO*01.01/CO*01.01	2	Do(a-b+)	DO*02/DO*02	2	LW(a+b-)
HGDP01162	Europe	Tuscan	m	A	ABO*A1.01/ABO*O.01.01	2	k	Kp(a-b+)	Js(a-b+)	KEL*02/KEL*02	2	Jk(a+b+)	JK*02/JK*01	2	Lu(a-b+)	LU*02/LU*02.19	2	Fy(a+b+)	FY*02/FY*01	2	MN	GYPA*01/GYPA*02	2	S s	GYPB*04/GYPB*03	2	D.	RHD*01/RHD*01N.01	2	cc	RHCE*c/RHCE*c	2	E e	RHCE*e/RHCE*E	2	Di(a-b+)	Wr(a-b+)	DI*02/DI*02	2	Yt(a-b+)	YT*02/YT*02	2	Co(a+b+)	CO*01.01/CO*02	2	Do(a+b+)	DO*01/DO*02	2	LW(a+b-)
HGDP01164	Europe	Tuscan	m	O	ABO*O.01.02/ABO*O.01.01	2	k	Kp(a-b+)	Js(a-b+)	KEL*02/KEL*02	2	Jk(a-b+)	JK*02/JK*02	2	Lu(a+b-)	LU*01/LU*01	2	Fy(a-b+)	FY*02/FY*02,FY*02W.01	1.905	MN	GYPA*02/GYPA*01	1.889	s	GYPB*04/GYPB*04	2	D.	RHD*01/RHD*01N.01	2	C.c	RHCE*c/RHCE*C	2	e.e	RHCE*e/RHCE*e	2	Di(a-b+)	Wr(a-b+)	DI*02/DI*02	2	Yt(a+b-)	YT*01/YT*01	2	Co(a+b-)	CO*01.01/CO*01.01	2	Do(a-b+)	DO*02/DO*02	2	LW(a+b-)
HGDP01166	Europe	Tuscan	m	O	ABO*O.01.02/ABO*O.01.01	2	k	Kp(a-b+)	Js(a-b+)	KEL*02/KEL*02	2	Jk(a-b+)	JK*02/JK*02	2	Lu(a-b+)	LU*02/LU*02	2	Fy(a+b+)	FY*02/FY*01	2	MN	GYPA*01/GYPA*02	2	S s	GYPB*04/GYPB*03	2	dd	RHD*01N.01/-	2	cc	RHCE*c/RHCE*c	2	e.e	RHCE*e/RHCE*e	2	Di(a-b+)	Wr(a-b+)	DI*02/DI*02	2	Yt(a+b-)	YT*01/YT*01	2	Co(a+b-)	CO*01.01/CO*01.01	2	Do(a+b+)	DO*01/DO*02	2	LW(a+b-)
HGDP01167	Europe	Tuscan	m	A	ABO*A1.01/ABO*A1.01	2	k	Kp(a-b+)	Js(a-b+)	KEL*02/KEL*02	2	Jk(a+b+)	JK*02/JK*01	2	Lu(a+b+)	LU*02/LU*01	2	Fy(a+b-)	FY*01/FY*01	2	MN	GYPA*01/GYPA*02	2	s	GYPB*04/GYPB*04	2	D.	RHD*01/RHD*01	0	C.c	RHCE*c/RHCE*C	2	E e	RHCE*e/RHCE*E	2	Di(a-b+)	Wr(a-b+)	DI*02/DI*02	2	Yt(a+b+)	YT*01/YT*02	2	Co(a+b-)	CO*01.01/CO*01.01	2	Do(a-b+)	DO*02/DO*02	2	LW(a+b-)
HGDP01169	Europe	Tuscan	f	B	ABO*B.01/ABO*O.01.01	2	k	Kp(a-b+)	Js(a-b+)	KEL*02/KEL*02	2	Jk(a+b-)	JK*01W.01/JK*01	2	Lu(a-b+)	LU*02/LU*02.19	2	Fy(a-b+)	FY*02/FY*02	2	MN	GYPA*01/GYPA*02	2	s	GYPB*04/GYPB*04	2	D.	RHD*01/RHD*01N.01	2	C.c	RHCE*c/RHCE*C	2	e.e	RHCE*e/RHCE*e	2	Di(a-b+)	Wr(a-b+)	DI*02/DI*02	2	Yt(a+b-)	YT*01/YT*01	2	Co(a+b-)	CO*01.01/CO*01.01	2	Do(a+b+)	DO*01/DO*02	2	LW(a+b-)
HGDP01171	Europe	Italian	f	O	ABO*O.01.01/ABO*O.01.01	1.986	k	Kp(a-b+)	Js(a-b+)	KEL*02/KEL*02	2	Jk(a+b-)	JK*01W.01/JK*01	2	Lu(a-b+)	LU*02/LU*02.19	2	Fy(a+b-)	FY*01/FY*01	2	MM	GYPA*01/GYPA*01	0	s	GYPB*04/GYPB*04	2	D.	RHD*01/RHD*01	0	C.C.	RHCE*C/RHCE*C	2	e.e	RHCE*e/RHCE*e	2	Di(a-b+)	Wr(a-b+)	DI*02/DI*02	2	Yt(a+b-)	YT*01/YT*01	2	Co(a+b+)	CO*01.01/CO*02	2	Do(a+b+)	DO*01/DO*02	2	LW(a+b-)
HGDP01173	Europe	Italian	m	A	ABO*A1.01/ABO*O.01.01	2	k	Kp(a-b+)	Js(a-b+)	KEL*02/KEL*02	2	Jk(a+b+)	JK*02/JK*01W.01	2	Lu(a-b+)	LU*02/LU*02.19	2	Fy(a-b+)	FY*02/FY*02	2	MN	GYPA*01/GYPA*02	2	S s	GYPB*04/GYPB*03	2	D.	RHD*01/RHD*01W.45	0	C.C.	RHCE*C/RHCE*C	2	e.e	RHCE*e/RHCE*e	2	Di(a-b+)	Wr(a-b+)	DI*02/DI*02	2	Yt(a+b-)	YT*01/YT*01	2	Co(a+b-)	CO*01.01/CO*01.01	2	Do(a+b+)	DO*01/DO*02	2	LW(a+b-)
HGDP01174	Europe	Italian	m	O	ABO*O.01.68/ABO*O.01.01	1.986	k	Kp(a-b+)	Js(a-b+)	KEL*02/KEL*02	2	Jk(a+b-)	JK*01/JK*01	2	Lu(a-b+)	LU*02/LU*02.19	2	Fy(a+b+)	FY*02/FY*01	2	NN	GYPA*02/GYPA*02	2	s	GYPB*04/GYPB*04	2	D.	RHD*01/RHD*01	0	C.C.	RHCE*C/RHCE*C	2	e.e	RHCE*e/RHCE*e	2	Di(a-b+)	Wr(a-b+)	DI*02/DI*02	2	Yt(a+b-)	YT*01/YT*01	2	Co(a+b-)	CO*01.01/CO*01.01	2	Do(a-b+)	DO*02/DO*02	2	LW(a+b-)
HGDP01177	Europe	Italian	f	O	ABO*O.02.01/ABO*O.01.01	2	k	Kp(a-b+)	Js(a-b+)	KEL*02/KEL*02	2	Jk(a+b-)	JK*01/JK*01	2	Lu(a-b+)	LU*02/LU*02.19	2	Fy(a-b+)	FY*02/FY*02,FY*02W.01	1.905	MN	GYPA*01/GYPA*02	2	S s	GYPB*04/GYPB*03	2	D.	RHD*01/RHD*01	0	C.c	RHCE*c/RHCE*C	2	E e	RHCE*e/RHCE*E	2	Di(a-b+)	Wr(a-b+)	DI*02/DI*02	2	Yt(a+b-)	YT*01/YT*01	2	Co(a+b-)	CO*01.01/CO*01.01	2	Do(a+b+)	DO*01/DO*02	2	LW(a+b-)
HGDP01180	Asia	Yi	m	AB	ABO*B.01/ABO*A1.02	2	k	Kp(a-b+)	Js(a-b+)	KEL*02/KEL*02	2	Jk(a+b+)	JK*02/JK*01W.01	2	Lu(a-b+)	LU*02/LU*02	2	Fy(a+b-)	FY*01/FY*01	2	MM	GYPA*08/GYPA*08	2	s	GYPB*04/GYPB*04	2	D.	RHD*01/RHD*01	0	cc	RHCE*c/RHCE*c	2	EE	RHCE*E/RHCE*E	2	Di(a-b+)	Wr(a-b+)	DI*02/DI*02	2	Yt(a+b-)	YT*01/YT*01	2	Co(a+b-)	CO*01.01/CO*01.01	2	Do(a-b+)	DO*02/DO*02	2	LW(a+b-)
HGDP01181	Asia	Yi	m	AB	ABO*B.01/ABO*A1.02	2	k	Kp(a-b+)	Js(a-b+)	KEL*02/KEL*02	2	Jk(a+b+)	JK*02/JK*01W.01	2	Lu(a-b+)	LU*02/LU*02.19	2	Fy(a+b-)	FY*01/FY*01	2	MM	GYPA*01/GYPA*01	0	s	GYPB*04/GYPB*04	2	D.	RHD*01/RHD*01	0	C.C.	RHCE*C/RHCE*C	2	e.e	RHCE*e/RHCE*e	2	Di(a-b+)	Wr(a-b+)	DI*02/DI*02	2	Yt(a+b-)	YT*01/YT*01	2	Co(a+b-)	CO*01.01/CO*01.01	2	Do(a-b+)	DO*02/DO*02	2	LW(a+b-)
HGDP01182	Asia	Yi	m	B	ABO*B.01/ABO*B.01	2	k	Kp(a-b+)	Js(a-b+)	KEL*02/KEL*02	2	Jk(a+b-)	JK*01W.01/JK*01W.01	2	Lu(a-b+)	LU*02/LU*02	2	Fy(a+b-)	FY*01/FY*01	2	MM	GYPA*01/GYPA*01	0	s	GYPB*04/GYPB*04	2	D.	RHD*01/RHD*01	0	C.c	RHCE*c/RHCE*C	2	e.e	RHCE*e/RHCE*e	2	Di(a-b+)	Wr(a-b+)	DI*02/DI*02	2	Yt(a+b-)	YT*01/YT*01	2	Co(a+b-)	CO*01.01/CO*01.01	2	Do(a-b+)	DO*02/DO*02	2	LW(a+b-)
HGDP01183	Asia	Yi	m	O	ABO*O.01.01/ABO*O.01.01	2	k	Kp(a-b+)	Js(a-b+)	KEL*02/KEL*02	2	Jk(a+b+)	JK*02/JK*01W.01	2	Lu(a-b+)	LU*02/LU*02	2	Fy(a+b-)	FY*01/FY*01	2	MM	GYPA*01/GYPA*01	2	s	GYPB*04/GYPB*04	2	D.	RHD*01/RHD*01	0	C.C.	RHCE*C/RHCE*C	2	e.e	RHCE*e/RHCE*e	2	Di(a-b+)	Wr(a-b+)	DI*02/DI*02	2	Yt(a+b-)	YT*01/YT*01	2	Co(a+b-)	CO*01.01/CO*01.01	2	Do(a-b+)	DO*02/DO*02	2	LW(a+b-)
HGDP01184	Asia	Yi	m	A	ABO*O.01.02/ABO*A1.02	2	k	Kp(a-b+)	Js(a-b+)	KEL*02/KEL*02	2	Jk(a+b-)	JK*01W.01/JK*01W.01	2	Lu(a-b+)	LU*02/LU*02	2	Fy(a+b+)	FY*02/FY*01	2	MM	GYPA*01/GYPA*01	0	s	GYPB*04/GYPB*04	2	D.	RHD*01/RHD*01	0	C.c	RHCE*c/RHCE*C	2	E e	RHCE*e/RHCE*E	2	Di(a-b+)	Wr(a-b+)	DI*02/DI*02	2	Yt(a+b-)	YT*01/YT*01	2	Co(a+b-)	CO*01.01/CO*01.01	2	Do(a-b+)	DO*02/DO*02	2	LW(a+b-)
HGDP01185	Asia	Yi	m	A	ABO*A1.02/ABO*O.01.01	2	k	Kp(a-b+)	Js(a-b+)	KEL*02/KEL*02	2	Jk(a-b+)	JK*02/JK*02N.13,JK*02N.12,JK*02N.11	1.931	Lu(a-b+)	LU*02/LU*02	2	Fy(a+b-)	FY*01/FY*01	2	MM	GYPA*01/GYPA*01	2	S s	GYPB*04/GYPB*03	2	D.	RHD*01/RHD*01	0	C.c	RHCE*c/RHCE*C	2	E e	RHCE*e/RHCE*E	2	Di(a-b+)	Wr(a-b+)	DI*02/DI*02	2	Yt(a+b-)	YT*01/YT*01	2	Co(a+b-)	CO*01.01/CO*01.01	2	Do(a-b+)	DO*02/DO*02	2	LW(a+b-)
HGDP01186	Asia	Yi	m	A	ABO*A1.02/ABO*O.01.01	2	k	Kp(a-b+)	Js(a-b+)	KEL*02/KEL*02	2	Jk(a+b+)	JK*02/JK*01	2	Lu(a-b+)	LU*02/LU*02	2	Fy(a+b-)	FY*01/FY*01	2	MM	GYPA*01/GYPA*01	0	s	GYPB*04/GYPB*04	2	D.	RHD*01/RHD*01	0	C.C.	RHCE*C/RHCE*C	2	e.e	RHCE*e/RHCE*e	2	Di(a+b+)	Wr(a-b+)	DI*02/DI*01	2	Yt(a+b-)	YT*01/YT*01	2	Co(a+b-)	CO*01.01/CO*01.01	2	Do(a-b+)	DO*02/DO*02	2	LW(a+b-)
HGDP01187	Asia	Yi	m	AB	ABO*B.01/ABO*A1.02	2	k	Kp(a-b+)	Js(a-b+)	KEL*02/KEL*02	2	Jk(a+b-)	JK*01W.01/JK*01	2	Lu(a-b+)	LU*02/LU*02	2	Fy(a+b-)	FY*01/FY*01	2	MN	GYPA*01/GYPA*02	2	s	GYPB*04/GYPB*04	2	D.	RHD*01/RHD*01	0	C.C.	RHCE*C/RHCE*C	2	e.e	RHCE*e/RHCE*e	2	Di(a-b+)	Wr(a-b+)	DI*02/DI*02	2	Yt(a+b-)	YT*01/YT*01	2	Co(a+b-)	CO*01.01/CO*01.01	2	Do(a-b+)	DO*02/DO*02	2	LW(a+b-)
HGDP01189	Asia	Miao	m	O	ABO*O.01.01/ABO*O.01.01	2	k	Kp(a-b+)	Js(a-b+)	KEL*02/KEL*02	2	Jk(a+b+)	JK*02/JK*01W.01	2	Lu(a-b+)	LU*02/LU*02	2	Fy(a+b-)	FY*01/FY*01	2	MM	GYPA*01/GYPA*01	2	s	GYPB*04/GYPB*04	2	D.	RHD*01/RHD*01	0	C.C.	RHCE*C/RHCE*C	2	e.e	RHCE*e/RHCE*e	2	Di(a-b+)	Wr(a-b+)	DI*02/DI*02	2	Yt(a+b-)	YT*01/YT*01	2	Co(a+b-)	CO*01.01/CO*01.01	2	Do(a-b+)	DO*02/DO*02	2	LW(a+b-)
HGDP01190	Asia	Miao	m	O	ABO*O.01.01/ABO*O.01.01	2	k	Kp(a-b+)	Js(a-b+)	KEL*02/KEL*02	2	Jk(a+b+)	JK*02N.13,JK*02N.12,JK*02N.11/JK*01	1.931	Lu(a-b+)	LU*02/LU*02.19	2	Fy(a+b-)	FY*01/FY*01	2	NN	GYPA*02/GYPA*02	2	s	GYPB*04/GYPB*04	2	D.	RHD*01/RHD*01	0	C.C.	RHCE*C/RHCE*C	2	e.e	RHCE*e/RHCE*e	2	Di(a-b+)	Wr(a-b+)	DI*02/DI*02	2	Yt(a+b-)	YT*01/YT*01	2	Co(a+b-)	CO*01.01/CO*01.01	2	Do(a-b+)	DO*02/DO*02	2	LW(a+b-)
HGDP01192	Asia	Miao	m	O	ABO*O.01.01/ABO*O.01.01	2	k	Kp(a-b+)	Js(a-b+)	KEL*02/KEL*02	2	Jk(a+b-)	JK*01W.01/JK*01	2	Lu(a-b+)	LU*02/LU*02	2	Fy(a+b-)	FY*01/FY*01	2	MN	GYPA*01/GYPA*02	2	s	GYPB*04/GYPB*04	2	D.	RHD*01/RHD*01	0	C.C.	RHCE*C/RHCE*C	2	e.e	RHCE*e/RHCE*e	2	Di(a-b+)	Wr(a-b+)	DI*02/DI*02	2	Yt(a+b-)	YT*01/YT*01	2	Co(a+b-)	CO*01.01/CO*01.01	2	Do(a-b+)	DO*02/DO*02	2	LW(a+b-)
HGDP01193	Asia	Miao	m	AB	ABO*B.01/ABO*A1.02	2	k	Kp(a-b+)	Js(a-b+)	KEL*02/KEL*02	2	Jk(a+b+)	JK*02/JK*01W.01	2	Lu(a-b+)	LU*02/LU*02.19	2	Fy(a+b-)	FY*01/FY*01	2	MM	GYPA*02/GYPA*02	2	s	GYPB*04/GYPB*04	2	D.	RHD*01/RHD*01	0	C.C.	RHCE*C/RHCE*C	2	e.e	RHCE*e/RHCE*e	2	Di(a-b+)	Wr(a-b+)	DI*02/DI*02	2	Yt(a+b-)	YT*01/YT*01	2	Co(a+b-)	CO*01.01/CO*01.01	2	Do(a-b+)	DO*02/DO*02	2	LW(a+b-)
HGDP01194	Asia	Miao	m	O	ABO*O.01.02/ABO*O.01.02	2	k	Kp(a-b+)	Js(a-b+)	KEL*02/KEL*02	2	Jk(a+b+)	JK*02/JK*01	2	Lu(a-b+)	LU*02/LU*02	2	Fy(a+b-)	FY*01/FY*01	2	MM	GYPA*01/GYPA*01	2	s	GYPB*04/GYPB*04	2	D.	RHD*01/RHD*01	0	C.C.	RHCE*C/RHCE*C	2	e.e	RHCE*e/RHCE*e	2	Di(a-b+)	Wr(a-b+)	DI*02/DI*02	2	Yt(a+b-)	YT*01/YT*01	2	Co(a+b-)	CO*01.01/CO*01.01	2	Do(a-b+)	DO*02/DO*02	2	LW(a+b-)
HGDP01195	Asia	Miao	m	B	ABO*B.01/ABO*O.01.02	2	k	Kp(a-b+)	Js(a-b+)	KEL*02/KEL*02	2	Jk(a+b-)	JK*02/JK*02	0	Lu(a-b+)	LU*02/LU*02	0	Fy(a+b-)	FY*01/FY*01	2	MN	GYPA*01/GYPA*02	2	s	GYPB*04/GYPB*04	2	D.	RHD*01/RHD*01	0	C.C.	RHCE*C/RHCE*C	2	e.e	RHCE*e/RHCE*e	2	Di(a-b+)	Wr(a-b+)	DI*02/DI*02	0	Yt(a+b-)	YT*01/YT*01	2	Co(a+b-)	CO*01.01/CO*01.01	2	Do(a-b+)	DO*02/DO*02	2	LW(a+b-)
HGDP01196	Asia	Miao	f	AB	ABO*B.01/ABO*A1.02	2	k	Kp(a-b+)	Js(a-b+)	KEL*02/KEL*02	2	Jk(a+b+)	JK*02/JK*01W.01	2	Lu(a-b+)	LU*02/LU*02	2	Fy(a+b-)	FY*01/FY*01	2	MM	GYPA*01/GYPA*01	0	s	GYPB*04/GYPB*04	2	D.	RHD*01/RHD*01	0	C.C.	RHCE*C/RHCE*C	2	e.e	RHCE*e/RHCE*e	2	Di(a-b+)	Wr(a-b+)	DI*02/DI*02	2	Yt(a+b-)	YT*01/YT*01	2	Co(a+b-)	CO*01.01/CO*01.01	2	Do(a-b+)	DO*02/DO*02	2	LW(a+b-)
HGDP01197	Asia	Miao	f	A	ABO*A1.02/ABO*O.01.01	2	k	Kp(a-b+)	Js(a-b+)	KEL*02/KEL*02	2	Jk(a+b-)	JK*01/JK*01	2	Lu(a-b+)	LU*02/LU*02	2	Fy(a+b-)	FY*01/FY*01	2	MN	GYPA*01/GYPA*02	2	s	GYPB*04/GYPB*04	2	D.	RHD*01/RHD*01N.01	2	cc	RHCE*c/RHCE*c	2	E e	RHCE*e/RHCE*E	2	Di(a-b+)	Wr(a-b+)	DI*02/DI*02	2	Yt(a+b-)	YT*01/YT*01	2	Co(a+b-)	CO*01.01/CO*01.01	2	Do(a-b+)	DO*02/DO*02	2	LW(a+b-)
HGDP01200	Africa	Mandenka	m	O	ABO*O.01.67/ABO*O.01.09	2	k	Kp(a-b+)	Js(a-b+)	KEL*02/KEL*02	2	Jk(a+b+)	JK*02/JK*02	0	Lu(a-b+)	LU*02/LU*02	0	Fy(a-b-)	FY*02N.01/FY*02N.01	2	MM	GYPA*01/GYPA*01	2	s	GYPB*04/GYPB*04	2	D.	RHD*03.04/RHD*10.00	0	cc	RHCE*c/RHCE*c	2	e.e	RHCE*e/RHCE*e	2	Di(a-b+)	Wr(a-b+)	DI*02/DI*02	0	Yt(a+b-)	YT*01/YT*01	2	Co(a+b-)	CO*01.01/CO*01.01	2	Do(a+b+)	DO*02/DO*01.-05	2	LW(a+b-)
HGDP01201	Africa	Mandenka	f	O	ABO*O.01.02/ABO*O.01.01	1.973	k	Kp(a-b+)	Js(a-b+)	KEL*02/KEL*02	2	Jk(a+b-)	JK*02/JK*02	0	Lu(a-b+)	LU*02/LU*02	0	Fy(a-b-)	FY*02N.01/FY*02N.01	2	MN	GYPA*01/GYPA*02	2	S s	GYPB*04/GYPB*06.02	2	D.	RHD*10.00/RHD*10.00	2	cc	RHCE*c/RHCE*c	2	e.e	RHCE*e/RHCE*e	2	Di(a-b+)	Wr(a-b+)	DI*02/DI*02	0	Yt(a+b-)	YT*01/YT*01	2	Co(a+b-)	CO*01.01/CO*01.01	2	Do(a+b+)	DO*01/DO*02	2	LW(a+b-)
HGDP01204	Asia	Oroqen	m	B	ABO*A1.01/ABO*A1.01	0	k	Kp(a-b+)	Js(a-b+)	KEL*02/KEL*02	0	Jk(a+b+)	JK*02/JK*02	0	Lu(a-b+)	LU*02/LU*02	0	Fy(a+b-)	FY*01/FY*01	2	MN	GYPA*01/GYPA*02	2	S s	GYPB*04/GYPB*03	2	D.	RHD*01/RHD*01	2	C.c	RHCE*c/RHCE*C	2	E e	RHCE*e/RHCE*E	2	Di(a+b+)	Wr(a-b+)	DI*02/DI*02	0	Yt(a+b-)	YT*01/YT*01	0	Co(a+b-)	CO*01.01/CO*01.01	0	Do(a-b+)	DO*01/DO*01	0	LW(a+b-)
HGDP01205	Asia	Oroqen	m	B	ABO*A1.01/ABO*A1.01	0	k	Kp(a-b+)	Js(a-b+)	KEL*02/KEL*02	0	Jk(a+b-)	JK*02/JK*02	0	Lu(a-b+)	LU*02/LU*02	0	Fy(a+b-)	FY*01/FY*01	2	MN	GYPA*01/GYPA*02	2	s	GYPB*04/GYPB*04	2	D.	RHD*01/RHD*01	0	C.c	RHCE*c/RHCE*C	2	E e	RHCE*e/RHCE*E	2	Di(a-b+)	Wr(a-b+)	DI*02/DI*02	0	Yt(a+b-)	YT*01/YT*01	0	Co(a+b-)	CO*01.01/CO*01.01	2	Do(a-b+)	DO*01/DO*01	0	LW(a+b-)
HGDP01206	Asia	Oroqen	m	A	ABO*O.01.02/ABO*A1.02	2	k	Kp(a-b+)	Js(a-b+)	KEL*02/KEL*02	2	Jk(a+b+)	JK*02/JK*02	0	Lu(a-b+)	LU*02/LU*02	0	Fy(a+b-)	FY*01/FY*01	2	MM	GYPA*01/GYPA*01	2	S s	GYPB*04/GYPB*03	2	D.	RHD*01/RHD*01	0	C.C.	RHCE*C/RHCE*C	2	e.e	RHCE*e/RHCE*e	2	Di(a-b+)	Wr(a-b+)	DI*02/DI*02	0	Yt(a+b-)	YT*01/YT*01	2	Co(a+b-)	CO*01.01/CO*01.01	2	Do(a-b+)	DO*01/DO*01	0	LW(a+b-)
HGDP01207	Asia	Oroqen	m	B	ABO*A1.01/ABO*A1.01	0	k	Kp(a-b+)	Js(a-b+)	KEL*02/KEL*02	0	Jk(a-b+)	JK*02/JK*02	0	Lu(a-b+)	LU*02/LU*02	0	Fy(a+b+)	FY*01/FY*02,FY*02W.01	1.905	NN	GYPA*02/GYPA*02	2	s	GYPB*04/GYPB*04	2	D.	RHD*01/RHD*01	0	C.c	RHCE*c/RHCE*C	2	E e	RHCE*e/RHCE*E	2	Di(a-b+)	Wr(a-b+)	DI*02/DI*02	0	Yt(a+b-)	YT*01/YT*01	0	Co(a+b-)	CO*01.01/CO*01.01	0	Do(a-b+)	DO*01/DO*01	0	LW(a+b-)
HGDP01208	Asia	Oroqen	m	O	ABO*A1.01/ABO*A1.01	0	k	Kp(a-b+)	Js(a-b+)	KEL*02/KEL*02	0	Jk(a+b-)	JK*02/JK*02	0	Lu(a-b+)	LU*02/LU*02	0	Fy(a+b-)	FY*01/FY*01	2	NN	GYPA*02/GYPA*02	2	s	GYPB*04/GYPB*04	2	D.	RHD*01/RHD*01	0	n.a.n.a.	RHCE*c/RHCE*C	2	E e	RHCE*e/RHCE*E	2	Di(a-b+)	Wr(a-b+)	DI*02/DI*02	0	Yt(a+b-)	YT*01/YT*01	0	Co(a+b-)	CO*01.01/CO*01.01	0	Do(a-b+)	DO*01/DO*01	0	LW(a+b-)
HGDP01209	Asia	Oroqen	f	B	ABO*A1.01/ABO*A1.01	0	k	Kp(a-b+)	Js(a-b+)	KEL*02/KEL*02	0	Jk(a+b+)	JK*02/JK*02	0	Lu(a-b+)	LU*02/LU*02	0	Fy(a+b-)	FY*01/FY*01	2	MM	GYPA*01/GYPA*01	0	s	GYPB*04/GYPB*04	0	D.	RHD*01/RHD*01	2	C.c	RHCE*c/RHCE*C	2	E e	RHCE*e/RHCE*e	2	Di(a-b+)	Wr(a-b+)	DI*02/DI*02	0	Yt(a+b-)	YT*01/YT*01	0	Co(a+b-)	CO*01.01/CO*01.01	0	Do(a-b+)	DO*01/DO*01	0	LW(a+b-)
HGDP01212	Asia	Oroqen	f	B	ABO*A1.01/ABO*A1.01	0	k	Kp(a-b+)	Js(a-b+)	KEL*02/KEL*02	2	Jk(a+b+)	JK*02/JK*02	0	Lu(a-b+)	LU*02/LU*02	0	Fy(a+b-)	FY*01/FY*01	2	MM	GYPA*01/GYPA*01	0	s	GYPB*04/GYPB*04	2	D.	RHD*01/RHD*01	0	C.C.	RHCE*C/RHCE*C	2	e.e	RHCE*e/RHCE*e	2	Di(a-b+)	Wr(a-b+)	DI*02/DI*02	0	Yt(a+b-)	YT*01/YT*01	2	Co(a+b-)	CO*01.01/CO*01.01	2	Do(a-b+)	DO*01/DO*01	0	LW(a+b-)
HGDP01213	Asia	Daur	m	O	ABO*O.01.01/ABO*O.01.01	2	k	Kp(a-b+)	Js(a-b+)	KEL*02/KEL*02	2	Jk(a+b-)	JK*01W.01/JK*01W.01	2	Lu(a-b+)	LU*02/LU*02	2	Fy(a+b-)	FY*01/FY*01	2	NN	GYPA*02/GYPA*02	2	s	GYPB*04/GYPB*04	2	D.	RHD*01/RHD*01	0	C.C.	RHCE*C/RHCE*C	2	e.e	RHCE*e/RHCE*e	2	Di(a-b+)	Wr(a-b+)	DI*02/DI*02	2	Yt(a+b-)	YT*01/YT*01	2	Co(a+b-)	CO*01.01/CO*01.01	2	Do(a+b+)	DO*01/DO*02	2	LW(a+b-)
HGDP01214	Asia	Daur	m	A	ABO*O.01.02/ABO*A1.02	2	k	Kp(a-b+)	Js(a-b+)	KEL*02/KEL*02	2	Jk(a+b+)	JK*02/JK*01W.01	2	Lu(a-b+)	LU*02/LU*02	2	Fy(a+b-)	FY*01/FY*01	2	MM	GYPA*01/GYPA*01	2	s	GYPB*04/GYPB*04	2	D.	RHD*01/RHD*01N.01	2	cc	RHCE*c/RHCE*c	2	E e	RHCE*e/RHCE*E	2	Di(a-b+)	Wr(a-b+)	DI*02/DI*02	2	Yt(a+b-)	YT*01/YT*01	2	Co(a+b-)	CO*01.01/CO*01.01	2	Do(a+b+)	DO*01/DO*02	2	LW(a+b-)
HGDP01216	Asia	Daur	m	A	ABO*A1.02/ABO*O.01.01	2	k	Kp(a-b+)	Js(a-b+)	KEL*02/KEL*02	2	Jk(a+b-)	JK*01W.01/JK*01W.01	2	Lu(a-b+)	LU*02/LU*02	2	Fy(a+b-)	FY*01/FY*01	2	MN	GYPA*01/GYPA*02	2	s	GYPB*04/GYPB*04	2	D.	RHD*01/RHD*01	0	C.C.	RHCE*C/RHCE*C	2	e.e	RHCE*e/RHCE*e	2	Di(a+b+)	Wr(a-b+)	DI*02/DI*01	2	Yt(a+b-)	YT*01/YT*01	2	Co(a+b-)	CO*01.01/CO*01.01	2	Do(a+b+)	DO*01/DO*02	2	LW(a+b-)
HGDP01217	Asia	Daur	m	AB	ABO*B.01/ABO*A1.02	2	k	Kp(a-b+)	Js(a-b+)	KEL*02/KEL*02	2	Jk(a+b+)	JK*02/JK*01W.01	2	Lu(a-b+)	LU*02/LU*02	2	Fy(a+b-)	FY*01/FY*01	2	MN	GYPA*02/GYPA*01	1.889	s	GYPB*04/GYPB*04	2	D.	RHD*01/RHD*01	0	C.c	RHCE*c/RHCE*C	2	E e	RHCE*e/RHCE*E	2	Di(a-b+)	Wr(a-b+)	DI*02/DI*02	2	Yt(a+b-)	YT*01/YT*01	2	Co(a+b-)	CO*01.01/CO*01.01	2	Do(a-b+)	DO*02/DO*02	2	LW(a+b-)
HGDP01218	Asia	Daur	m	B	ABO*B.01/ABO*O.01.01	2	k	Kp(a-b+)	Js(a-b+)	KEL*02/KEL*02	2	Jk(a+b+)	JK*02/JK*01W.01	2	Lu(a-b+)	LU*02/LU*02	2	Fy(a+b+)	FY*02/FY*01	2	MN	GYPA*01/GYPA*02	2	s	GYPB*04/GYPB*04	2	D.	RHD*01/RHD*01	0	C.c	RHCE*c/RHCE*C	2	E e	RHCE*e/RHCE*E	2	Di(a+b+)	Wr(a-b+)	DI*02/DI*01	2	Yt(a+b-)	YT*01/YT*01	2	Co(a+b-)	CO*01.01/CO*01.01	2	Do(a-b+)	DO*02/DO*02	2	LW(a+b-)
HGDP01220	Asia	Daur	m	B	ABO*B.01/ABO*O.01.01	1.986	k	Kp(a-b+)	Js(a-b+)	KEL*02/KEL*02	2	Jk(a+b+)	JK*01W.01/JK*02N.13,JK*02N.12,JK*02N.11	1.931	Lu(a-b+)	LU*02.19/LU*02.19	2	Fy(a+b-)	FY*01/FY*01	2	MN	GYPA*01/GYPA*02	2	s	GYPB*04/GYPB*04	2	D.	RHD*01/RHD*01	0	C.C.	RHCE*C/RHCE*C	2	e.e	RHCE*e/RHCE*e	2	Di(a+b+)	Wr(a-b+)	DI*02/DI*01	2	Yt(a+b-)	YT*01/YT*01	2	Co(a+b-)	CO*01.01/CO*01.01	2	Do(a-b+)	DO*02/DO*02	2	LW(a+b-)
HGDP01221	Asia	Daur	m	B	ABO*B.01/ABO*B.01	2	k	Kp(a-b+)	Js(a-b+)	KEL*02/KEL*02	2	Jk(a+b-)	JK*01W.01/JK*01W.01	2	Lu(a-b+)	LU*02/LU*02	2	Fy(a+b-)	FY*01/FY*01	2	NN	GYPA*02/GYPA*02	2	s	GYPB*04/GYPB*04	2	D.	RHD*01/RHD*01	0	C.C.	RHCE*C/RHCE*C	2	e.e	RHCE*e/RHCE*e	2	Di(a-b+)	Wr(a-b+)	DI*02/DI*02	2	Yt(a+b-)	YT*01/YT*01	2	Co(a+b-)	CO*01.01/CO*01.01	2	Do(a-b+)	DO*02/DO*02	2	LW(a+b-)
HGDP01222	Asia	Daur	f	B	ABO*B.01/ABO*O.01.02	2	k	Kp(a-b+)	Js(a-b+)	KEL*02/KEL*02	2	Jk(a+b+)	JK*02/JK*01W.01	2	Lu(a-b+)	LU*02/LU*02	2	Fy(a+b-)	FY*01/FY*01	2	NN	GYPA*02/GYPA*02	2	s	GYPB*04/GYPB*04	2	D.	RHD*01/RHD*01	0	C.c	RHCE*c/RHCE*C	2	E e	RHCE*e/RHCE*E	2	Di(a+b+)	Wr(a-b+)	DI*02/DI*01	2	Yt(a+b-)	YT*01/YT*01	2	Co(a+b-)	CO*01.01/CO*01.01	2	Do(a+b+)	DO*01/DO*02	2	LW(a+b-)
HGDP01224	Asia	Mongola	m	A	ABO*A1.01/ABO*A1.01	0	k	Kp(a-b+)	Js(a-b+)	KEL*02/KEL*02	0	Jk(a+b+)	JK*02/JK*02	0	Lu(a-b+)	LU*02/LU*02	0	Fy(a+b+)	FY*02/FY*01	2	MM	GYPA*01/GYPA*01	0	s	GYPB*04/GYPB*04	2	D.	RHD*01/RHD*01	0	C.C.	RHCE*C/RHCE*C	2	e.e	RHCE*e/RHCE*e	2	Di(a-b+)	Wr(a-b+)	DI*02/DI*02	0	Yt(a+b-)	YT*01/YT*01	0	Co(a+b-)	CO*01.01/CO*01.01	2	Do(a-b+)	DO*01/DO*01	0	LW(a+b-)
HGDP01225	Asia	Mongola	m	A	ABO*A1.02/ABO*A1.02	2	k	Kp(a-b+)	Js(a-b+)	KEL*02/KEL*02	2	Jk(a+b+)	JK*01W.01/JK*02N.13,JK*02N.12,JK*02N.11	1.931	Lu(a-b+)	LU*02/LU*02	2	Fy(a+b-)	FY*01/FY*01	2	MN	GYPA*01/GYPA*02	2	s	GYPB*04/GYPB*04	2	D.	RHD*01/RHD*01	0	C.c	RHCE*c/RHCE*C	2	E e	RHCE*e/RHCE*E	2	Di(a-b+)	Wr(a-b+)	DI*02/DI*02	2	Yt(a+b-)	YT*01/YT*01	2	Co(a+b-)	CO*01.01/CO*01.01	2	Do(a+b-)	DO*01/DO*01	2	LW(a+b-)
HGDP01227	Asia	Mongola	m	B	ABO*B.01/ABO*O.01.01	2	k	Kp(a-b+)	Js(a-b+)	KEL*02/KEL*02	2	Jk(a+b+)	JK*02/JK*01W.01	2	Lu(a-b+)	LU*02/LU*02	2	Fy(a+b+)	FY*01/FY*02,FY*02W.01	1.905	MN	GYPA*01/GYPA*02	2	s	GYPB*04/GYPB*04	2	D.	RHD*01/RHD*01	0	C.c	RHCE*c/RHCE*C	2	E e	RHCE*e/RHCE*E	2	Di(a-b+)	Wr(a-b+)	DI*02/DI*02	2	Yt(a+b-)	YT*01/YT*01	2	Co(a+b-)	CO*01.01/CO*01.01	2	Do(a+b+)	DO*01/DO*02	2	LW(a+b-)
HGDP01229	Asia	Mongola	m	A	ABO*A1.01/ABO*O.01.02	2	k	Kp(a-b+)	Js(a-b+)	KEL*02/KEL*02	2	Jk(a-b+)	JK*02/JK*02	2	Lu(a-b+)	LU*02/LU*02	2	Fy(a+b-)	FY*01/FY*01	2	MM	GYPA*01/GYPA*01	0	s	GYPB*04/GYPB*04	2	D.	RHD*01/RHD*01N.01	2	C.c	RHCE*c/RHCE*C	2	e.e	RHCE*e/RHCE*e	2	Di(a-b+)	Wr(a-b+)	DI*02/DI*02	2	Yt(a+b-)	YT*01/YT*01	2	Co(a+b-)	CO*01.01/CO*01.01	2	Do(a+b+)	DO*01/DO*02	2	LW(a+b-)
HGDP01230	Asia	Mongola	m	A	ABO*A1.02/ABO*O.01.01	2	k	Kp(a-b+)	Js(a-b+)	KEL*02/KEL*02	2	Jk(a+b-)	JK*01W.01/JK*01	2	Lu(a-b+)	LU*02/LU*02.19	2	Fy(a+b-)	FY*01/FY*01	2	MN	GYPA*02/GYPA*02	2	s	GYPB*04/GYPB*04	2	D.	RHD*01/RHD*01	0	C.C.	RHCE*C/RHCE*C	2	e.e	RHCE*e/RHCE*e	2	Di(a+b+)	Wr(a-b+)	DI*02/DI*01	2	Yt(a+b-)	YT*01/YT*01	2	Co(a+b-)	CO*01.01/CO*01.01	2	Do(a-b+)	DO*02/DO*02	2	LW(a+b-)
HGDP01231	Asia	Mongola	f	O	ABO*O.01.02/ABO*O.01.01	2	k	Kp(a-b+)	Js(a-b+)	KEL*02/KEL*02	2	Jk(a-b+)	JK*02N.13,JK*02N.12,JK*02N.11/JK*02N.13,JK*02N.12,JK*02N.11	1.862	Lu(a-b+)	LU*02/LU*02	2	Fy(a+b+)	FY*02/FY*01	2	MN	GYPA*01/GYPA*02	2	s	GYPB*04/GYPB*04	2	D.	RHD*01/RHD*01N.01	2	C.c	RHCE*c/RHCE*C	2	e.e	RHCE*e/RHCE*e	2	Di(a-b+)	Wr(a-b+)	DI*02/DI*02	2	Yt(a+b-)	YT*01/YT*01	2	Co(a+b-)	CO*01.01/CO*01.01	2	Do(a-b+)	DO*02/DO*02	2	LW(a+b-)
HGDP01232	Asia	Mongola	f	B	ABO*A1.01/ABO*A1.01	0	k	Kp(a-b+)	Js(a-b+)	KEL*02/KEL*02	0	Jk(a+b-)	JK*02/JK*02	0	Lu(a-b+)	LU*02/LU*02	0	Fy(a+b-)	FY*01/FY*01	2	MM	GYPA*01/GYPA*01	0	s	GYPB*04/GYPB*04	0	D.	RHD*01/RHD*01N.01	2	C.c	RHCE*c/RHCE*C	2	e.e	RHCE*e/RHCE*e	2	Di(a+b+)	Wr(a-b+)	DI*02/DI*02	0	Yt(a+b-)	YT*01/YT*01	0	Co(a+b-)	CO*01.01/CO*01.01	0	Do(a-b+)	DO*01/DO*01	0	LW(a+b-)
HGDP01233	#N/A	#N/A	#N/A	B	ABO*B.01/ABO*O.01.01	2	k	Kp(a-b+)	Js(a-b+)	KEL*02/KEL*02	2	Jk(a+b-)	JK*01W.01/JK*01W.01	2	Lu(a-b+)	LU*02/LU*02	2	Fy(a+b-)	FY*01/FY*01	2	MN	GYPA*01/GYPA*02	2	s	GYPB*04/GYPB*04	2	D.	RHD*01/RHD*01	0	C.C.	RHCE*C/RHCE*C	2	e.e	RHCE*e/RHCE*e	2	Di(a-b+)	Wr(a-b+)	DI*02/DI*02	2	Yt(a+b-)	YT*01/YT*01	2	Co(a+b-)	CO*01.01/CO*01.01	2	Do(a-b+)	DO*02/DO*02	2	LW(a+b-)
HGDP01234	Asia	Hezhen	f	O	ABO*O.01.01/ABO*O.01.01	2	k	Kp(a-b+)	Js(a-b+)	KEL*02/KEL*02	2	Jk(a+b-)	JK*01W.01/JK*01	2	Lu(a-b+)	LU*02/LU*02	2	Fy(a+b-)	FY*01/FY*01	2	MM	GYPA*01/GYPA*01	0	s	GYPB*04/GYPB*04	2	D.	RHD*01/RHD*01	0	C.C.	RHCE*C/RHCE*C	2	e.e	RHCE*e/RHCE*e	2	Di(a-b+)	Wr(a-b+)	DI*02/DI*02	2	Yt(a+b-)	YT*01/YT*01	2	Co(a+b-)	CO*01.01/CO*01.01	2	Do(a-b+)	DO*02/DO*02	2	LW(a+b-)
HGDP01236	Asia	Hezhen	m	B	ABO*B.01/ABO*O.01.02	2	k	Kp(a-b+)	Js(a-b+)	KEL*02/KEL*02	2	Jk(a+b-)	JK*01W.01/JK*01W.01	2	Lu(a-b+)	LU*02/LU*02	2	Fy(a+b-)	FY*01/FY*01	2	MN	GYPA*08/GYPA*02	2	s	GYPB*04/GYPB*04	2	D.	RHD*01/RHD*01	0	C.c	RHCE*c/RHCE*C	2	EE	RHCE*E/RHCE*E	2	Di(a-b+)	Wr(a-b+)	DI*02/DI*02	2	Yt(a+b-)	YT*01/YT*01	2	Co(a+b-)	CO*01.01/CO*01.01	2	Do(a-b+)	DO*02/DO*02	2	LW(a+b-)
HGDP01237	Asia	Hezhen	m	O	ABO*O.01.02/ABO*O.01.01	2	k	Kp(a-b+)	Js(a-b+)	KEL*02/KEL*02.-18.1	2	Jk(a+b-)	JK*01W.01/JK*01W.01	2	Lu(a-b+)	LU*02/LU*02	2	Fy(a+b-)	FY*01/FY*01	2	NN	GYPA*02/GYPA*02	2	s	GYPB*04/GYPB*04	2	D.	RHD*01/RHD*01	0	C.C.	RHCE*C/RHCE*C	2	e.e	RHCE*e/RHCE*e	2	Di(a-b+)	Wr(a-b+)	DI*02/DI*02	2	Yt(a+b-)	YT*01/YT*01	2	Co(a+b+)	CO*01.01/CO*02	2	Do(a-b+)	DO*02/DO*02	2	LW(a+b-)
HGDP01238	Asia	Hezhen	f	AB	ABO*B.01/ABO*A1.02	2	k	Kp(a-b+)	Js(a-b+)	KEL*02/KEL*02	2	Jk(a+b+)	JK*02/JK*01W.01	2	Lu(a-b+)	LU*02/LU*02	2	Fy(a+b-)	FY*01/FY*01	2	MM	GYPA*01/GYPA*01	2	S s	GYPB*04/GYPB*03	2	D.	RHD*01/RHD*01	0	C.c	RHCE*c/RHCE*C	2	E e	RHCE*e/RHCE*E	2	Di(a-b+)	Wr(a-b+)	DI*02/DI*02	2	Yt(a+b-)	YT*01/YT*01	2	Co(a+b-)	CO*01.01/CO*01.01	2	Do(a+b+)	DO*01/DO*02	2	LW(a+b-)
HGDP01239	Asia	Hezhen	m	A	ABO*A1.02/ABO*O.01.01	2	k	Kp(a-b+)	Js(a-b+)	KEL*02/KEL*02	2	Jk(a+b+)	JK*02/JK*01W.01	2	Lu(a-b+)	LU*02/LU*02	2	Fy(a+b-)	FY*01/FY*01	2	NN	GYPA*02/GYPA*02	2	s	GYPB*04/GYPB*04	2	D.	RHD*01/RHD*01	0	C.C.	RHCE*C/RHCE*C	2	e.e	RHCE*e/RHCE*e	2	Di(a-b+)	Wr(a-b+)	DI*02/DI*02	2	Yt(a+b-)	YT*01/YT*01	2	Co(a+b-)	CO*01.01/CO*01.01	2	Do(a-b+)	DO*02/DO*02	2	LW(a+b-)
HGDP01241	Asia	Hezhen	m	O	ABO*O.01.02/ABO*O.01.01	2	k	Kp(a-b+)	Js(a-b+)	KEL*02/KEL*02.-18.1	2	Jk(a+b-)	JK*01W.01/JK*01W.01	2	Lu(a-b+)	LU*02/LU*02	2	Fy(a+b-)	FY*01/FY*01	2	MM	GYPA*01/GYPA*01	0	S s	GYPB*04/GYPB*03	2	D.	RHD*01/RHD*01	0	cc	RHCE*c/RHCE*c	2	e.e	RHCE*e/RHCE*e	2	Di(a-b+)	Wr(a-b+)	DI*02/DI*02	2	Yt(a+b-)	YT*01/YT*01	2	Co(a+b-)	CO*01.01/CO*01.01	2	Do(a-b+)	DO*02/DO*02	2	LW(a+b-)
HGDP01243	Asia	Xibo	m	A	ABO*A1.01/ABO*O.01.02	2	k	Kp(a-b+)	Js(a-b+)	KEL*02/KEL*02	2	Jk(a-b+)	JK*02/JK*02	2	Lu(a-b+)	LU*02/LU*02	2	Fy(a+b+)	FY*02/FY*01	2	MN	GYPA*01/GYPA*02	2	s	GYPB*04/GYPB*04	2	D.	RHD*01/RHD*01	0	C.c	RHCE*c/RHCE*C	2	E e	RHCE*e/RHCE*E	2	Di(a-b+)	Wr(a-b+)	DI*02/DI*02	2	Yt(a+b-)	YT*01/YT*01	2	Co(a+b+)	CO*01.01/CO*02	2	Do(a-b+)	DO*02/DO*02	2	LW(a+b-)
HGDP01244	Asia	Xibo	m	B	ABO*B.01/ABO*B.01	2	k	Kp(a-b+)	Js(a-b+)	KEL*02/KEL*02	2	Jk(a+b+)	JK*02/JK*01	2	Lu(a-b+)	LU*02/LU*02	2	Fy(a+b-)	FY*01/FY*01	2	NN	GYPA*02/GYPA*02	2	s	GYPB*04/GYPB*04	2	D.	RHD*01/RHD*01	0	cc	RHCE*c/RHCE*c	2	EE	RHCE*E/RHCE*E	2	Di(a-b+)	Wr(a-b+)	DI*02/DI*02	2	Yt(a+b-)	YT*01/YT*01	2	Co(a+b-)	CO*01.01/CO*01.01	2	Do(a-b+)	DO*02/DO*02	2	LW(a+b-)
HGDP01245	Asia	Xibo	m	B	ABO*B.01/ABO*O.01.01	2	k	Kp(a-b+)	Js(a-b+)	KEL*02/KEL*02	2	Jk(a+b+)	JK*02/JK*01W.01	2	Lu(a-b+)	LU*02/LU*02.19	2	Fy(a+b+)	FY*02/FY*01	2	MM	GYPA*01/GYPA*01	2	s	GYPB*04/GYPB*04	2	D.	RHD*01/RHD*01	0	C.C.	RHCE*C/RHCE*C	2	e.e	RHCE*e/RHCE*e	2	Di(a-b+)	Wr(a-b+)	DI*02/DI*02	2	Yt(a+b-)	YT*01/YT*01	2	Co(a+b-)	CO*01.01/CO*01.01	2	Do(a-b+)	DO*02/DO*02	2	LW(a+b-)
HGDP01247	Asia	Xibo	m	O	ABO*O.01.02/ABO*O.01.02	2	k	Kp(a-b+)	Js(a-b+)	KEL*02/KEL*02	2	Jk(a+b+)	JK*01W.01/JK*02N.13,JK*02N.12,JK*02N.11	1.931	Lu(a-b+)	LU*02/LU*02	2	Fy(a+b-)	FY*01/FY*01	2	MM	GYPA*01/GYPA*01	2	s	GYPB*04/GYPB*04	2	dd	RHD*01N.01/-	2	cc	RHCE*c/RHCE*c	2	e.e	RHCE*e/RHCE*e	2	Di(a-b+)	Wr(a-b+)	DI*02/DI*02	2	Yt(a+b-)	YT*01/YT*01	2	Co(a+b-)	CO*01.01/CO*01.01	2	Do(a-b+)	DO*02/DO*02	2	LW(a+b-)
HGDP01248	Asia	Xibo	m	AB	ABO*BW.14/ABO*A1.02	2	k	Kp(a-b+)	Js(a-b+)	KEL*02/KEL*02	2	Jk(a+b+)	JK*01W.01/JK*02N.13,JK*02N.12,JK*02N.11	1.931	Lu(a-b+)	LU*02/LU*02	2	Fy(a+b-)	FY*01/FY*01	2	MM	GYPA*01/GYPA*01	2	s	GYPB*04/GYPB*04	2	D.	RHD*01/RHD*01	0	C.C.	RHCE*C/RHCE*C	2	e.e	RHCE*e/RHCE*e	2	Di(a-b+)	Wr(a-b+)	DI*02/DI*02	2	Yt(a+b+)	YT*01/YT*02	2	Co(a+b-)	CO*01.01/CO*01.01	2	Do(a+b+)	DO*01/DO*02	2	LW(a+b-)
HGDP01249	Asia	Xibo	m	O	ABO*O.01.02/ABO*O.01.01	2	k	Kp(a-b+)	Js(a-b+)	KEL*02/KEL*02	2	Jk(a-b+)	JK*02/JK*02N.13,JK*02N.12,JK*02N.11	1.931	Lu(a-b+)	LU*02/LU*02	1.929	Fy(a+b-)	FY*01/FY*01	2	MM	GYPA*01/GYPA*01	2	s	GYPB*04/GYPB*04	2	D.	RHD*01/RHD*01	0	C.C.	RHCE*C/RHCE*C	2	e.e	RHCE*e/RHCE*e	2	Di(a-b+)	Wr(a-b+)	DI*02/DI*02	2	Yt(a+b-)	YT*01/YT*01	2	Co(a+b-)	CO*01.01/CO*01.01	2	Do(a-b+)	DO*02/DO*02	2	LW(a+b-)
HGDP01251	Asia	Xibo	f	O	ABO*O.01.01/ABO*O.01.01	2	k	Kp(a-b+)	Js(a-b+)	KEL*02/KEL*02	2	Jk(a+b-)	JK*01W.01/JK*01W.01	2	Lu(a-b+)	LU*02/LU*02	2	Fy(a+b-)	FY*01/FY*01	2	MN	GYPA*01/GYPA*02	2	s	GYPB*04/GYPB*04	2	D.	RHD*01/RHD*01	2	C.c	RHCE*c/RHCE*C	2	E e	RHCE*e/RHCE*E	2	Di(a-b+)	Wr(a-b+)	DI*02/DI*02	2	Yt(a+b-)	YT*01/YT*01	2	Co(a+b-)	CO*01.01/CO*01.01	2	Do(a+b+)	DO*01/DO*02	2	LW(a+b-)
HGDP01254	Middle East	Mozabite	f	O	ABO*O.01.02/ABO*O.01.01	2	k	Kp(a-b+)	Js(a-b+)	KEL*02/KEL*02	2	Jk(a-b+)	JK*02/JK*02	2	Lu(a-b+)	LU*02.-24/LU*02.19	1.929	Fy(a+b+)	FY*02/FY*01	2	NN	GYPA*02/GYPA*02	2	s	GYPB*04/GYPB*04	2	D.	RHD*01/RHD*01N.01	2	cc	RHCE*c/RHCE*c	2	E e	RHCE*e/RHCE*E	2	Di(a-b+)	Wr(a-b+)	DI*02/DI*02	2	Yt(a+b-)	YT*01/YT*01	2	Co(a+b-)	CO*01.01/CO*01.01	2	Do(a+b+)	DO*01/DO*02	2	LW(a+b-)
HGDP01255	Middle East	Mozabite	m	A	ABO*A1.01/ABO*O.01.22	2	k	Kp(a-b+)	Js(a-b+)	KEL*02/KEL*02	2	Jk(a-b+)	JK*02/JK*02	2	Lu(a-b+)	LU*02.19/LU*02.19	2	Fy(a-b+)	FY*02/FY*02	2	MN	GYPA*01/GYPA*02	2	s	GYPB*04/GYPB*04	2	D.	RHD*01/RHD*01N.01	2	cc	RHCE*c/RHCE*c	2	e.e	RHCE*e/RHCE*e	2	Di(a-b+)	Wr(a-b+)	DI*02/DI*02	2	Yt(a+b-)	YT*01/YT*01	2	Co(a+b-)	CO*01.01/CO*01.01	2	Do(a-b+)	DO*02/DO*02	2	LW(a+b-)
HGDP01256	Middle East	Mozabite	m	O	ABO*O.01.67/ABO*O.01.01	2	k	Kp(a-b+)	Js(a-b+)	KEL*02/KEL*02	2	Jk(a-b+)	JK*02/JK*02	2	Lu(a-b+)	LU*02.-24/LU*02.19	1.929	Fy(a+b-)	FY*02N.01/FY*01	2	MM	GYPA*01/GYPA*01	0	S s	GYPB*04/GYPB*03	2	dd	RHD*01N.01/-	2	cc	RHCE*c/RHCE*c	2	E e	RHCE*e/RHCE*E	2	Di(a-b+)	Wr(a-b+)	DI*02/DI*02	2	Yt(a+b-)	YT*01/YT*01	2	Co(a+b-)	CO*01.01/CO*01.01	2	Do(a-b+)	DO*02/DO*02	2	LW(a+b-)
HGDP01257	Middle East	Mozabite	m	A	ABO*A1.01/ABO*O.01.01	2	k	Kp(a-b+)	Js(a-b+)	KEL*02/KEL*02	2	Jk(a+b-)	JK*01/JK*01	0	Lu(a-b+)	LU*02/LU*02.19	2	Fy(a-b+)	FY*02/FY*02N.01	1.905	MN	GYPA*01/GYPA*02	2	s	GYPB*04/GYPB*04	2	D.	RHD*01,RHD*01EL.36/RHD*01N.01	1.988	cc	RHCE*c/RHCE*c	2	e.e	RHCE*e/RHCE*e	2	Di(a-b+)	Wr(a-b+)	DI*02/DI*02	2	Yt(a+b-)	YT*01/YT*01	2	Co(a+b-)	CO*01.01/CO*01.01	2	Do(a+b-)	DO*01/DO*01	2	LW(a+b-)
HGDP01258	Middle East	Mozabite	m	O	ABO*O.01.02/ABO*O.01.01	2	k	Kp(a-b+)	Js(a-b+)	KEL*02/KEL*02	2	Jk(a-b+)	JK*02/JK*02	2	Lu(a-b+)	LU*02/LU*02.19	2	Fy(a+b+)	FY*02/FY*01	2	MN	GYPA*01/GYPA*02	2	s	GYPB*04/GYPB*04	2	dd	RHD*01N.01/-	2	cc	RHCE*c/RHCE*c	2	e.e	RHCE*e/RHCE*e	2	Di(a-b+)	Wr(a-b+)	DI*02/DI*02	2	Yt(a+b-)	YT*01/YT*01	2	Co(a+b-)	CO*01.01/CO*01.01	2	Do(a+b+)	DO*01/DO*02	2	LW(a+b-)
HGDP01259	Middle East	Mozabite	m	A	ABO*A1.02/ABO*O.01.01	2	k	Kp(a-b+)	Js(a-b+)	KEL*02/KEL*02	2	Jk(a+b+)	JK*02/JK*01W.01	2	Lu(a-b+)	LU*02/LU*02	2	Fy(a-b+)	FY*02/FY*02N.01	2	MN	GYPA*02/GYPA*01	1.889	s	GYPB*04/GYPB*04	2	D.	RHD*01,RHD*01EL.36/RHD*01N.01	1.988	C.c	RHCE*c/RHCE*C	2	e.e	RHCE*e/RHCE*e	2	Di(a-b+)	Wr(a-b+)	DI*02/DI*02	2	Yt(a+b-)	YT*01/YT*01	2	Co(a+b-)	CO*01.01/CO*01.01	2	Do(a+b+)	DO*01/DO*02	2	LW(a+b-)
HGDP01260	Middle East	Mozabite	m	O	ABO*O.01.02/ABO*O.01.01	2	k	Kp(a-b+)	Js(a-b+)	KEL*02/KEL*02	2	Jk(a+b-)	JK*01/JK*01	2	Lu(a+b+)	LU*02/LU*01	2	Fy(a-b+)	FY*02/FY*02	2	NN	GYPA*02/GYPA*02	2	s	GYPB*04/GYPB*04	2	D.	RHD*01/RHD*01N.01	2	C.c	RHCE*c/RHCE*C	2	e.e	RHCE*e/RHCE*e	2	Di(a-b+)	Wr(a-b+)	DI*02/DI*02	2	Yt(a+b-)	YT*01/YT*01	2	Co(a+b-)	CO*01.01/CO*01.01	2	Do(a-b+)	DO*02/DO*02.-04	2	LW(a+b-)
HGDP01261	Middle East	Mozabite	m	O	ABO*O.01.01/ABO*O.01.01	2	k	Kp(a-b+)	Js(a-b+)	KEL*02/KEL*02	2	Jk(a+b-)	JK*01W.01/JK*01	2	Lu(a-b+)	LU*02/LU*02	2	Fy(a-b-)	FY*02N.01/FY*02N.01	2	NN	GYPA*02/GYPA*02	2	s	GYPB*04/GYPB*04	0	dd	RHD*01N.01/-	2	cc	RHCE*c/RHCE*c	2	e.e	RHCE*e/RHCE*e	2	Di(a-b+)	Wr(a-b+)	DI*02/DI*02	2	Yt(a+b-)	YT*01/YT*01	2	Co(a+b-)	CO*01.01/CO*01.01	2	Do(a-b+)	DO*02/DO*02	2	LW(a+b-)
HGDP01262	Middle East	Mozabite	m	O	ABO*O.01.02/ABO*O.01.02	2	k	Kp(a-b+)	Js(a-b+)	KEL*02/KEL*02	2	Jk(a+b+)	JK*02/JK*01	2	Lu(a-b+)	LU*02.19/LU*02.19	2	Fy(a-b+)	FY*02/FY*02	2	MN	GYPA*01/GYPA*02	2	SS	GYPB*03/GYPB*03	2	D.	RHD*01/RHD*01N.01	2	C.c	RHCE*c/RHCE*C	2	E e	RHCE*e/RHCE*E	2	Di(a-b+)	Wr(a-b+)	DI*02/DI*02	2	Yt(a+b-)	YT*01/YT*01	2	Co(a+b-)	CO*01.01/CO*01.01	2	Do(a+b-)	DO*01/DO*01	2	LW(a+b-)
HGDP01263	Middle East	Mozabite	m	O	ABO*O.01.02/ABO*O.01.01	2	k	Kp(a-b+)	Js(a-b+)	KEL*02/KEL*02	2	Jk(a+b+)	JK*02/JK*01	2	Lu(a-b+)	LU*02/LU*02.19	2	Fy(a+b+)	FY*02/FY*01	2	MN	GYPA*01/GYPA*02	2	s	GYPB*04/GYPB*04	2	dd	RHD*01N.01/-	2	cc	RHCE*c/RHCE*c	2	e.e	RHCE*e/RHCE*e	2	Di(a-b+)	Wr(a-b+)	DI*02/DI*02	2	Yt(a+b-)	YT*01/YT*01	2	Co(a+b-)	CO*01.01/CO*01.01	2	Do(a+b+)	DO*01/DO*02	2	LW(a+b-)
HGDP01264	Middle East	Mozabite	m	A	ABO*A1.01/ABO*O.01.22	2	k	Kp(a-b+)	Js(a-b+)	KEL*02/KEL*02	2	Jk(a+b-)	JK*01/JK*01	2	Lu(a-b+)	LU*02/LU*02	2	Fy(a+b+)	FY*02/FY*01	2	MM	GYPA*01/GYPA*01	0	s	GYPB*04/GYPB*04	2	D.	RHD*01/RHD*09.03.01	0	C.c	RHCE*c/RHCE*C	2	e.e	RHCE*e/RHCE*e	2	Di(a-b+)	Wr(a-b+)	DI*02/DI*02	2	Yt(a+b-)	YT*01/YT*01	2	Co(a+b-)	CO*01.01/CO*01.01	2	Do(a+b-)	DO*01/DO*01	2	LW(a+b-)
HGDP01265	Middle East	Mozabite	m	O	ABO*O.01.01/ABO*O.01.01	2	k	Kp(a-b+)	Js(a-b+)	KEL*02/KEL*02	2	Jk(a-b+)	JK*02/JK*02	2	Lu(a-b+)	LU*02.19/LU*02.19	2	Fy(a+b+)	FY*02/FY*01	2	MN	GYPA*01/GYPA*02	2	S s	GYPB*04/GYPB*03	2	D.	RHD*01/RHD*01	0	C.C.	RHCE*C/RHCE*C	2	e.e	RHCE*e/RHCE*e	2	Di(a-b+)	Wr(a-b+)	DI*02/DI*02	2	Yt(a+b-)	YT*01/YT*01	2	Co(a+b-)	CO*01.01/CO*01.01	2	Do(a+b+)	DO*01/DO*02	2	LW(a+b-)
HGDP01266	Middle East	Mozabite	m	O	ABO*O.01.02/ABO*O.01.68	1.986	k	Kp(a-b+)	Js(a-b+)	KEL*02/KEL*02	2	Jk(a+b-)	JK*01/JK*01	2	Lu(a-b+)	LU*02/LU*02.19	2	Fy(a+b-)	FY*01/FY*01	2	MN	GYPA*01/GYPA*02	2	s	GYPB*04/GYPB*04	2	D.	RHD*01/RHD*01	0	C.c	RHCE*c/RHCE*C	2	e.e	RHCE*e/RHCE*e	2	Di(a-b+)	Wr(a-b+)	DI*02/DI*02	2	Yt(a+b-)	YT*01/YT*01	2	Co(a+b-)	CO*01.01/CO*01.01	2	Do(a+b-)	DO*01/DO*01	2	LW(a+b-)
HGDP01267	Middle East	Mozabite	f	O	ABO*O.01.01/ABO*O.01.01	2	k	Kp(a-b+)	Js(a-b+)	KEL*02/KEL*02	2	Jk(a+b+)	JK*02/JK*01	2	Lu(a-b+)	LU*02.19/LU*02.19	2	Fy(a-b+)	FY*02/FY*02	2	MN	GYPA*01/GYPA*02	2	s	GYPB*04/GYPB*04	2	D.	RHD*01/RHD*01	0	C.C.	RHCE*C/RHCE*C	2	e.e	RHCE*e/RHCE*e	2	Di(a-b+)	Wr(a-b+)	DI*02/DI*02	2	Yt(a+b-)	YT*01/YT*01	2	Co(a+b-)	CO*01.01/CO*01.01	2	Do(a-b+)	DO*02/DO*02	2	LW(a+b-)
HGDP01268	Middle East	Mozabite	m	O	ABO*O.01.01/ABO*O.01.01	2	k	Kp(a-b+)	Js(a-b+)	KEL*02/KEL*02	2	Jk(a+b+)	JK*02/JK*01	2	Lu(a-b+)	LU*02/LU*02	2	Fy(a-b+)	FY*02/FY*02	2	MN	GYPA*01/GYPA*02	2	s	GYPB*04/GYPB*04	2	D.	RHD*01/RHD*01N.01	2	C.c	RHCE*c/RHCE*C	2	e.e	RHCE*e/RHCE*e	2	Di(a-b+)	Wr(a-b+)	DI*02/DI*02	2	Yt(a+b-)	YT*01/YT*01	2	Co(a+b-)	CO*01.01/CO*01.01	2	Do(a+b-)	DO*01/DO*01	2	LW(a+b-)
HGDP01269	Middle East	Mozabite	m	O	ABO*O.01.02/ABO*O.01.01	1.973	k	Kp(a-b+)	Js(a-b+)	KEL*02/KEL*02	2	Jk(a-b+)	JK*02/JK*02	2	Lu(a-b+)	LU*02/LU*02.19	2	Fy(a-b+)	FY*02/FY*02N.01	2	NN	GYPA*02/GYPA*02	2	s	GYPB*04/GYPB*04	2	D.	RHD*01/RHD*01N.01	2	C.c	RHCE*c/RHCE*C	2	e.e	RHCE*e/RHCE*e	2	Di(a-b+)	Wr(a-b+)	DI*02/DI*02	2	Yt(a+b-)	YT*01/YT*01	2	Co(a+b-)	CO*01.01/CO*01.01	2	Do(a+b+)	DO*01/DO*02.-04	2	LW(a+b-)
HGDP01270	Middle East	Mozabite	f	O	ABO*O.01.01/ABO*O.01.83	0	K k	Kp(a-b+)	Js(a-b+)	KEL*02/KEL*01.01	2	Jk(a+b-)	JK*01/JK*01	2	Lu(a-b+)	LU*02.19/LU*02.19	2	Fy(a-b-)	FY*02N.01/FY*02N.01	2	MM	GYPA*01/GYPA*01	0	s	GYPB*04/GYPB*04	2	!	RHD*01/RHD*03.04	0	cc	RHCE*c/RHCE*c	2	e.e	RHCE*e/RHCE*e	2	Di(a-b+)	Wr(a-b+)	DI*02/DI*02	2	Yt(a+b-)	YT*01/YT*01	2	Co(a+b-)	CO*01.01/CO*01.01	2	Do(a+b+)	DO*01/DO*02	2	LW(a+b-)
HGDP01271	Middle East	Mozabite	m	O	ABO*O.01.09/ABO*O.01.01	2	k	Kp(a-b+)	Js(a-b+)	KEL*02/KEL*02	2	Jk(a+b+)	JK*02/JK*01	2	Lu(a-b+)	LU*02/LU*02.19	2	Fy(a-b-)	FY*02N.01/FY*02N.01	2	NN	GYPA*02/GYPA*02	2	S s	GYPB*04/GYPB*03	2	D.	RHD*01/RHD*09.03.01	0	cc	RHCE*c/RHCE*c	2	e.e	RHCE*e/RHCE*e	2	Di(a-b+)	Wr(a-b+)	DI*02/DI*02	2	Yt(a+b-)	YT*01/YT*01	2	Co(a+b-)	CO*01.01/CO*01.01	2	Do(a-b+)	DO*02/DO*02	2	LW(a+b-)
HGDP01272	Middle East	Mozabite	m	O	ABO*O.01.09/ABO*O.01.01	2	k	Kp(a-b+)	Js(a-b+)	KEL*02/KEL*02.-19	2	Jk(a+b-)	JK*01/JK*01	2	Lu(a+b+)	LU*02/LU*01.19	2	Fy(a-b+)	FY*02/FY*02N.01	2	MN	GYPA*01/GYPA*02	2	s	GYPB*04/GYPB*04	2	dd	RHD*01N.01/-	2	C.c	RHCE*c/RHCE*C	2	e.e	RHCE*e/RHCE*e	2	Di(a-b+)	Wr(a-b+)	DI*02/DI*02	2	Yt(a+b-)	YT*01/YT*01	2	Co(a+b-)	CO*01.01/CO*01.01	2	Do(a+b-)	DO*01/DO*01	2	LW(a+b-)
HGDP01275	Middle East	Mozabite	f	O	ABO*O.01.01/ABO*O.01.01	2	k	Kp(a-b+)	Js(a-b+)	KEL*02/KEL*02	2	Jk(a-b+)	JK*02/JK*02	2	Lu(a-b+)	LU*02/LU*02.19	2	Fy(a-b+)	FY*02/FY*02N.01	2	MN	GYPA*01/GYPA*02	2	s	GYPB*04/GYPB*04	2	D.	RHD*01/RHD*01N.01	2	C.c	RHCE*c/RHCE*C	2	e.e	RHCE*e/RHCE*e	2	Di(a-b+)	Wr(a-b+)	DI*02/DI*02	2	Yt(a+b-)	YT*01/YT*01	2	Co(a+b-)	CO*01.01/CO*01.01	2	Do(a+b+)	DO*01/DO*02	2	LW(a+b-)
HGDP01276	Middle East	Mozabite	f	O	ABO*O.01.02/ABO*O.01.01	2	KK	Kp(a-b+)	Js(a-b+)	KEL*01.01/KEL*01.01	2	Jk(a+b+)	JK*02/JK*01	2	Lu(a-b+)	LU*02/LU*02.-24	1.929	Fy(a-b+)	FY*02/FY*02	2	MM	GYPA*01/GYPA*01	2	s	GYPB*04/GYPB*04	2	D.	RHD*01/RHD*01	0	C.c	RHCE*c/RHCE*C	2	e.e	RHCE*e/RHCE*e	2	Di(a-b+)	Wr(a-b+)	DI*02/DI*02	2	Yt(a+b-)	YT*01/YT*01	2	Co(a+b-)	CO*01.01/CO*01.01	2	Do(a+b+)	DO*01/DO*02	2	LW(a+b-)
HGDP01277	Middle East	Mozabite	f	O	ABO*O.01.01/ABO*O.01.01	2	k	Kp(a-b+)	Js(a-b+)	KEL*02/KEL*02	2	Jk(a+b+)	JK*02/JK*01	2	Lu(a-b+)	LU*02/LU*02.19	2	Fy(a+b+)	FY*02/FY*01	2	MN	GYPA*01/GYPA*02	2	s	GYPB*04/GYPB*04	2	D.	RHD*01/RHD*01	0	C.c	RHCE*c/RHCE*C	2	e.e	RHCE*e/RHCE*e	2	Di(a-b+)	Wr(a-b+)	DI*02/DI*02	2	Yt(a+b+)	YT*01/YT*02	2	Co(a+b-)	CO*01.01/CO*01.01	2	Do(a+b+)	DO*01/DO*02	2	LW(a+b-)
HGDP01279	Middle East	Mozabite	m	A	ABO*A1.01/ABO*O.01.02	2	K k	Kp(a-b+)	Js(a-b+)	KEL*02/KEL*01.01	2	Jk(a+b+)	JK*02/JK*01	2	Lu(a-b+)	LU*02.19/LU*02.19	2	Fy(a+b+)	FY*02/FY*01	2	MM	GYPA*01/GYPA*01	2	S s	GYPB*04/GYPB*03	2	D.	RHD*01/RHD*01N.01	2	C.c	RHCE*c/RHCE*c	2	e.e	RHCE*e/RHCE*e	2	Di(a-b+)	n.a.	DI*02/DI*02	2	Yt(a+b+)	YT*01/YT*02	2	Co(a+b-)	CO*01.01/CO*01.01	2	Do(a-b+)	DO*02/DO*02	2	LW(a+b-)
HGDP01280	Middle East	Mozabite	f	O	ABO*O.01.01/ABO*O.01.01	1.973	k	Kp(a-b+)	Js(a-b+)	KEL*02/KEL*02	2	Jk(a+b+)	JK*02/JK*01W.03,JK*01W.04	1.931	Lu(a+b+)	LU*02/LU*01.19	2	Fy(a+b-)	FY*01/FY*01	2	NN	GYPA*02/GYPA*02	2	s	GYPB*04/GYPB*04	2	D.	RHD*01/RHD*01N.01	2	C.c	RHCE*c/RHCE*C	2	e.e	RHCE*e/RHCE*e	2	Di(a-b+)	n.a.	DI*02/DI*02	2	Yt(a+b-)	YT*01/YT*01	2	Co(a+b-)	CO*01.01/CO*01.01	2	Do(a+b+)	DO*01/DO*02	2	LW(a+b-)
HGDP01282	Middle East	Mozabite	m	O	ABO*O.01.01/ABO*O.01.01	2	k	Kp(a-b+)	Js(a-b+)	KEL*02/KEL*02	2	Jk(a+b-)	JK*01/JK*01	2	Lu(a-b+)	LU*02/LU*02.19	2	Fy(a+b+)	FY*02/FY*01	2	MN	GYPA*01/GYPA*02	2	SS	GYPB*03/GYPB*03	2	D.	RHD*01/RHD*01N.01	2	cc	RHCE*c/RHCE*c	2	E e	RHCE*e/RHCE*E	2	Di(a-b+)	Wr(a-b+)	DI*02/DI*02	2	Yt(a+b-)	YT*01/YT*01	2	Co(a+b-)	CO*01.01/CO*01.01	2	Do(a+b+)	DO*01/DO*02	2	LW(a+b-)
HGDP01285	Africa	Mandenka	m	A	ABO*A1.02/ABO*O.01.01	2	k	Kp(a-b+)	Js(a+b+)	KEL*02/KEL*02.06	2	Jk(a+b-)	JK*02/JK*02	0	Lu(a-b+)	LU*02/LU*02	0	Fy(a-b-)	FY*02N.01/FY*02N.01	2	MN	GYPA*02/GYPA*02	2	S s	GYPB*04/GYPB*03N.04	2	!	RHD*03.01/RHD*10.00	2	cc	RHCE*c/RHCE*c	2	e.e	RHCE*e/RHCE*e	2	Di(a-b+)	n.a.	DI*02/DI*02	0	Yt(a+b-)	YT*01/YT*01	2	Co(a+b-)	CO*01.01/CO*01.01	2	Do(a+b+)	DO*02/DO*01.-05	2	LW(a+b-)
HGDP01287	Asia	Han-NChina	f	B	ABO*B.01/ABO*O.01.02	2	k	Kp(a-b+)	Js(a-b+)	KEL*02/KEL*02.10	2	Jk(a-b+)	JK*02/JK*02N.13,JK*02N.12,JK*02N.11	1.931	Lu(a-b+)	LU*02/LU*02	2	Fy(a+b-)	FY*01/FY*01	2	NN	GYPA*02/GYPA*02	2	s	GYPB*04/GYPB*04	2	D.	RHD*01/RHD*01	0	C.c	RHCE*c/RHCE*C	2	E e	RHCE*e/RHCE*E	2	Di(a-b+)	Wr(a-b+)	DI*02/DI*02	2	Yt(a+b-)	YT*01/YT*01	2	Co(a+b-)	CO*01.01/CO*01.01	2	Do(a-b+)	DO*02/DO*02	2	LW(a+b-)
HGDP01288	Asia	Han-NChina	m	B	ABO*B.01/ABO*O.01.01	2	k	Kp(a-b+)	Js(a-b+)	KEL*02/KEL*02	2	Jk(a-b+)	JK*02/JK*02N.13,JK*02N.12,JK*02N.11	1.931	Lu(a-b+)	LU*02/LU*02	2	Fy(a+b+)	FY*02/FY*01	2	MN	GYPA*02/GYPA*01	1.889	s	GYPB*04/GYPB*04	2	D.	RHD*01/RHD*01	0	C.c	RHCE*c/RHCE*C	2	E e	RHCE*e/RHCE*E	2	Di(a-b+)	Wr(a-b+)	DI*02/DI*02	2	Yt(a+b-)	YT*01/YT*01	2	Co(a+b-)	CO*01.01/CO*01.01	2	Do(a-b+)	DO*02/DO*02	2	LW(a+b-)
HGDP01289	Asia	Han-NChina	m	O	ABO*O.01.01/ABO*O.01.01	2	k	Kp(a-b+)	Js(a-b+)	KEL*02/KEL*02	2	Jk(a+b-)	JK*01W.01/JK*01W.01	2	Lu(a-b+)	LU*02/LU*02.19	2	Fy(a+b-)	FY*01/FY*01	2	MM	GYPA*01/GYPA*01	0	s	GYPB*04/GYPB*04	2	D.	RHD*01/RHD*01	0	C.C.	RHCE*C/RHCE*C	2	e.e	RHCE*e/RHCE*e	2	Di(a-b+)	Wr(a-b+)	DI*02/DI*02	2	Yt(a+b-)	YT*01/YT*01	2	Co(a+b-)	CO*01.01/CO*01.01	2	Do(a-b+)	DO*02/DO*02	2	LW(a+b-)
HGDP01290	Asia	Han-NChina	m	A	ABO*A1.02/ABO*O.01.01	2	k	Kp(a-b+)	Js(a-b+)	KEL*02/KEL*02	2	Jk(a-b+)	JK*02/JK*02	0	Lu(a-b+)	LU*02/LU*02	0	Fy(a+b-)	FY*01/FY*01	2	MN	GYPA*01/GYPA*02	2	s	GYPB*04/GYPB*04	2	!	RHD*01/RHD*01N.01	2	C.c	RHCE*c/RHCE*C	2	e.e	RHCE*e/RHCE*e	2	Di(a-b+)	Wr(a-b+)	DI*02/DI*02	0	Yt(a+b-)	YT*01/YT*01	2	Co(a+b-)	CO*01.01/CO*01.01	2	Do(a-b+)	DO*01/DO*01	0	LW(a+b-)
HGDP01291	Asia	Han-NChina	f	A	ABO*A1.01/ABO*A1.01	0	k	Kp(a-b+)	Js(a-b+)	KEL*02/KEL*02	0	Jk(a+b+)	JK*02/JK*02	0	Lu(a-b+)	LU*02/LU*02	0	Fy(a+b-)	FY*01/FY*01	2	MN	GYPA*01/GYPA*02	2	s	GYPB*04/GYPB*04	2	D.	RHD*01/RHD*01	2	C.c	RHCE*c/RHCE*C	2	E e	RHCE*e/RHCE*E	2	Di(a-b+)	Wr(a-b+)	DI*02/DI*02	0	Yt(a+b-)	YT*01/YT*01	2	Co(a+b-)	CO*01.01/CO*01.01	2	Do(a+b+)	DO*01/DO*01	0	LW(a+b-)
HGDP01292	Asia	Han-NChina	m	A	ABO*A1.02/ABO*O.01.01	2	k	Kp(a-b+)	Js(a-b+)	KEL*02/KEL*02	2	Jk(a+b+)	JK*02N.13,JK*02N.12,JK*02N.11/JK*01	1.931	Lu(a-b+)	LU*02/LU*02	2	Fy(a+b-)	FY*01/FY*01	2	MN	GYPA*01/GYPA*02	2	s	GYPB*04/GYPB*04	2	D.	RHD*01/RHD*01	0	cc	RHCE*c/RHCE*c	2	E e	RHCE*e/RHCE*E	2	Di(a-b+)	Wr(a-b+)	DI*02/DI*02	2	Yt(a+b-)	YT*01/YT*01	2	Co(a+b-)	CO*01.01/CO*01.01	2	Do(a-b+)	DO*02/DO*02	2	LW(a+b-)
HGDP01293	Asia	Han-NChina	m	AB	ABO*B.01/ABO*A1.02	2	k	Kp(a-b+)	Js(a-b+)	KEL*02/KEL*02.10	2	Jk(a-b+)	JK*02/JK*02N.13,JK*02N.12,JK*02N.11	1.931	Lu(a-b+)	LU*02/LU*02	2	Fy(a+b-)	FY*01/FY*01	2	MN	GYPA*01/GYPA*02	2	s	GYPB*04/GYPB*04	2	D.	RHD*01/RHD*01	0	cc	RHCE*c/RHCE*c	2	E e	RHCE*e/RHCE*E	2	Di(a-b+)	Wr(a-b+)	DI*02/DI*02	2	Yt(a+b-)	YT*01/YT*01	2	Co(a+b-)	CO*01.01/CO*01.01	2	Do(a-b+)	DO*02/DO*02	2	LW(a+b-)
HGDP01294	Asia	Han-NChina	m	B	ABO*B.01/ABO*O.01.01	2	k	Kp(a-b+)	Js(a-b+)	KEL*02/KEL*02	2	Jk(a-b+)	JK*02/JK*02N.13,JK*02N.12,JK*02N.11	1.931	Lu(a-b+)	LU*02/LU*02	2	Fy(a+b-)	FY*01/FY*01	2	MN	GYPA*01/GYPA*02	2	s	GYPB*04/GYPB*04	2	D.	RHD*01/RHD*01	0	C.C.	RHCE*C/RHCE*C	2	e.e	RHCE*e/RHCE*e	2	Di(a-b+)	Wr(a-b+)	DI*02/DI*02	2	Yt(a+b-)	YT*01/YT*01	2	Co(a+b-)	CO*01.01/CO*01.01	2	Do(a-b+)	DO*02/DO*02	2	LW(a+b-)
HGDP01295	Asia	Han-NChina	m	B	ABO*B.01/ABO*O.01.01	2	k	Kp(a-b+)	Js(a-b+)	KEL*02/KEL*02	2	Jk(a+b+)	JK*02N.13,JK*02N.12,JK*02N.11/JK*01	1.931	Lu(a-b+)	LU*02/LU*02	2	Fy(a+b+)	FY*02/FY*01	2	MN	GYPA*01/GYPA*02	2	s	GYPB*04/GYPB*04	2	D.	RHD*01/RHD*01W.72	0	C.C.	RHCE*C/RHCE*C	2	e.e	RHCE*e/RHCE*e	2	Di(a-b+)	Wr(a-b+)	DI*02/DI*02	2	Yt(a+b-)	YT*01/YT*01	2	Co(a+b-)	CO*01.01/CO*01.01	2	Do(a-b+)	DO*02/DO*02	2	LW(a+b-)
HGDP01296	Asia	Han-NChina	m	O	ABO*O.01.02/ABO*O.01.10	1.986	k	Kp(a-b+)	Js(a-b+)	KEL*02/KEL*02.10	2	Jk(a+b-)	JK*01W.01/JK*01	2	Lu(a-b+)	LU*02/LU*02	2	Fy(a+b-)	FY*01/FY*01	2	NN	GYPA*02/GYPA*02	2	s	GYPB*04/GYPB*04	2	D.	RHD*01/RHD*01	0	C.C.	RHCE*C/RHCE*C	2	e.e	RHCE*e/RHCE*e	2	Di(a-b+)	Wr(a-b+)	DI*02/DI*02	2	Yt(a+b-)	YT*01/YT*01	2	Co(a+b-)	CO*01.01/CO*01.01	2	Do(a-b+)	DO*02/DO*02	2	LW(a+b-)
HGDP01298	Central South Asia	Uygur	m	AB	ABO*A1.01/ABO*B.01	2	k	Kp(a-b+)	Js(a-b+)	KEL*02/KEL*02	2	Jk(a+b+)	JK*02/JK*01	2	Lu(a-b+)	LU*02/LU*02	2	Fy(a+b+)	FY*02/FY*01	2	MN	GYPA*01/GYPA*02	2	s	GYPB*04/GYPB*04	2	D.	RHD*01/RHD*01	0	C.C.	RHCE*C/RHCE*C	2	e.e	RHCE*e/RHCE*e	2	Di(a-b+)	Wr(a-b+)	DI*02/DI*02	2	Yt(a+b-)	YT*01/YT*01	2	Co(a+b-)	CO*01.01/CO*01.01	2	Do(a-b+)	DO*02/DO*02	2	LW(a+b-)
HGDP01299	Central South Asia	Uygur	m	A	ABO*A1.01/ABO*O.01.01	2	k	Kp(a-b+)	Js(a-b+)	KEL*02/KEL*02	2	Jk(a+b+)	JK*02/JK*01W.01	2	Lu(a-b+)	LU*02.19/LU*02.19	2	Fy(a+b-)	FY*01/FY*01	2	MN	GYPA*01/GYPA*02	2	s	GYPB*04/GYPB*04	2	D.	RHD*01/RHD*01	0	C.c	RHCE*c/RHCE*C	2	e.e	RHCE*e/RHCE*e	2	Di(a-b+)	Wr(a-b+)	DI*02/DI*02	2	Yt(a+b-)	YT*01/YT*01	2	Co(a+b-)	CO*01.01/CO*01.01	2	Do(a-b+)	DO*02/DO*02	2	LW(a+b-)
HGDP01300	Central South Asia	Uygur	m	A	ABO*A1.01/ABO*O.01.01	2	k	Kp(a-b+)	Js(a-b+)	KEL*02/KEL*02	2	Jk(a+b+)	JK*02/JK*01W.03,JK*01W.04	1.931	Lu(a-b+)	LU*02/LU*02	2	Fy(a+b-)	FY*01/FY*01	2	MN	GYPA*01/GYPA*02	2	s	GYPB*04/GYPB*04	2	D.	RHD*01/RHD*01	0	C.c	RHCE*c/RHCE*C	2	E e	RHCE*e/RHCE*E	2	Di(a-b+)	Wr(a-b+)	DI*02/DI*02	2	Yt(a+b-)	YT*01/YT*01	2	Co(a+b-)	CO*01.01/CO*01.01	2	Do(a+b+)	DO*01/DO*02	2	LW(a+b-)
HGDP01301	Central South Asia	Uygur	m	A	ABO*A1.01/ABO*O.01.02	2	k	Kp(a-b+)	Js(a-b+)	KEL*02/KEL*02	2	Jk(a+b+)	JK*02/JK*01	2	Lu(a-b+)	LU*02/LU*02.19	2	Fy(a+b-)	FY*01/FY*01	2	MM	GYPA*01/GYPA*01	0	s	GYPB*04/GYPB*04	2	D.	RHD*01/RHD*01	0	C.c	RHCE*c/RHCE*C	2	E e	RHCE*e/RHCE*E	2	Di(a-b+)	Wr(a-b+)	DI*02/DI*02	2	Yt(a+b-)	YT*01/YT*01	2	Co(a+b-)	CO*01.01/CO*01.01	2	Do(a-b+)	DO*02/DO*02	2	LW(a+b-)
HGDP01303	Central South Asia	Uygur	m	O	ABO*O.01.68/ABO*O.01.01	2	k	Kp(a-b+)	Js(a-b+)	KEL*02/KEL*02	2	Jk(a+b+)	JK*02/JK*01	2	Lu(a-b+)	LU*02/LU*02.19	2	Fy(a+b+)	FY*02/FY*01	2	MN	GYPA*01/GYPA*02	2	S s	GYPB*04/GYPB*03	2	D.	RHD*01/RHD*01N.01	2	C.c	RHCE*c/RHCE*C	2	e.e	RHCE*e/RHCE*e	2	Di(a-b+)	Wr(a-b+)	DI*02/DI*02	2	Yt(a+b-)	YT*01/YT*01	2	Co(a+b-)	CO*01.01/CO*01.01	2	Do(a+b+)	DO*01/DO*02	2	LW(a+b-)
HGDP01304	Central South Asia	Uygur	m	AB	ABO*A1.01/ABO*B.01	2	k	Kp(a-b+)	Js(a-b+)	KEL*02/KEL*02	2	Jk(a+b-)	JK*01W.01/JK*01W.01	2	Lu(a-b+)	LU*02/LU*02.19	2	Fy(a+b-)	FY*01/FY*01	2	MN	GYPA*01/GYPA*02	2	S s	GYPB*04/GYPB*03	2	D.	RHD*01/RHD*01	0	C.C.	RHCE*C/RHCE*C	2	e.e	RHCE*e/RHCE*e	2	Di(a-b+)	Wr(a-b+)	DI*02/DI*02	2	Yt(a+b-)	YT*01/YT*01	2	Co(a+b-)	CO*01.01/CO*01.01	2	Do(a+b+)	DO*01/DO*02	2	LW(a+b-)
HGDP01305	Central South Asia	Uygur	f	B	ABO*B.01/ABO*O.01.01	2	k	Kp(a-b+)	Js(a-b+)	KEL*02/KEL*02	2	Jk(a+b-)	JK*01W.01/JK*01	2	Lu(a-b+)	LU*02/LU*02	2	Fy(a+b+)	FY*02/FY*01	2	MN	GYPA*01/GYPA*02	2	s	GYPB*04/GYPB*04	2	D.	RHD*01/RHD*01	0	cc	RHCE*c/RHCE*c	2	EE	RHCE*E/RHCE*E	2	Di(a-b+)	Wr(a-b+)	DI*02/DI*02	2	Yt(a+b-)	YT*01/YT*01	2	Co(a+b-)	CO*01.01/CO*01.01	2	Do(a-b+)	DO*02/DO*02	2	LW(a+b-)
HGDP01309	Asia	Dai	m	O	ABO*O.01.83/ABO*O.01.01	1.973	k	Kp(a-b+)	Js(a-b+)	KEL*02/KEL*02	2	Jk(a+b-)	JK*01W.01/JK*01W.01	2	Lu(a-b+)	LU*02/LU*02.19	2	Fy(a+b-)	FY*01/FY*01	2	MN	GYPA*01/GYPA*02	2	s	GYPB*04/GYPB*04	2	D.	RHD*01/RHD*01	0	C.C.	RHCE*C/RHCE*C	2	e.e	RHCE*e/RHCE*e	2	Di(a-b+)	Wr(a-b+)	DI*02/DI*02	2	Yt(a+b-)	YT*01/YT*01	2	Co(a+b-)	CO*01.01/CO*01.01	2	Do(a-b+)	DO*02/DO*02	2	LW(a+b-)
HGDP01310	Asia	Dai	m	O	ABO*O.01.02/ABO*O.01.01	2	k	Kp(a-b+)	Js(a-b+)	KEL*02/KEL*02	2	Jk(a-b+)	JK*02/JK*02	2	Lu(a-b+)	LU*02/LU*02	2	Fy(a+b-)	FY*01/FY*01	2	MM	GYPA*01/GYPA*01	2	s	GYPB*04/GYPB*04	2	D.	RHD*01/RHD*01	0	C.c	RHCE*c/RHCE*C	2	E e	RHCE*e/RHCE*E	2	Di(a-b+)	Wr(a-b+)	DI*02/DI*02	2	Yt(a+b-)	YT*01/YT*01	2	Co(a+b-)	CO*01.01/CO*01.01	2	Do(a-b+)	DO*02/DO*02	2	LW(a+b-)
HGDP01311	Asia	Dai	m	O	ABO*O.01.02/ABO*O.01.01	2	k	Kp(a-b+)	Js(a-b+)	KEL*02/KEL*02	2	Jk(a+b+)	JK*01W.01/JK*02N.13,JK*02N.12,JK*02N.11	1.931	Lu(a-b+)	LU*02.-24/LU*02.19	1.929	Fy(a+b-)	FY*01/FY*01	2	MM	GYPA*08/GYPA*08	0	s	GYPB*04/GYPB*04	2	D.	RHD*01/RHD*01	0	C.C.	RHCE*C/RHCE*C	2	e.e	RHCE*e/RHCE*e	2	Di(a-b+)	Wr(a-b+)	DI*02/DI*02	2	Yt(a+b-)	YT*01/YT*01	2	Co(a+b-)	CO*01.01/CO*01.01	2	Do(a-b+)	DO*02/DO*02	2	LW(a+b-)
HGDP01313	Asia	Dai	m	A	ABO*A1.02/ABO*O.01.01	2	k	Kp(a-b+)	Js(a-b+)	KEL*02/KEL*02	2	Jk(a+b+)	JK*02/JK*01	2	Lu(a-b+)	LU*02/LU*02	2	Fy(a+b-)	FY*01/FY*01	2	MM	GYPA*01/GYPA*01	0	s	GYPB*04/GYPB*04	2	D.	RHD*01/RHD*01N.01	2	C.c	RHCE*c/RHCE*C	2	e.e	RHCE*e/RHCE*e	2	Di(a-b+)	Wr(a-b+)	DI*02/DI*02	2	Yt(a+b-)	YT*01/YT*01	2	Co(a+b-)	CO*01.01/CO*01.01	2	Do(a-b+)	DO*02/DO*02	2	LW(a+b-)
HGDP01317	Asia	Lahu	m	A	ABO*A1.02/ABO*O.01.01	2	k	Kp(a-b+)	Js(a-b+)	KEL*02/KEL*02	2	Jk(a+b-)	JK*02/JK*02	0	Lu(a-b+)	LU*02/LU*02	0	Fy(a+b-)	FY*01/FY*01	2	MM	GYPA*01/GYPA*01	2	S s	GYPB*04/GYPB*03	2	D.	RHD*01/RHD*01	0	C.C.	RHCE*C/RHCE*C	2	e.e	RHCE*e/RHCE*e	2	Di(a-b+)	Wr(a-b+)	DI*02/DI*02	0	Yt(a+b-)	YT*01/YT*01	2	Co(a+b-)	CO*01.01/CO*01.01	2	Do(a-b+)	DO*01/DO*01	0	LW(a+b-)
HGDP01318	Asia	Lahu	m	A	ABO*O.01.02/ABO*A1.02	2	k	Kp(a-b+)	Js(a-b+)	KEL*02/KEL*02	2	Jk(a+b+)	JK*02/JK*02	0	Lu(a-b+)	LU*02/LU*02	0	Fy(a+b+)	FY*02/FY*01	2	NN	GYPA*02/GYPA*02	2	s	GYPB*04/GYPB*04	2	D.	RHD*01/RHD*01	0	C.C.	RHCE*C/RHCE*C	2	e.e	RHCE*e/RHCE*e	2	Di(a-b+)	Wr(a-b+)	DI*02/DI*02	0	Yt(a+b-)	YT*01/YT*01	2	Co(a+b-)	CO*01.01/CO*01.01	2	Do(a-b+)	DO*01/DO*01	0	LW(a+b-)
HGDP01319	Asia	Lahu	m	O	ABO*O.01.02/ABO*O.01.02	2	k	Kp(a-b+)	Js(a-b+)	KEL*02/KEL*02	2	Jk(a-b+)	JK*02/JK*02N.13,JK*02N.12,JK*02N.11	1.931	Lu(a-b+)	LU*02/LU*02	2	Fy(a+b-)	FY*01/FY*01	2	MM	GYPA*01/GYPA*01	0	S s	GYPB*04/GYPB*03	2	D.	RHD*01/RHD*01	0	C.C.	RHCE*C/RHCE*C	2	e.e	RHCE*e/RHCE*e	2	Di(a-b+)	Wr(a-b+)	DI*02/DI*02	2	Yt(a+b-)	YT*01/YT*01	2	Co(a+b-)	CO*01.01/CO*01.01	2	Do(a-b+)	DO*02/DO*02	2	LW(a+b-)
HGDP01321	Asia	Lahu	m	O	ABO*A1.01/ABO*A1.01	0	k	Kp(a-b+)	Js(a-b+)	KEL*02/KEL*02	0	Jk(a-b+)	JK*02/JK*02	0	Lu(a-b+)	LU*02/LU*02	0	Fy(a+b-)	FY*01/FY*01	2	MM	GYPA*01/GYPA*01	0	S s	GYPB*04/GYPB*03	2	D.	RHD*01/RHD*01	0	C.C.	RHCE*C/RHCE*C	2	e.e	RHCE*e/RHCE*e	2	Di(a-b+)	Wr(a-b+)	DI*02/DI*02	0	Yt(a+b-)	YT*01/YT*01	0	Co(a+b-)	CO*01.01/CO*01.01	0	Do(a-b+)	DO*01/DO*01	0	LW(a+b-)
HGDP01322	Asia	Lahu	m	A	ABO*A1.01/ABO*A1.01	0	k	Kp(a-b+)	Js(a-b+)	KEL*02/KEL*02	2	Jk(a+b+)	JK*02/JK*02	0	Lu(a-b+)	LU*02/LU*02	0	Fy(a+b-)	FY*01/FY*01	2	MN	GYPA*01/GYPA*02	2	s	GYPB*04/GYPB*04	2	D.	RHD*01/RHD*01	0	C.C.	RHCE*C/RHCE*C	2	e.e	RHCE*e/RHCE*e	2	Di(a-b+)	Wr(a-b+)	DI*02/DI*02	0	Yt(a+b-)	YT*01/YT*01	2	Co(a+b-)	CO*01.01/CO*01.01	2	Do(a-b+)	DO*01/DO*01	0	LW(a+b-)
HGDP01326	Asia	Lahu	m	O	ABO*A1.01/ABO*A1.01	0	k	Kp(a-b+)	Js(a-b+)	KEL*02/KEL*02	0	Jk(a+b-)	JK*02/JK*02	0	Lu(a-b+)	LU*02/LU*02	0	Fy(a+b-)	FY*01/FY*01	2	MN	GYPA*01/GYPA*01	0	s	GYPB*04/GYPB*04	0	D.	RHD*01/RHD*01	0	C.C.	RHCE*C/RHCE*C	2	e.e	RHCE*e/RHCE*e	2	Di(a-b+)	Wr(a-b+)	DI*02/DI*02	0	Yt(a+b-)	YT*01/YT*01	0	Co(a+b-)	CO*01.01/CO*01.01	0	Do(a-b+)	DO*01/DO*01	0	LW(a+b-)
HGDP01327	Asia	She	m	B	ABO*B.01/ABO*O.01.01	2	k	Kp(a-b+)	Js(a-b+)	KEL*02/KEL*02	2	Jk(a+b-)	JK*01W.01/JK*01	2	Lu(a-b+)	LU*02/LU*02.19	2	Fy(a+b-)	FY*01/FY*01	2	MN	GYPA*01/GYPA*02	2	s	GYPB*04/GYPB*04	2	D.	RHD*01/RHD*01	0	C.C.	RHCE*C/RHCE*C	2	e.e	RHCE*e/RHCE*e	2	Di(a-b+)	Wr(a-b+)	DI*02/DI*02	2	Yt(a+b-)	YT*01/YT*01	2	Co(a+b-)	CO*01.01/CO*01.01	2	Do(a+b+)	DO*01/DO*02	2	LW(a+b-)
HGDP01328	Asia	She	m	B	ABO*B.01/ABO*O.01.01	2	k	Kp(a-b+)	Js(a-b+)	KEL*02/KEL*02	2	Jk(a-b+)	JK*02/JK*02	2	Lu(a-b+)	LU*02/LU*02	2	Fy(a+b-)	FY*01/FY*01	2	MN	GYPA*01/GYPA*02	2	s	GYPB*04/GYPB*04	2	D.	RHD*01/RHD*01	0	C.C.	RHCE*C/RHCE*C	2	e.e	RHCE*e/RHCE*e	2	Di(a-b+)	Wr(a-b+)	DI*02/DI*02	2	Yt(a+b-)	YT*01/YT*01	2	Co(a+b-)	CO*01.01/CO*01.01	2	Do(a-b+)	DO*02/DO*02	2	LW(a+b-)
HGDP01329	Asia	She	m	O	ABO*O.01.01/ABO*O.01.01	2	k	Kp(a-b+)	Js(a-b+)	KEL*02/KEL*02	2	Jk(a+b+)	JK*02N.13,JK*02N.12,JK*02N.11/JK*01	1.931	Lu(a-b+)	LU*02/LU*02	2	Fy(a+b-)	FY*01/FY*01	2	MM	GYPA*01/GYPA*01	2	s	GYPB*04/GYPB*04	2	D.	RHD*01/RHD*01EL.01	0	C.C.	RHCE*C/RHCE*C	2	e.e	RHCE*e/RHCE*e	2	Di(a-b+)	Wr(a-b+)	DI*02/DI*02	2	Yt(a+b-)	YT*01/YT*01	2	Co(a+b-)	CO*01.01/CO*01.01	2	Do(a-b+)	DO*02/DO*02	2	LW(a+b-)
HGDP01330	Asia	She	m	A	ABO*O.01.02/ABO*A1.02	2	k	Kp(a-b+)	Js(a-b+)	KEL*02/KEL*02	2	Jk(a+b+)	JK*02/JK*01W.01	2	Lu(a-b+)	LU*02/LU*02.19	2	Fy(a+b-)	FY*01/FY*01	2	NN	GYPA*02/GYPA*02	2	s	GYPB*04/GYPB*04	2	D.	RHD*01/RHD*01	0	C.c	RHCE*c/RHCE*C	2	E e	RHCE*e/RHCE*E	2	Di(a-b+)	Wr(a-b+)	DI*02/DI*02	2	Yt(a+b-)	YT*01/YT*01	2	Co(a+b-)	CO*01.01/CO*01.01	2	Do(a+b+)	DO*01/DO*02	2	LW(a+b-)
HGDP01331	Asia	She	m	B	ABO*BW.14/ABO*O.01.02	2	k	Kp(a-b+)	Js(a-b+)	KEL*02/KEL*02	2	Jk(a-b+)	JK*02/JK*02N.13,JK*02N.12,JK*02N.11	1.931	Lu(a-b+)	LU*02/LU*02.19	2	Fy(a+b-)	FY*01/FY*01	2	MN	GYPA*01/GYPA*02	2	s	GYPB*04/GYPB*04	2	D.	RHD*01/RHD*01	0	cc	RHCE*c/RHCE*c	2	E e	RHCE*e/RHCE*E	2	Di(a-b+)	Wr(a-b+)	DI*02/DI*02	2	Yt(a+b-)	YT*01/YT*01	2	Co(a+b-)	CO*01.01/CO*01.01	2	Do(a-b+)	DO*02/DO*02	2	LW(a+b-)
HGDP01332	Asia	She	m	O	ABO*O.01.02/ABO*O.01.02	2	k	Kp(a-b+)	Js(a-b+)	KEL*02/KEL*02	2	Jk(a-b+)	JK*02/JK*02	2	Lu(a-b+)	LU*02/LU*02.19	2	Fy(a+b+)	FY*02/FY*01	2	MN	GYPA*01/GYPA*02	0	s	GYPB*04/GYPB*04	2	D.	RHD*01/RHD*01	0	C.C.	RHCE*C/RHCE*C	2	e.e	RHCE*e/RHCE*e	2	Di(a-b+)	Wr(a-b+)	DI*02/DI*02	2	Yt(a+b-)	YT*01/YT*01	2	Co(a+b-)	CO*01.01/CO*01.01	2	Do(a-b+)	DO*02/DO*02	2	LW(a+b-)
HGDP01334	Asia	She	f	B	ABO*B.01/ABO*O.01.02	2	k	Kp(a-b+)	Js(a-b+)	KEL*02/KEL*02	2	Jk(a+b-)	JK*01W.01/JK*01	2	Lu(a-b+)	LU*02/LU*02.19	2	Fy(a+b-)	FY*01/FY*01	2	NN	GYPA*02/GYPA*02	2	s	GYPB*04/GYPB*04	2	D.	RHD*01/RHD*01,RHD*01EL.36	0	C.C.	RHCE*C/RHCE*C	2	E e	RHCE*e/RHCE*E	2	Di(a-b+)	Wr(a-b+)	DI*02/DI*02	2	Yt(a+b-)	YT*01/YT*01	2	Co(a+b-)	CO*01.01/CO*01.01	2	Do(a-b+)	DO*02/DO*02	2	LW(a+b-)
HGDP01336	Asia	She	f	A	ABO*A1.02/ABO*A1.02	2	k	Kp(a-b+)	Js(a-b+)	KEL*02/KEL*02	2	Jk(a-b+)	JK*02/JK*02	2	Lu(a-b+)	LU*02/LU*02	2	Fy(a+b-)	FY*01/FY*01	2	MM	GYPA*01/GYPA*01	2	s	GYPB*04/GYPB*04	2	D.	RHD*01/RHD*01	2	C.c	RHCE*c/RHCE*C	2	E e	RHCE*e/RHCE*E	2	Di(a-b+)	Wr(a-b+)	DI*02/DI*02	2	Yt(a+b-)	YT*01/YT*01	2	Co(a+b-)	CO*01.01/CO*01.01	2	Do(a+b+)	DO*01/DO*02	2	LW(a+b-)
HGDP01337	Asia	Naxi	m	A	ABO*A1.02/ABO*O.01.01	2	k	Kp(a-b+)	Js(a-b+)	KEL*02/KEL*02	2	Jk(a+b+)	JK*02,JK*01W.01/JK*01W.01	1.931	Lu(a-b+)	LU*02/LU*02	2	Fy(a+b-)	FY*01/FY*01	2	MN	GYPA*01/GYPA*02	2	s	GYPB*04/GYPB*04	2	D.	RHD*01/RHD*01	0	C.C.	RHCE*C/RHCE*C	2	e.e	RHCE*e/RHCE*e	2	Di(a-b+)	Wr(a-b+)	DI*02/DI*02	2	Yt(a+b-)	YT*01/YT*01	2	Co(a+b-)	CO*01.01/CO*01.01	2	Do(a-b+)	DO*02/DO*02	2	LW(a+b-)
HGDP01339	Asia	Naxi	m	n.a.	ABO*O.01.02/ABO*O.01.01	2	k	Kp(a-b+)	Js(a-b+)	KEL*02/KEL*02	2	Jk(a-b+)	JK*02/JK*02	2	Lu(a-b+)	LU*02/LU*02	2	Fy(a+b-)	FY*01/FY*01	2	MM	GYPA*01/GYPA*01	2	s	GYPB*04/GYPB*04	2	D.	RHD*01/RHD*01	0	C.c	RHCE*c/RHCE*C	2	E e	RHCE*e/RHCE*E	2	Di(a-b+)	Wr(a-b+)	DI*02/DI*02	2	Yt(a+b-)	YT*01/YT*01	2	Co(a+b-)	CO*01.01/CO*01.01	2	Do(a-b+)	DO*02/DO*02	2	LW(a+b-)
HGDP01340	Asia	Naxi	m	A	ABO*O.01.02/ABO*A1.02	2	k	Kp(a-b+)	Js(a-b+)	KEL*02/KEL*02	2	Jk(a+b-)	JK*01W.01/JK*01W.01	2	Lu(a-b+)	LU*02/LU*02	2	Fy(a+b-)	FY*01/FY*01	2	NN	GYPA*02/GYPA*02	2	s	GYPB*04/GYPB*04	2	D.	RHD*01/RHD*01	0	C.c	RHCE*c/RHCE*C	2	E e	RHCE*e/RHCE*E	2	Di(a-b+)	Wr(a-b+)	DI*02/DI*02	2	Yt(a+b-)	YT*01/YT*01	2	Co(a+b-)	CO*01.01/CO*01.01	2	Do(a-b+)	DO*02/DO*02	2	LW(a+b-)
HGDP01341	Asia	Naxi	m	O	ABO*O.01.02/ABO*O.01.01	2	k	Kp(a-b+)	Js(a-b+)	KEL*02/KEL*02	2	Jk(a+b-)	JK*02/JK*02	0	Lu(a-b+)	LU*02/LU*02	0	Fy(a+b-)	FY*01/FY*01	2	MN	GYPA*01/GYPA*02	2	s	GYPB*04/GYPB*04	2	D.	RHD*01/RHD*01	0	C.C.	RHCE*C/RHCE*C	2	e.e	RHCE*e/RHCE*e	2	Di(a-b+)	Wr(a-b+)	DI*02/DI*02	0	Yt(a+b-)	YT*01/YT*01	2	Co(a+b-)	CO*01.01/CO*01.01	2	Do(a-b+)	DO*02/DO*02	2	LW(a+b-)
HGDP01342	Asia	Naxi	m	O	ABO*O.01.02/ABO*O.01.01	2	k	Kp(a-b+)	Js(a-b+)	KEL*02/KEL*02	2	Jk(a-b+)	JK*02/JK*02	0	Lu(a-b+)	LU*02/LU*02	0	Fy(a+b-)	FY*01/FY*01	2	MM	GYPA*01/GYPA*01	2	s	GYPB*04/GYPB*04	2	D.	RHD*01/RHD*01	0	C.c	RHCE*c/RHCE*C	2	E e	RHCE*e/RHCE*E	2	Di(a-b+)	Wr(a-b+)	DI*02/DI*02	0	Yt(a+b-)	YT*01/YT*01	2	Co(a+b-)	CO*01.01/CO*01.01	2	Do(a-b+)	DO*02/DO*02	2	LW(a+b-)
HGDP01346	Asia	Naxi	f	A	ABO*O.01.02/ABO*A1.02	2	k	Kp(a-b+)	Js(a-b+)	KEL*02/KEL*02	2	Jk(a+b+)	JK*01W.01/JK*02N.13,JK*02N.12,JK*02N.11	1.931	Lu(a-b+)	LU*02/LU*02	2	Fy(a+b-)	FY*01/FY*01	2	MN	GYPA*01/GYPA*02	2	s	GYPB*04/GYPB*04	2	D.	RHD*01/RHD*01	0	C.C.	RHCE*C/RHCE*C	2	e.e	RHCE*e/RHCE*e	2	Di(a-b+)	Wr(a-b+)	DI*02/DI*02	2	Yt(a+b-)	YT*01/YT*01	2	Co(a+b-)	CO*01.01/CO*01.01	2	Do(a+b+)	DO*01/DO*02	2	LW(a+b-)
HGDP01347	Asia	Tu	m	B	ABO*B.01/ABO*O.01.01	2	k	Kp(a-b+)	Js(a-b+)	KEL*02/KEL*02	2	Jk(a+b+)	JK*02/JK*01W.01	2	Lu(a-b+)	LU*02/LU*02	2	Fy(a+b-)	FY*01/FY*01	2	NN	GYPA*02/GYPA*02	2	s	GYPB*04/GYPB*04	2	D.	RHD*01/RHD*01	0	C.C.	RHCE*C/RHCE*C	2	e.e	RHCE*e/RHCE*e	2	Di(a-b+)	Wr(a-b+)	DI*02/DI*02	2	Yt(a+b-)	YT*01/YT*01	2	Co(a+b-)	CO*01.01/CO*01.01	2	Do(a-b+)	DO*02/DO*02	2	LW(a+b-)
HGDP01348	Asia	Tu	m	A	ABO*A1.02/ABO*O.01.01	2	k	Kp(a-b+)	Js(a-b+)	KEL*02/KEL*02.10	2	Jk(a+b-)	JK*01W.01/JK*01W.01	2	Lu(a-b+)	LU*02.19/LU*02.19	2	Fy(a+b-)	FY*01/FY*01	2	MM	GYPA*01/GYPA*01	0	s	GYPB*04/GYPB*04	2	D.	RHD*01/RHD*01	0	C.C.	RHCE*C/RHCE*C	2	e.e	RHCE*e/RHCE*e	2	Di(a-b+)	Wr(a-b+)	DI*02/DI*02	2	Yt(a+b-)	YT*01/YT*01	2	Co(a+b-)	CO*01.01/CO*01.01	2	Do(a-b+)	DO*02/DO*02	2	LW(a+b-)
HGDP01349	Asia	Tu	m	B	ABO*B.01/ABO*O.01.01	2	k	Kp(a-b+)	Js(a-b+)	KEL*02/KEL*02	2	Jk(a+b+)	JK*02N.13,JK*02N.12,JK*02N.11/JK*01	1.931	Lu(a-b+)	LU*02/LU*02	2	Fy(a+b-)	FY*01/FY*01	2	MN	GYPA*01/GYPA*02	2	s	GYPB*04/GYPB*04	2	D.	RHD*01/RHD*01	0	C.c	RHCE*c/RHCE*C	2	E e	RHCE*e/RHCE*E	2	Di(a-b+)	Wr(a-b+)	DI*02/DI*02	2	Yt(a+b-)	YT*01/YT*01	2	Co(a+b-)	CO*01.01/CO*01.01	2	Do(a-b+)	DO*02/DO*02	2	LW(a+b-)
HGDP01351	Asia	Tu	m	A	ABO*A1.02/ABO*O.01.01	2	k	Kp(a-b+)	Js(a-b+)	KEL*02/KEL*02	2	Jk(a+b+)	JK*02/JK*01	2	Lu(a-b+)	LU*02/LU*02	2	Fy(a+b+)	FY*02/FY*01	2	MM	GYPA*01/GYPA*01	0	S s	GYPB*04/GYPB*03	2	D.	RHD*01/RHD*01	0	C.c	RHCE*c/RHCE*C	2	E e	RHCE*e/RHCE*E	2	Di(a-b+)	Wr(a-b+)	DI*02/DI*02	2	Yt(a+b-)	YT*01/YT*01	2	Co(a+b-)	CO*01.01/CO*01.01	2	Do(a-b+)	DO*02/DO*02	2	LW(a+b-)
HGDP01352	Asia	Tu	m	AB	ABO*B.01/ABO*A1.02	2	k	Kp(a-b+)	Js(a-b+)	KEL*02/KEL*02	2	Jk(a+b+)	JK*02N.13,JK*02N.12,JK*02N.11/JK*01	1.931	Lu(a-b+)	LU*02/LU*02	2	Fy(a+b-)	FY*01/FY*01	2	MM	GYPA*08/GYPA*08	2	s	GYPB*04/GYPB*04	2	D.	RHD*01/RHD*01	0	C.c	RHCE*c/RHCE*C	2	E e	RHCE*e/RHCE*E	2	Di(a-b+)	Wr(a-b+)	DI*02/DI*02	2	Yt(a+b-)	YT*01/YT*01	2	Co(a+b-)	CO*01.01/CO*01.01	2	Do(a-b+)	DO*02/DO*02	2	LW(a+b-)
HGDP01353	Asia	Tu	m	O	ABO*O.01.01/ABO*O.01.01	2	k	Kp(a-b+)	Js(a-b+)	KEL*02/KEL*02	2	Jk(a-b+)	JK*02/JK*02	2	Lu(a-b+)	LU*02/LU*02.19	2	Fy(a+b-)	FY*01/FY*01	2	MM	GYPA*01/GYPA*01	0	s	GYPB*04/GYPB*04	2	D.	RHD*01/RHD*01	0	C.C.	RHCE*C/RHCE*C	2	e.e	RHCE*e/RHCE*e	2	Di(a-b+)	Wr(a-b+)	DI*02/DI*02	2	Yt(a+b-)	YT*01/YT*01	2	Co(a+b-)	CO*01.01/CO*01.01	2	Do(a-b+)	DO*02/DO*02	2	LW(a+b-)
HGDP01354	Asia	Tu	f	B	ABO*B.01/ABO*O.01.02	2	k	Kp(a-b+)	Js(a-b+)	KEL*02/KEL*02	2	Jk(a-b+)	JK*02/JK*02N.13,JK*02N.12,JK*02N.11	1.931	Lu(a-b+)	LU*02/LU*02	2	Fy(a+b-)	FY*01/FY*01	2	MM	GYPA*01/GYPA*01	2	S s	GYPB*04/GYPB*03	2	D.	RHD*01/RHD*01	2	C.c	RHCE*c/RHCE*C	2	E e	RHCE*e/RHCE*E	2	Di(a-b+)	Wr(a-b+)	DI*02/DI*02	2	Yt(a+b-)	YT*01/YT*01	2	Co(a+b-)	CO*01.01/CO*01.01	2	Do(a-b+)	DO*02/DO*02	2	LW(a+b-)
HGDP01356	Asia	Tu	f	A	ABO*O.01.02/ABO*A1.02	2	k	Kp(a-b+)	Js(a-b+)	KEL*02/KEL*02	2	Jk(a+b-)	JK*01W.01/JK*01	2	Lu(a-b+)	LU*02/LU*02	2	Fy(a+b-)	FY*01/FY*01	2	MM	GYPA*01/GYPA*01	2	s	GYPB*04/GYPB*04	2	D.	RHD*01/RHD*01N.01	2	C.c	RHCE*c/RHCE*C	2	e.e	RHCE*e/RHCE*e	2	Di(a-b+)	Wr(a-b+)	DI*02/DI*02	2	Yt(a+b-)	YT*01/YT*01	2	Co(a+b-)	CO*01.01/CO*01.01	2	Do(a-b+)	DO*02/DO*02	2	LW(a+b-)
HGDP01357	Europe	Basque	m	O	ABO*O.01.02/ABO*O.01.01	2	k	Kp(a-b+)	Js(a-b+)	KEL*02/KEL*02	2	Jk(a+b-)	JK*01/JK*01	2	Lu(a-b+)	LU*02/LU*02.19	2	Fy(a+b+)	FY*02/FY*01	2	MN	GYPA*01/GYPA*02	2	s	GYPB*04/GYPB*04	2	D.	RHD*01/RHD*01	0	C.c	RHCE*c/RHCE*C	2	E e	RHCE*e/RHCE*E	2	Di(a-b+)	n.a.	DI*02/DI*02	2	Yt(a+b-)	YT*01/YT*01	2	Co(a+b-)	CO*01.01/CO*01.01	2	Do(a+b+)	DO*01/DO*02	2	LW(a+b-)
HGDP01358	Europe	Basque	m	O	ABO*O.01.01/ABO*O.01.01	2	k	Kp(a-b+)	Js(a-b+)	KEL*02/KEL*02	2	Jk(a+b+)	JK*02/JK*01	2	Lu(a-b+)	LU*02/LU*02.19	2	Fy(a+b+)	FY*02/FY*01	2	MM	GYPA*01/GYPA*01	2	s	GYPB*04/GYPB*04	2	D.	RHD*01/RHD*01	0	C.C.	RHCE*C/RHCE*C	2	e.e	RHCE*e/RHCE*e	2	Di(a-b+)	Wr(a-b+)	DI*02/DI*02	2	Yt(a+b-)	YT*01/YT*01	2	Co(a+b-)	CO*01.01/CO*01.01	2	Do(a+b-)	DO*01/DO*01	2	LW(a+b-)
HGDP01359	Europe	Basque	m	O	ABO*O.01.68/ABO*O.01.01	2	k	Kp(a-b+)	Js(a-b+)	KEL*02/KEL*02	2	Jk(a-b+)	JK*02/JK*02	2	Lu(a+b+)	LU*02/LU*01.19	2	Fy(a-b+)	FY*02/FY*02	2	MM	GYPA*01/GYPA*01	2	SS	GYPB*03/GYPB*03	2	D.	RHD*01/RHD*01	0	C.C.	RHCE*C/RHCE*C	2	e.e	RHCE*e/RHCE*e	2	Di(a-b+)	Wr(a-b+)	DI*02/DI*02	2	Yt(a+b-)	YT*01/YT*01	2	Co(a+b-)	CO*01.01/CO*01.01	2	Do(a+b+)	DO*01/DO*02	2	LW(a+b-)
HGDP01360	Europe	Basque	m	A	ABO*A1.01/ABO*O.01.22	2	k	Kp(a-b+)	Js(a-b+)	KEL*02/KEL*02	2	Jk(a+b-)	JK*01/JK*01	2	Lu(a-b+)	LU*02/LU*02.19	2	Fy(a+b+)	FY*02/FY*01	2	NN	GYPA*02/GYPA*02	2	S s	GYPB*04/GYPB*03	2	D.	RHD*01/RHD*01N.01	2	C.c	RHCE*c/RHCE*C	2	e.e	RHCE*e/RHCE*e	2	Di(a-b+)	Wr(a-b+)	DI*02/DI*02	2	Yt(a+b-)	YT*01/YT*01	2	Co(a+b-)	CO*01.01/CO*01.01	2	Do(a+b-)	DO*01/DO*01	2	LW(a+b-)
HGDP01361	Europe	Basque	m	O	ABO*O.01.68/ABO*O.01.01	2	k	Kp(a-b+)	Js(a-b+)	KEL*02/KEL*02	2	Jk(a+b+)	JK*02/JK*01	2	Lu(a-b+)	LU*02.19/LU*02.19	2	Fy(a-b+)	FY*02/FY*02	2	MN	GYPA*01/GYPA*02	2	S s	GYPB*04/GYPB*03	2	D.	RHD*01/RHD*01N.01	2	cc	RHCE*c/RHCE*c	2	E e	RHCE*e/RHCE*E	2	Di(a-b+)	Wr(a-b+)	DI*02/DI*02	2	Yt(a+b-)	YT*01/YT*01	2	Co(a+b-)	CO*01.01/CO*01.01	2	Do(a+b+)	DO*01/DO*02	2	LW(a+b-)
HGDP01362	Europe	Basque	m	O	ABO*O.01.01/ABO*O.01.01	2	k	Kp(a-b+)	Js(a-b+)	KEL*02/KEL*02	2	Jk(a+b+)	JK*02/JK*01	2	Lu(a-b+)	LU*02.19/LU*02.19	2	Fy(a+b-)	FY*02N.01/FY*01	2	MN	GYPA*01/GYPA*02	2	S s	GYPB*04/GYPB*03	2	D.	RHD*01/RHD*01N.01	2	C.c	RHCE*c/RHCE*C	2	e.e	RHCE*e/RHCE*e	2	Di(a-b+)	Wr(a-b+)	DI*02/DI*02	2	Yt(a+b-)	YT*01/YT*01	2	Co(a+b-)	CO*01.01/CO*01.01	2	Do(a+b+)	DO*01/DO*02	2	LW(a+b-)
HGDP01363	Europe	Basque	f	O	ABO*O.01.68/ABO*O.01.68	1.973	k	Kp(a-b+)	Js(a-b+)	KEL*02/KEL*02	2	Jk(a+b-)	JK*01/JK*01	2	Lu(a-b+)	LU*02/LU*02.-24	1.929	Fy(a-b+)	FY*02/FY*02,FY*02W.01	1.905	MN	GYPA*01/GYPA*02	2	s	GYPB*04/GYPB*04	2	dd	RHD*01N.01/-	2	cc	RHCE*c/RHCE*c	2	e.e	RHCE*e/RHCE*e	2	Di(a-b+)	Wr(a-b+)	DI*02/DI*02	2	Yt(a+b-)	YT*01/YT*01	2	Co(a+b-)	CO*01.01/CO*01.01	2	Do(a+b+)	DO*01/DO*02	2	LW(a+b-)
HGDP01366	Europe	Basque	f	O	ABO*O.01.68/ABO*O.01.01	1.986	k	Kp(a-b+)	Js(a-b+)	KEL*02/KEL*02	2	Jk(a+b+)	JK*02/JK*01	2	Lu(a-b+)	LU*02/LU*02	2	Fy(a-b+)	FY*02/FY*02	2	MM	GYPA*01/GYPA*01	0	s	GYPB*04/GYPB*04	2	D.	RHD*01/RHD*01N.01	2	C.c	RHCE*c/RHCE*C	2	e.e	RHCE*e/RHCE*e	2	Di(a-b+)	Wr(a-b+)	DI*02/DI*02	2	Yt(a+b-)	YT*01/YT*01	2	Co(a+b+)	CO*01.01/CO*02	2	Do(a+b-)	DO*01/DO*01	2	LW(a+b-)
HGDP01367	Europe	Basque	f	O	ABO*O.01.68/ABO*O.01.01	1.986	k	Kp(a-b+)	Js(a-b+)	KEL*02/KEL*02	2	Jk(a+b+)	JK*02/JK*01	2	Lu(a-b+)	LU*02.19/LU*02.19	2	Fy(a-b+)	FY*02/FY*02	2	MN	GYPA*01/GYPA*02	2	s	GYPB*04/GYPB*04	2	D.	RHD*01/RHD*01	0	C.C.	RHCE*C/RHCE*C	2	e.e	RHCE*e/RHCE*e	2	Di(a-b+)	Wr(a-b+)	DI*02/DI*02	2	Yt(a+b-)	YT*01/YT*01	2	Co(a+b-)	CO*01.01/CO*01.01	2	Do(a+b+)	DO*01/DO*02	2	LW(a+b-)
HGDP01368	Europe	Basque	f	O	ABO*O.01.02/ABO*O.01.01	2	k	Kp(a-b+)	Js(a-b+)	KEL*02/KEL*02	2	Jk(a+b-)	JK*01/JK*01	2	Lu(a-b+)	LU*02/LU*02	2	Fy(a-b+)	FY*02/FY*02	2	NN	GYPA*02/GYPA*02	2	s	GYPB*04/GYPB*04	2	D.	RHD*01/RHD*01N.01	2	C.c	RHCE*c/RHCE*C	2	e.e	RHCE*e/RHCE*e	2	Di(a-b+)	n.a.	DI*02/DI*02	2	Yt(a+b-)	YT*01/YT*01	2	Co(a+b-)	CO*01.01/CO*01.01	2	Do(a-b+)	DO*02/DO*02	2	LW(a+b-)
HGDP01369	Europe	Basque	f	O	ABO*O.01.02/ABO*O.01.01	2	k	Kp(a-b+)	Js(a-b+)	KEL*02/KEL*02	2	Jk(a+b-)	JK*01/JK*01	2	Lu(a-b+)	LU*02.-13/LU*02.19	1.857	Fy(a+b+)	FY*02/FY*01	2	MN	GYPA*01/GYPA*02	2	s	GYPB*04/GYPB*04	2	D.	RHD*01/RHD*01N.01	2	C.c	RHCE*c/RHCE*C	2	e.e	RHCE*e/RHCE*e	2	Di(a-b+)	Wr(a-b+)	DI*02/DI*02	2	Yt(a+b-)	YT*01/YT*01	2	Co(a+b-)	CO*01.01/CO*01.01	2	Do(a+b+)	DO*01/DO*02	2	LW(a+b-)
HGDP01370	Europe	Basque	m	O	ABO*O.01.01/ABO*O.01.01	2	k	Kp(a-b+)	Js(a-b+)	KEL*02/KEL*02	2	Jk(a+b+)	JK*02/JK*01	2	Lu(a-b+)	LU*02.19/LU*02.19	2	Fy(a+b+)	FY*02/FY*01	2	MN	GYPA*01/GYPA*02	2	SS	GYPB*03/GYPB*03	2	D.	RHD*01/RHD*01N.01	2	C.c	RHCE*c/RHCE*C	2	e.e	RHCE*e/RHCE*e	2	Di(a-b+)	Wr(a-b+)	DI*02/DI*02	2	Yt(a+b-)	YT*01/YT*01	2	Co(a+b-)	CO*01.01/CO*01.01	2	Do(a+b+)	DO*01/DO*02	2	LW(a+b-)
HGDP01372	Europe	Basque	m	O	ABO*O.01.01/ABO*O.01.01	2	k	Kp(a-b+)	Js(a-b+)	KEL*02/KEL*02	2	Jk(a+b-)	JK*01/JK*01	2	Lu(a+b+)	LU*02/LU*01.19	2	Fy(a-b+)	FY*02,FY*02W.01/FY*02,FY*02W.01	1.81	MM	GYPA*01/GYPA*01	2	SS	GYPB*03/GYPB*03	2	D.	RHD*10.03/RHD*10.00	2	cc	RHCE*c/RHCE*c	2	e.e	RHCE*e/RHCE*e	2	Di(a-b+)	Wr(a-b+)	DI*02/DI*02	2	Yt(a+b-)	YT*01/YT*01	2	Co(a+b-)	CO*01.01/CO*01.01	2	Do(a+b+)	DO*01/DO*02	2	LW(a+b-)
HGDP01373	Europe	Basque	f	O	ABO*O.01.26/ABO*O.01.26	2	k	Kp(a-b+)	Js(a-b+)	KEL*02/KEL*02	2	Jk(a-b+)	JK*02/JK*02	2	Lu(a-b+)	LU*02/LU*02.19	2	Fy(a-b+)	FY*02/FY*02,FY*02W.01	1.905	NN	GYPA*02/GYPA*02	2	s	GYPB*04/GYPB*04	2	dd	RHD*01N.01/-	2	cc	RHCE*c/RHCE*c	2	e.e	RHCE*e/RHCE*e	2	Di(a-b+)	Wr(a-b+)	DI*02/DI*02	2	Yt(a+b-)	YT*01/YT*01	2	Co(a+b-)	CO*01.01/CO*01.01	2	Do(a+b-)	DO*01/DO*01	2	LW(a+b-)
HGDP01374	Europe	Basque	m	A	ABO*A1.01/ABO*O.01.02	2	k	Kp(a-b+)	Js(a-b+)	KEL*02/KEL*02	2	Jk(a-b+)	JK*02/JK*02	2	Lu(a-b+)	LU*02.19/LU*02.19	2	Fy(a+b+)	FY*01/FY*02W.01	2	MN	GYPA*01/GYPA*02	2	S s	GYPB*04/GYPB*03	2	D.	RHD*01/RHD*01N.01	2	C.c	RHCE*c/RHCE*C	2	e.e	RHCE*e/RHCE*e	2	Di(a-b+)	Wr(a-b+)	DI*02/DI*02	2	Yt(a+b-)	YT*01/YT*01	2	Co(a+b+)	CO*01.01/CO*02	2	Do(a+b+)	DO*01/DO*02	2	LW(a+b-)
HGDP01375	Europe	Basque	m	n.a.	ABO*O.01.68/ABO*O.02.01	2	k	Kp(a-b+)	Js(a-b+)	KEL*02/KEL*02	2	Jk(a+b+)	JK*02/JK*01	2	Lu(a-b+)	LU*02/LU*02.19	2	Fy(a+b+)	FY*02/FY*01	2	MN	GYPA*01/GYPA*02	2	S s	GYPB*04/GYPB*03	2	D.	RHD*01/RHD*01N.01	2	C.c	RHCE*c/RHCE*C	2	e.e	RHCE*e/RHCE*e	2	Di(a-b+)	Wr(a-b+)	DI*02/DI*02	2	Yt(a+b-)	YT*01/YT*01	2	Co(a+b-)	CO*01.01/CO*01.01	2	Do(a+b+)	DO*01/DO*02	2	LW(a+b-)
HGDP01376	Europe	Basque	m	O	ABO*O.01.68/ABO*O.01.01	2	k	Kp(a-b+)	Js(a-b+)	KEL*02/KEL*02	2	Jk(a+b+)	JK*02/JK*01	2	Lu(a-b+)	LU*02/LU*02.-24	1.929	Fy(a-b+)	FY*02/FY*02	2	MM	GYPA*01/GYPA*01	2	SS	GYPB*03/GYPB*03	2	D.	RHD*01/RHD*01N.01	2	C.c	RHCE*c/RHCE*C	2	e.e	RHCE*e/RHCE*e	2	Di(a-b+)	Wr(a-b+)	DI*02/DI*02	2	Yt(a+b-)	YT*01/YT*01	2	Co(a+b-)	CO*01.01/CO*01.01	2	Do(a+b-)	DO*01/DO*01	2	LW(a+b-)
HGDP01377	Europe	Basque	m	O	ABO*O.01.02/ABO*O.01.02	2	k	Kp(a-b+)	Js(a-b+)	KEL*02/KEL*02	2	Jk(a+b-)	JK*01/JK*01	2	Lu(a-b+)	LU*02/LU*02	2	Fy(a-b+)	FY*02/FY*02	2	MN	GYPA*01/GYPA*02	2	S s	GYPB*04/GYPB*03	2	dd	RHD*01N.01/-	2	cc	RHCE*c/RHCE*c	2	e.e	RHCE*e/RHCE*e	2	Di(a-b+)	Wr(a-b+)	DI*02/DI*02	2	Yt(a+b+)	YT*01/YT*02	2	Co(a+b-)	CO*01.01/CO*01.01	2	Do(a-b+)	DO*02/DO*02	2	LW(a+b-)
HGDP01378	Europe	Basque	m	A	ABO*A1.01/ABO*O.01.02	2	k	Kp(a-b+)	Js(a-b+)	KEL*02/KEL*02	2	Jk(a+b+)	JK*02/JK*01	2	Lu(a-b+)	LU*02/LU*02.19	2	Fy(a+b+)	FY*02/FY*01	2	MN	GYPA*01/GYPA*02	2	s	GYPB*04/GYPB*04	2	dd	RHD*01N.01/-	2	cc	RHCE*c/RHCE*c	2	e.e	RHCE*e/RHCE*e	2	Di(a-b+)	Wr(a-b+)	DI*02/DI*02	2	Yt(a+b-)	YT*01/YT*01	2	Co(a+b-)	CO*01.01/CO*01.01	2	Do(a+b-)	DO*01/DO*01	2	LW(a+b-)
HGDP01379	Europe	Basque	m	O	ABO*O.01.68/ABO*O.01.68	1.986	k	Kp(a-b+)	Js(a-b+)	KEL*02/KEL*02	2	Jk(a-b+)	JK*02/JK*02	2	Lu(a-b+)	LU*02/LU*02	2	Fy(a+b+)	FY*02/FY*01	2	MN	GYPA*01/GYPA*02	2	S s	GYPB*04/GYPB*03	2	dd	RHD*01N.01/-	2	cc	RHCE*c/RHCE*c	2	e.e	RHCE*e/RHCE*e	2	Di(a-b+)	Wr(a-b+)	DI*02/DI*02	2	Yt(a+b-)	YT*01/YT*01	2	Co(a+b-)	CO*01.01/CO*01.01	2	Do(a+b+)	DO*01/DO*02	2	LW(a+b-)
HGDP01380	Europe	Basque	f	A	ABO*A1.01/ABO*O.01.01	2	k	Kp(a-b+)	Js(a-b+)	KEL*02/KEL*02	2	Jk(a+b-)	JK*01/JK*01	2	Lu(a-b+)	LU*02.19/LU*02.19	2	Fy(a-b+)	FY*02/FY*02,FY*02W.01	1.905	MN	GYPA*01/GYPA*02	2	S s	GYPB*04/GYPB*03	2	!	RHD*01N.01/-	2	cc	RHCE*c/RHCE*c	2	e.e	RHCE*e/RHCE*e	2	Di(a-b+)	Wr(a-b+)	DI*02/DI*02	2	Yt(a+b-)	YT*01/YT*01	2	Co(a+b-)	CO*01.01/CO*01.01	2	Do(a-b+)	DO*02/DO*02	2	LW(a+b-)
HGDP01382	Europe	Adygei	f	O	ABO*O.01.09/ABO*O.01.01	2	k	Kp(a-b+)	Js(a-b+)	KEL*02/KEL*02	2	Jk(a+b+)	JK*02/JK*01W.01	2	Lu(a-b+)	LU*02.19/LU*02.19	2	Fy(a+b+)	FY*02/FY*01	2	NN	GYPA*02/GYPA*02	2	s	GYPB*04/GYPB*04	2	D.	RHD*01/RHD*01	0	C.c	RHCE*c/RHCE*C	2	E e	RHCE*e/RHCE*E	2	Di(a-b+)	Wr(a-b+)	DI*02/DI*02	2	Yt(a+b-)	YT*01/YT*01	2	Co(a+b-)	CO*01.01/CO*01.01	2	Do(a+b+)	DO*01/DO*02	2	LW(a+b-)
HGDP01383	Europe	Adygei	m	B	ABO*B.01/ABO*O.01.01	2	k	Kp(a-b+)	Js(a-b+)	KEL*02/KEL*02	2	Jk(a+b-)	JK*01W.01/JK*01	2	Lu(a-b+)	LU*02/LU*02.19	2	Fy(a+b+)	FY*02/FY*01	2	MM	GYPA*01/GYPA*01	2	SS	GYPB*03/GYPB*03	2	D.	RHD*01/RHD*01N.01	2	C.c	RHCE*c/RHCE*C	2	e.e	RHCE*e/RHCE*e	2	Di(a-b+)	Wr(a-b+)	DI*02/DI*02	2	Yt(a+b-)	YT*01/YT*01	2	Co(a+b-)	CO*01.01/CO*01.01	2	Do(a-b+)	DO*02/DO*02	2	LW(a+b-)
HGDP01384	Europe	Adygei	f	AB	ABO*B.01/ABO*A1.02	2	k	Kp(a-b+)	Js(a-b+)	KEL*02/KEL*02	2	Jk(a+b-)	JK*01/JK*01	2	Lu(a-b+)	LU*02/LU*02	2	Fy(a+b-)	FY*01/FY*01	2	MN	GYPA*02/GYPA*01	1.889	S s	GYPB*04/GYPB*03	2	D.	RHD*01/RHD*01N.01	2	C.c	RHCE*c/RHCE*C	2	e.e	RHCE*e/RHCE*e	2	Di(a-b+)	Wr(a-b+)	DI*02/DI*02	2	Yt(a+b-)	YT*01/YT*01	2	Co(a+b-)	CO*01.01/CO*01.01	2	Do(a-b+)	DO*02/DO*02	2	LW(a+b-)
HGDP01385	Europe	Adygei	m	O	ABO*O.01.01/ABO*O.01.01	2	k	Kp(a-b+)	Js(a-b+)	KEL*02/KEL*02	2	Jk(a-b+)	JK*02/JK*02	2	Lu(a-b+)	LU*02/LU*02	2	Fy(a+b-)	FY*01/FY*01	2	MM	GYPA*01/GYPA*01	2	S s	GYPB*04/GYPB*03	2	dd	RHD*01N.01/-	2	cc	RHCE*c/RHCE*c	2	e.e	RHCE*e/RHCE*e	2	Di(a-b+)	Wr(a-b+)	DI*02/DI*02	2	Yt(a+b+)	YT*01/YT*02	2	Co(a+b-)	CO*01.01/CO*01.01	2	Do(a+b+)	DO*01/DO*02	2	LW(a+b-)
HGDP01386	Europe	Adygei	f	A	ABO*A1.01/ABO*O.01.68	2	k	Kp(a-b+)	Js(a-b+)	KEL*02/KEL*02	2	Jk(a+b+)	JK*02/JK*01W.01	2	Lu(a-b+)	LU*02/LU*02.-24	1.929	Fy(a+b+)	FY*02/FY*01	2	MN	GYPA*02/GYPA*02	2	S s	GYPB*04/GYPB*03	2	D.	RHD*01/RHD*01N.01	2	C.c	RHCE*c/RHCE*C	2	e.e	RHCE*e/RHCE*e	2	Di(a-b+)	Wr(a-b+)	DI*02/DI*02	2	Yt(a+b-)	YT*01/YT*01	2	Co(a+b-)	CO*01.01/CO*01.01	2	Do(a-b+)	DO*02/DO*02	2	LW(a+b-)
HGDP01387	Europe	Adygei	f	O	ABO*O.01.02/ABO*O.01.01	1.973	k	Kp(a-b+)	Js(a-b+)	KEL*02/KEL*02	2	Jk(a+b+)	JK*02/JK*01W.01	2	Lu(a-b+)	LU*02/LU*02.19	2	Fy(a+b+)	FY*01/FY*02,FY*02W.01	1.905	MN	GYPA*01/GYPA*02	2	S s	GYPB*04/GYPB*03	2	D.	RHD*01/RHD*01	0	C.c	RHCE*c/RHCE*C	2	E e	RHCE*e/RHCE*E	2	Di(a-b+)	Wr(a-b+)	DI*02/DI*02	2	Yt(a+b-)	YT*01/YT*01	2	Co(a+b-)	CO*01.01/CO*01.01	2	Do(a-b+)	DO*02/DO*02	2	LW(a+b-)
HGDP01388	Europe	Adygei	f	O	ABO*O.01.02/ABO*O.01.01	2	k	Kp(a-b+)	Js(a-b+)	KEL*02/KEL*02	2	Jk(a+b+)	JK*02/JK*01	2	Lu(a-b+)	LU*02.19/LU*02.19	2	Fy(a+b+)	FY*01/FY*02,FY*02W.01	1.905	MM	GYPA*01/GYPA*01	0	s	GYPB*04/GYPB*04	2	D.	RHD*01/RHD*01N.01	2	C.C.	RHCE*C/RHCE*C	2	e.e	RHCE*e/RHCE*e	2	Di(a-b+)	Wr(a-b+)	DI*02/DI*02	2	Yt(a+b-)	YT*01/YT*01	2	Co(a+b-)	CO*01.01/CO*01.01	2	Do(a+b+)	DO*01/DO*02	2	LW(a+b-)
HGDP01396	Europe	Adygei	m	B	ABO*B.01/ABO*O.01.02	2	k	Kp(a-b+)	Js(a-b+)	KEL*02/KEL*02	2	Jk(a+b+)	JK*02/JK*01	2	Lu(a-b+)	LU*02/LU*02.19	2	Fy(a-b+)	FY*02/FY*02	2	MM	GYPA*01/GYPA*01	2	s	GYPB*04/GYPB*04	2	dd	RHD*01N.01/-	2	cc	RHCE*c/RHCE*c	2	e.e	RHCE*e/RHCE*e	2	Di(a-b+)	Wr(a-b+)	DI*02/DI*02	2	Yt(a+b-)	YT*01/YT*01	2	Co(a+b-)	CO*01.01/CO*01.01	2	Do(a-b+)	DO*02/DO*02	2	LW(a+b-)
HGDP01397	Europe	Adygei	m	A	ABO*A1.01/ABO*A2.01	2	k	Kp(a-b+)	Js(a-b+)	KEL*02/KEL*02	2	Jk(a+b-)	JK*01/JK*01	2	Lu(a-b+)	LU*02/LU*02.19	2	Fy(a+b+)	FY*01/FY*02,FY*02W.01	1.905	NN	GYPA*02/GYPA*02	2	S s	GYPB*04/GYPB*03	2	D.	RHD*01/RHD*01N.01	2	C.c	RHCE*c/RHCE*C	2	e.e	RHCE*e/RHCE*e	2	Di(a-b+)	Wr(a-b+)	DI*02/DI*02	2	Yt(a+b-)	YT*01/YT*01	2	Co(a+b-)	CO*01.01/CO*01.01	2	Do(a+b-)	DO*01/DO*01	2	LW(a+b-)
HGDP01398	Europe	Adygei	f	A	ABO*A1.01/ABO*O.01.22	2	k	Kp(a-b+)	Js(a-b+)	KEL*02/KEL*02	2	Jk(a+b+)	JK*02/JK*01	2	Lu(a-b+)	LU*02/LU*02.19	2	Fy(a+b+)	FY*01/FY*02W.01	2	MN	GYPA*01/GYPA*02	2	S s	GYPB*04/GYPB*03	2	D.	RHD*01/RHD*01	0	cc	RHCE*c/RHCE*c	2	EE	RHCE*E/RHCE*E	2	Di(a-b+)	Wr(a-b+)	DI*02/DI*02	2	Yt(a+b-)	YT*01/YT*01	2	Co(a+b-)	CO*01.01/CO*01.01	2	Do(a+b+)	DO*01/DO*02	2	LW(a+b-)
HGDP01399	Europe	Adygei	f	AB	ABO*A1.01/ABO*B.01	2	K k	Kp(a-b+)	Js(a-b+)	KEL*02/KEL*01.01	2	Jk(a-b+)	JK*02/JK*02	2	Lu(a-b+)	LU*02/LU*02.-24	1.929	Fy(a-b+)	FY*02/FY*02	2	MM	GYPA*01/GYPA*01	0	S s	GYPB*04/GYPB*03	2	D.	RHD*01/RHD*01N.01	2	cc	RHCE*c/RHCE*c	2	E e	RHCE*e/RHCE*E	2	Di(a-b+)	n.a.	DI*02/DI*02	2	Yt(a+b-)	YT*01/YT*01	2	Co(a+b-)	CO*01.01/CO*01.01	2	Do(a+b+)	DO*01/DO*02	2	LW(a+b-)
HGDP01400	Europe	Adygei	f	O	ABO*O.01.02/ABO*O.01.01	2	k	Kp(a-b+)	Js(a-b+)	KEL*02/KEL*02	2	Jk(a+b+)	JK*02/JK*01	2	Lu(a-b+)	LU*02.19/LU*02.19	2	Fy(a+b+)	FY*01/FY*02,FY*02W.01	1.905	MN	GYPA*01/GYPA*02	2	s	GYPB*04/GYPB*04	2	D.	RHD*01/RHD*01	0	cc	RHCE*c/RHCE*c	2	E e	RHCE*e/RHCE*E	2	Di(a-b+)	Wr(a-b+)	DI*02/DI*02	2	Yt(a+b+)	YT*01/YT*02	2	Co(a+b-)	CO*01.01/CO*01.01	2	Do(a-b+)	DO*02/DO*02	2	LW(a+b-)
HGDP01403	Europe	Adygei	m	O	ABO*O.01.02/ABO*O.01.67	2	k	Kp(a-b+)	Js(a-b+)	KEL*02/KEL*02	2	Jk(a+b+)	JK*02/JK*01W.01	2	Lu(a-b+)	LU*02/LU*02	2	Fy(a-b+)	FY*02/FY*02,FY*02W.01	1.905	NN	GYPA*02/GYPA*02	2	s	GYPB*04/GYPB*04	2	D.	RHD*01/RHD*01N.01	2	cc	RHCE*c/RHCE*c	2	E e	RHCE*e/RHCE*E	2	Di(a-b+)	Wr(a-b+)	DI*02/DI*02	2	Yt(a+b+)	YT*01/YT*02	2	Co(a+b-)	CO*01.01/CO*01.01	2	Do(a+b-)	DO*01/DO*01	2	LW(a+b-)
HGDP01404	Europe	Adygei	m	B	ABO*B.01/ABO*O.01.02	2	k	Kp(a-b+)	Js(a-b+)	KEL*02/KEL*02	2	Jk(a+b-)	JK*01W.01/JK*01	2	Lu(a-b+)	LU*02.-24/LU*02.19	1.929	Fy(a-b+)	FY*02/FY*02,FY*02W.01	1.905	MN	GYPA*01/GYPA*02	2	S s	GYPB*04/GYPB*03	2	dd	RHD*01N.01/-	2	cc	RHCE*c/RHCE*c	2	e.e	RHCE*e/RHCE*e	2	Di(a-b+)	n.a.	DI*02/DI*02	2	Yt(a+b-)	YT*01/YT*01	2	Co(a+b-)	CO*01.01/CO*01.01	2	Do(a-b+)	DO*02/DO*02	2	LW(a+b-)
HGDP01405	Africa	Bantu	m	O	ABO*O.01.09/ABO*O.01.01	2	k	Kp(a-b+)	Js(a-b+)	KEL*02/KEL*02	2	Jk(a+b-)	JK*01W.03/JK*01W.04	2	Lu(a-b+)	LU*02.19/LU*02.19	2	Fy(a-b-)	FY*02N.01/FY*02N.01	2	NN	GYPA*02/GYPA*02	2	s	GYPB*04/GYPB*04	2	D.	RHD*09.01.02/RHD*05.04	0	cc	RHCE*c/RHCE*c	2	e.e	RHCE*e/RHCE*e	2	Di(a-b+)	Wr(a-b+)	DI*02/DI*02	2	Yt(a+b-)	YT*01/YT*01	2	Co(a+b-)	CO*01.01/CO*01.01	2	Do(a-b+)	DO*02/DO*02	2	LW(a+b-)
HGDP01406	Africa	Bantu	m	B	ABO*B.01/ABO*O.01.67	2	k	Kp(a-b+)	Js(a-b+)	KEL*02/KEL*02	2	Jk(a+b-)	JK*01W.04/JK*01	2	Lu(a-b+)	LU*02/LU*02	2	Fy(a-b-)	FY*02N.01/FY*02N.01	2	MN	GYPA*02/GYPA*01	1.889	s	GYPB*04/GYPB*04	2	D.	RHD*10.00/RHD*10.00	2	cc	RHCE*c/RHCE*c	2	e.e	RHCE*e/RHCE*e	2	Di(a-b+)	Wr(a-b+)	DI*02/DI*02	2	Yt(a+b-)	YT*01/YT*01	2	Co(a+b-)	CO*01.01/CO*01.01	2	Do(a+b-)	DO*01/DO*01	2	LW(a+b-)
HGDP01408	Africa	Bantu	m	A	ABO*A1.01/ABO*O.01.67	2	k	Kp(a-b+)	Js(a-b+)	KEL*02/KEL*02	2	Jk(a+b-)	JK*01W.04/JK*01	2	Lu(a-b+)	LU*02/LU*02.19	2	Fy(a-b-)	FY*02N.01/FY*02N.01	2	MM	GYPA*01/GYPA*01	2	s	GYPB*04/GYPB*04	2	D.	RHD*01/RHD*10.03	2	cc	RHCE*c/RHCE*c	2	e.e	RHCE*e/RHCE*e	2	Di(a-b+)	Wr(a-b+)	DI*02/DI*02	2	Yt(a+b-)	YT*01/YT*01	2	Co(a+b-)	CO*01.01/CO*01.01	2	Do(a-b+)	DO*02/DO*02	2	LW(a+b-)
HGDP01411	Africa	Bantu	m	O	ABO*O.01.24/ABO*O.01.01	1.986	k	Kp(a-b+)	Js(a-b+)	KEL*02/KEL*02	2	Jk(a+b-)	JK*01W.01/JK*01	2	Lu(a-b+)	LU*02/LU*02	2	Fy(a-b-)	FY*02N.01/FY*02N.01	2	MN	GYPA*01/GYPA*02	2	s	GYPB*04/GYPB*04	2	D.	RHD*10.03/RHD*10.00	2	cc	RHCE*c/RHCE*c	2	e.e	RHCE*e/RHCE*e	2	Di(a-b+)	Wr(a-b+)	DI*02/DI*02	2	Yt(a+b-)	YT*01/YT*01	2	Co(a+b-)	CO*01.01/CO*01.01	2	Do(a+b+)	DO*01/DO*02	2	LW(a+b-)
HGDP01412	Africa	Bantu	m	B	ABO*A2.01/ABO*O.01.24	1.986	k	Kp(a-b+)	Js(a+b+)	KEL*02/KEL*02.06	2	Jk(a-b+)	JK*02/JK*02	2	Lu(a+b+)	LU*02/LU*01.19	2	Fy(a-b-)	FY*02N.01/FY*02N.01	2	MN	GYPA*01/GYPA*02	2	S s	GYPB*04/GYPB*03	2	D.	RHD*01/RHD*10.00	2	cc	RHCE*c/RHCE*c	2	e.e	RHCE*e/RHCE*e	2	Di(a-b+)	Wr(a-b+)	DI*02/DI*02	2	Yt(a+b-)	YT*01/YT*01	2	Co(a+b-)	CO*01.01/CO*01.01	2	Do(a+b+)	DO*01/DO*02	2	LW(a+b-)
HGDP01415	Africa	Bantu	m	O	ABO*O.01.01/ABO*O.01.83	1.986	k	Kp(a-b+)	Js(a-b+)	KEL*02/KEL*02	2	Jk(a+b-)	JK*01W.01/JK*01W.02	2	Lu(a-b+)	LU*02/LU*02	2	Fy(a-b-)	FY*02N.01/FY*02N.01	2	MN	GYPA*01/GYPA*02	2	S s	GYPB*04/GYPB*03	2	dd	RHD*01N.01/-	2	cc	RHCE*c/RHCE*c	2	e.e	RHCE*e/RHCE*e	2	Di(a-b+)	Wr(a-b+)	DI*02/DI*02	2	Yt(a+b-)	YT*01/YT*01	2	Co(a+b-)	CO*01.01/CO*01.01	2	Do(a+b+)	DO*01/DO*02	2	LW(a+b-)
HGDP01416	Africa	Bantu	m	A	ABO*A2.01/ABO*O.01.09	2	k	Kp(a-b+)	Js(a+b+)	KEL*02/KEL*02.06	2	Jk(a+b-)	JK*01W.01/JK*01	2	Lu(a-b+)	LU*02.19/LU*02.19	2	Fy(a-b-)	FY*02N.01/FY*02N.01	2	NN	GYPA*02/GYPA*02	2	s	GYPB*04/GYPB*04	2	D.	RHD*01/RHD*01	0	cc	RHCE*c/RHCE*c	2	e.e	RHCE*e/RHCE*e	2	Di(a-b+)	n.a.	DI*02/DI*02	2	Yt(a+b-)	YT*01/YT*01	2	Co(a+b-)	CO*01.01/CO*01.01	2	Do(a+b+)	DO*01/DO*02	2	LW(a+b-)
HGDP01418	Africa	Bantu	m	A	ABO*A2.01/ABO*O.01.83	2	k	Kp(a-b+)	Js(a-b+)	KEL*02/KEL*02	2	Jk(a-b+)	JK*02/JK*02	2	Lu(a-b+)	LU*02/LU*02	2	Fy(a-b-)	FY*02N.01/FY*02N.01	2	MN	GYPA*02/GYPA*01	1.889	S s	GYPB*04/GYPB*03N.02	2	D.	RHD*10.00/RHD*01N.01	2	cc	RHCE*c/RHCE*c	2	e.e	RHCE*e/RHCE*e	2	Di(a-b+)	Wr(a-b+)	DI*02/DI*02	2	Yt(a+b-)	YT*01/YT*01	2	Co(a+b-)	CO*01.01/CO*01.01	2	Do(a-b+)	DO*02/DO*02	2	LW(a+b-)
HGDP01419	Africa	Bantu	m	B	ABO*B.01/ABO*O.01.05	2	k	Kp(a-b+)	Js(a-b+)	KEL*02/KEL*02	2	Jk(a+b+)	JK*02/JK*01	2	Lu(a-b+)	LU*02/LU*02.19	2	Fy(a-b-)	FY*02N.01/FY*02N.01	2	MN	GYPA*01/GYPA*02	2	s	GYPB*04/GYPB*04	2	!	RHD*01/RHD*01W.40	0	C.c	RHCE*c/RHCE*C	2	e.e	RHCE*e/RHCE*e	2	Di(a-b+)	n.a.	DI*02/DI*02	2	Yt(a+b-)	YT*01/YT*01	2	Co(a+b-)	CO*01.01/CO*01.01	2	Do(a+b+)	DO*02.-04/DO*01.-05	2	LW(a+b-)
[truncated: 29 more columns]

## Sheet: Evaluation non-phased
Supplementary Table 4: Concordance check between reference data and bloodAGENT results using original HGDP variant calls. bloodAGENT scores of 0 are considered failed and were excluded from the comparison, as were n.a. values in the reference dataset (both highlighted in red). A score of 0 indicates that at least one ISBT-relevant SNP did not meet the minimum requirement of 12x coverage.
1KG_ID				ABO-A	ABO-b	Score	KEL-M	KEL-M	KEL-M	KEL-b	Score-b	JK-M	JK-b	Score	LU-M	LU-b	Score	Duffy-M	Duffy-b	Score-b	MN-M	MN-b	Score-b	Ss-M	Ss-b	Score-b	RhD-M	RhD-b	Score-b	RhCE.C-M	RhCE.C-b	Score-b	RhCE.E-M	RHCE.E-b	Score-b	DI-M	WR-M	DIWR-M	Score	YT-M	YT-b	Score	CO-M	CO-b	Score	DO-M	DO-b	Score	LW-M
HGDP00001	Central South Asia	Brahui	m	O	ABO*O.01.01/ABO*O.01.01	2	k	Kp(a-b+)	Js(a-b+)	KEL*02/KEL*02	2	Jk(a+b-)	JK*01/JK*01	2	Lu(a-b+)	LU*02/LU*02.-13	1.929	Fy(a+b-)	FY*01/FY*01	2	MM	GYPA*01/GYPA*01	2	S s	GYPB*04/GYPB*03	2	D.	RHD*01/RHD*01N.01	2	cc	RHCE*c/RHCE*c	2	E e	RHCE*e/RHCE*E	2	Di(a-b+)	Wr(a-b+)	DI*02/DI*02	2	Yt(a+b-)	YT*01/YT*01	2	Co(a+b-)	CO*01.01/CO*01.01	2	Do(a+b+)	DO*01/DO*02	2	LW(a+b-)
HGDP00003	Central South Asia	Brahui	m	O	ABO*O.01.01/ABO*O.01.01	2	k	Kp(a-b+)	Js(a-b+)	KEL*02/KEL*02	2	Jk(a+b+)	JK*02/JK*01W.01	2	Lu(a-b+)	LU*02/LU*02.19	2	Fy(a+b-)	FY*01/FY*01	2	NN	GYPA*02/GYPA*02	2	s	GYPB*04/GYPB*04	2	D.	RHD*01/RHD*01	0	C.C.	RHCE*C/RHCE*C	2	e.e	RHCE*e/RHCE*e	2	Di(a-b+)	Wr(a-b+)	DI*02/DI*02	2	Yt(a+b-)	YT*01/YT*01	2	Co(a+b-)	CO*01.01/CO*01.01	2	Do(a-b+)	DO*02/DO*02	2	LW(a+b-)
HGDP00005	Central South Asia	Brahui	m	B	ABO*B3.02/ABO*O.01.35	2	k	Kp(a-b+)	Js(a-b+)	KEL*02/KEL*02	2	Jk(a+b-)	JK*01W.01/JK*01	2	Lu(a-b+)	LU*02/LU*02.14	2	Fy(a+b-)	FY*01/FY*01	2	MM	GYPA*01/GYPA*01	2	SS	GYPB*03/GYPB*03	2	D.	RHD*01/RHD*01	0	C.C.	RHCE*C/RHCE*C	2	e.e	RHCE*e/RHCE*e	2	Di(a-b+)	Wr(a-b+)	DI*02/DI*02	2	Yt(a+b-)	YT*01/YT*01	2	Co(a+b-)	CO*01.01/CO*01.01	2	Do(a-b+)	DO*02/DO*02	2	LW(a+b-)
HGDP00007	Central South Asia	Brahui	m	AB	ABO*A1.01/ABO*B.01	2	k	Kp(a-b+)	Js(a-b+)	KEL*02/KEL*02	2	Jk(a+b+)	JK*02/JK*01	2	Lu(a-b+)	LU*02/LU*02.-24	1.857	Fy(a+b-)	FY*01/FY*01	2	MN	GYPA*02/GYPA*02	2	S s	GYPB*04/GYPB*03	2	D.	RHD*01/RHD*01	2	C.c	RHCE*c/RHCE*C	2	E e	RHCE*e/RHCE*E	2	Di(a-b+)	Wr(a-b+)	DI*02/DI*02	2	Yt(a+b-)	YT*01/YT*01	2	Co(a+b-)	CO*01.01/CO*01.01	2	Do(a+b+)	DO*01/DO*02	2	LW(a+b-)
HGDP00009	Central South Asia	Brahui	m	B	ABO*B.01/ABO*O.01.01	2	k	Kp(a-b+)	Js(a-b+)	KEL*02/KEL*02	2	Jk(a+b-)	JK*01/JK*01	2	Lu(a-b+)	LU*02/LU*02.14	2	Fy(a-b+)	FY*02/FY*02	2	MN	GYPA*01/GYPA*02	2	S s	GYPB*04/GYPB*03	2	D.	RHD*01/RHD*09.02.01	0	cc	RHCE*c/RHCE*c	2	EE	RHCE*e/RHCE*E	2	Di(a-b+)	Wr(a-b+)	DI*02/DI*02	2	Yt(a+b-)	YT*01/YT*01	2	Co(a+b-)	CO*01.01/CO*01.01	2	Do(a+b+)	DO*01/DO*02	2	LW(a+b-)
HGDP00011	Central South Asia	Brahui	m	B	ABO*B3.02/ABO*O.01.35	2	K k	Kp(a-b+)	Js(a-b+)	KEL*02/KEL*01.01	2	Jk(a+b-)	JK*01W.01/JK*01	2	Lu(a-b+)	LU*02/LU*02.-24	1.929	Fy(a-b+)	FY*02/FY*02,FY*02W.01	1.905	MM	GYPA*01/GYPA*01	2	s	GYPB*04/GYPB*04	2	dd	RHD*01N.01/-	2	cc	RHCE*c/RHCE*c	2	e.e	RHCE*e/RHCE*e	2	Di(a-b+)	Wr(a-b+)	DI*02/DI*02	2	Yt(a+b-)	YT*01/YT*01	2	Co(a+b-)	CO*01.01/CO*01.01	2	Do(a+b+)	DO*01/DO*02	2	LW(a+b-)
HGDP00013	Central South Asia	Brahui	m	O	ABO*O.01.24/ABO*O.01.01	1.986	k	Kp(a-b+)	Js(a-b+)	KEL*02/KEL*02	2	Jk(a+b-)	JK*01W.01/JK*01	2	Lu(a-b+)	LU*02/LU*02	2	Fy(a-b-)	FY*02N.01/FY*02N.01	2	MN	GYPA*01/GYPA*02	2	S s	GYPB*04/GYPB*03	2	D.	RHD*01/RHD*01N.01	2	cc	RHCE*c/RHCE*c	2	e.e	RHCE*e/RHCE*e	2	Di(a-b+)	Wr(a-b+)	DI*02/DI*02	2	Yt(a+b-)	YT*01/YT*01	2	Co(a+b-)	CO*01.01/CO*01.01	2	Do(a+b+)	DO*01/DO*02	2	LW(a+b-)
HGDP00015	Central South Asia	Brahui	m	AB	ABO*A1.01/ABO*B.01	2	k	Kp(a-b+)	Js(a-b+)	KEL*02/KEL*02	2	Jk(a+b+)	JK*02/JK*01	2	Lu(a-b+)	LU*02/LU*02	2	Fy(a+b+)	FY*02/FY*01,FY*01W.02	1.905	MM	GYPA*01/GYPA*01	2	S s	GYPB*04/GYPB*03	2	D.	RHD*01/RHD*01	0	C.C.	RHCE*C/RHCE*C	2	e.e	RHCE*e/RHCE*e	2	Di(a-b+)	Wr(a-b+)	DI*02/DI*02	2	Yt(a+b-)	YT*01/YT*01	2	Co(a+b-)	CO*01.01/CO*01.01	2	Do(a-b+)	DO*02/DO*02	2	LW(a+b-)
HGDP00017	Central South Asia	Brahui	m	A	ABO*A1.01/ABO*O.01.75	2	k	Kp(a-b+)	Js(a-b+)	KEL*02/KEL*02	2	Jk(a+b+)	JK*02/JK*01W.01	2	Lu(a-b+)	LU*02/LU*02.-24	1.929	Fy(a-b+)	FY*02/FY*02	2	MM	GYPA*01/GYPA*01	2	SS	GYPB*03/GYPB*03	2	D.	RHD*01/RHD*01N.01	2	C.c	RHCE*c/RHCE*C	2	e.e	RHCE*e/RHCE*e	2	Di(a-b+)	Wr(a-b+)	DI*02/DI*02	2	Yt(a+b-)	YT*01/YT*01	2	Co(a+b-)	CO*01.01/CO*01.01	2	Do(a-b+)	DO*02/DO*02	2	LW(a+b-)
HGDP00021	Central South Asia	Brahui	m	B	ABO*B.01/ABO*O.01.01	2	k	Kp(a-b+)	Js(a-b+)	KEL*02/KEL*02	2	Jk(a+b-)	JK*01W.01/JK*01	2	Lu(a-b+)	LU*02/LU*02	2	Fy(a+b-)	FY*01/FY*01	2	MM	GYPA*01/GYPA*01	0	s	GYPB*04/GYPB*04	2	D.	RHD*01/RHD*01N.01	2	cc	RHCE*c/RHCE*c	2	E e	RHCE*e/RHCE*E	2	Di(a-b+)	Wr(a-b+)	DI*02/DI*02	2	Yt(a+b-)	YT*01/YT*01	2	Co(a+b-)	CO*01.01/CO*01.01	2	Do(a+b+)	DO*01/DO*02	2	LW(a+b-)
HGDP00023	Central South Asia	Brahui	m	B	ABO*B3.02/ABO*O.01.35	2	k	Kp(a-b+)	Js(a-b+)	KEL*02/KEL*02	2	Jk(a-b+)	JK*02/JK*02	2	Lu(a-b+)	LU*02/LU*02.-24	1.929	Fy(a+b+)	FY*02/FY*01	2	MM	GYPA*01/GYPA*01	2	S s	GYPB*04/GYPB*03	2	D.	RHD*01/RHD*01	0	n.a.n.a.	RHCE*c/RHCE*C	2	E e	RHCE*e/RHCE*E	2	Di(a-b+)	Wr(a-b+)	DI*02/DI*02	2	Yt(a+b-)	YT*01/YT*01	2	Co(a+b-)	CO*01.01/CO*01.01	2	Do(a+b+)	DO*01/DO*02	2	LW(a+b-)
HGDP00025	Central South Asia	Brahui	m	A	ABO*A1.01/ABO*O.01.56	2	k	Kp(a-b+)	Js(a-b+)	KEL*02/KEL*02	2	Jk(a-b+)	JK*02/JK*02	2	Lu(a-b+)	LU*02/LU*02.-24	1.929	Fy(a+b+)	FY*02/FY*01	2	MM	GYPA*01/GYPA*01	2	S s	GYPB*04/GYPB*03	2	D.	RHD*01/RHD*01N.01	2	cc	RHCE*c/RHCE*c	2	E e	RHCE*e/RHCE*E	2	Di(a-b+)	Wr(a-b+)	DI*02/DI*02	2	Yt(a+b-)	YT*01/YT*01	2	Co(a+b-)	CO*01.01/CO*01.01	2	Do(a+b+)	DO*01/DO*02	2	LW(a+b-)
HGDP00029	Central South Asia	Brahui	m	O	ABO*O.01.09/ABO*O.01.01	2	k	Kp(a-b+)	Js(a-b+)	KEL*02/KEL*02	2	Jk(a-b+)	JK*02/JK*02	2	Lu(a-b+)	LU*02/LU*02.-13	1.929	Fy(a-b+)	FY*02/FY*02,FY*02W.01	1.905	MM	GYPA*01/GYPA*41	2	S s	GYPB*04/GYPB*03	2	!	RHD*01/RHD*03.01	0	C.c	RHCE*c/RHCE*C	2	e.e	RHCE*e/RHCE*e	2	Di(a-b+)	Wr(a-b+)	DI*02/DI*02	2	Yt(a+b-)	YT*01/YT*01	2	Co(a+b-)	CO*01.01/CO*01.01	2	Do(a+b-)	DO*01/DO*01	2	LW(a+b-)
HGDP00031	Central South Asia	Brahui	m	O	ABO*O.01.01/ABO*O.01.01	2	k	Kp(a-b+)	Js(a-b+)	KEL*02/KEL*02	2	Jk(a+b+)	JK*02/JK*01W.01	2	Lu(a-b+)	LU*02/LU*02.-24	1.929	Fy(a+b+)	FY*02/FY*01	2	MN	GYPA*01/GYPA*02	2	S s	GYPB*04/GYPB*04	2	D.	RHD*01/RHD*01	0	C.c	RHCE*c/RHCE*C	2	E e	RHCE*e/RHCE*E	2	Di(a-b+)	Wr(a-b+)	DI*02/DI*02	2	Yt(a+b-)	YT*01/YT*01	2	Co(a+b-)	CO*01.01/CO*01.01	2	Do(a+b+)	DO*01/DO*02	2	LW(a+b-)
HGDP00033	Central South Asia	Brahui	m	B	ABO*B3.02/ABO*O.01.35	2	k	Kp(a-b+)	Js(a-b+)	KEL*02/KEL*02	2	Jk(a+b+)	JK*02/JK*01	2	Lu(a-b+)	LU*02/LU*02	2	Fy(a+b-)	FY*01/FY*01	2	MM	GYPA*01/GYPA*01	2	S s	GYPB*04/GYPB*03	2	D.	RHD*01/RHD*01	0	C.c	RHCE*c/RHCE*C	2	e.e	RHCE*e/RHCE*e	2	Di(a-b+)	Wr(a-b+)	DI*02/DI*02	2	Yt(a+b-)	YT*01/YT*01	2	Co(a+b-)	CO*01.01/CO*01.01	2	Do(a+b-)	DO*01/DO*01	2	LW(a+b-)
HGDP00035	Central South Asia	Brahui	m	B	ABO*B.01/ABO*O.01.01	2	k	Kp(a-b+)	Js(a-b+)	KEL*02/KEL*02	2	Jk(a-b+)	JK*02/JK*02	2	Lu(a-b+)	LU*02/LU*02	2	Fy(a-b+)	FY*02,FY*02W.01/FY*02,FY*02W.01	1.81	MM	GYPA*01/GYPA*01	0	SS	GYPB*03/GYPB*03	2	D.	RHD*01/RHD*01	0	C.C.	RHCE*C/RHCE*C	2	e.e	RHCE*e/RHCE*e	2	Di(a-b+)	Wr(a-b+)	DI*02/DI*02	2	Yt(a+b-)	YT*01/YT*01	2	Co(a+b-)	CO*01.01/CO*01.01	2	Do(a-b+)	DO*02/DO*02	2	LW(a+b-)
HGDP00037	Central South Asia	Brahui	m	B	ABO*B.01/ABO*O.01.01	2	k	Kp(a-b+)	Js(a-b+)	KEL*02/KEL*02	2	Jk(a+b+)	JK*02/JK*01	2	Lu(a+b+)	LU*01.19/LU*02.19	2	Fy(a+b-)	FY*01/FY*01	2	MM	GYPA*01/GYPA*01	2	SS	GYPB*03/GYPB*03	2	D.	RHD*01/RHD*01	0	C.c	RHCE*c/RHCE*C	2	E e	RHCE*e/RHCE*E	2	Di(a-b+)	Wr(a-b+)	DI*02/DI*02	2	Yt(a+b-)	YT*01/YT*01	2	Co(a+b-)	CO*01.01/CO*01.01	2	Do(a+b+)	DO*01/DO*02	2	LW(a+b-)
HGDP00039	Central South Asia	Brahui	m	A	ABO*A1.02/ABO*O.01.01	2	k	Kp(a-b+)	Js(a-b+)	KEL*02/KEL*02	2	Jk(a+b+)	JK*02/JK*01W.01	2	Lu(a-b+)	LU*02/LU*02.19	2	Fy(a+b-)	FY*02N.01/FY*01	2	MM	GYPA*01/GYPA*01	0	s	GYPB*04/GYPB*04	2	D.	RHD*01/RHD*01N.01	2	C.c	RHCE*c/RHCE*C	2	e.e	RHCE*e/RHCE*e	2	Di(a-b+)	Wr(a-b+)	DI*02/DI*02	2	Yt(a+b-)	YT*01/YT*01	2	Co(a+b-)	CO*01.01/CO*01.01	2	Do(a+b-)	DO*01/DO*01	2	LW(a+b-)
HGDP00041	Central South Asia	Brahui	m	B	ABO*B.01/ABO*O.01.01	2	k	Kp(a-b+)	Js(a-b+)	KEL*02/KEL*02	2	Jk(a-b+)	JK*02/JK*02	2	Lu(a-b+)	LU*02/LU*02	2	Fy(a+b-)	FY*01/FY*01	2	MM	GYPA*01/GYPA*01	0	s	GYPB*04/GYPB*04	2	dd	RHD*01N.01/-	2	cc	RHCE*c/RHCE*c	2	e.e	RHCE*e/RHCE*e	2	Di(a-b+)	Wr(a-b+)	DI*02/DI*02	2	Yt(a+b-)	YT*01/YT*01	2	Co(a+b-)	CO*01.01/CO*01.01	2	Do(a+b-)	DO*01/DO*01	2	LW(a+b-)
HGDP00043	Central South Asia	Brahui	m	O	ABO*O.01.02/ABO*O.01.01	2	k	Kp(a-b+)	Js(a-b+)	KEL*02/KEL*02	2	Jk(a+b+)	JK*02/JK*01W.01	2	Lu(a-b+)	LU*02/LU*02	2	Fy(a+b+)	FY*02/FY*01,FY*01W.02	1.905	MM	GYPA*01/GYPA*01	0	SS	GYPB*03/GYPB*03	2	D.	RHD*01/RHD*01	0	C.c	RHCE*c/RHCE*C	2	E e	RHCE*e/RHCE*E	2	Di(a-b+)	Wr(a-b+)	DI*02/DI*02	2	Yt(a+b-)	YT*01/YT*01	2	Co(a+b-)	CO*01.01/CO*01.01	2	Do(a+b+)	DO*01/DO*02	2	LW(a+b-)
HGDP00045	Central South Asia	Brahui	m	O	ABO*O.01.01/ABO*O.01.01	2	k	Kp(a-b+)	Js(a-b+)	KEL*02/KEL*02	2	Jk(a+b-)	JK*01W.01/JK*01	2	Lu(a-b+)	LU*02/LU*02	2	Fy(a+b+)	FY*02/FY*01,FY*01W.02	1.905	NN	GYPA*02/GYPA*02	2	s	GYPB*04/GYPB*04	2	D.	RHD*01/RHD*01	0	C.C.	RHCE*C/RHCE*C	2	e.e	RHCE*e/RHCE*e	2	Di(a-b+)	Wr(a-b+)	DI*02/DI*02	2	Yt(a+b-)	YT*01/YT*01	2	Co(a+b-)	CO*01.01/CO*01.01	2	Do(a-b+)	DO*02/DO*02	2	LW(a+b-)
HGDP00047	Central South Asia	Brahui	m	B	ABO*B.01/ABO*O.01.01	2	k	Kp(a-b+)	Js(a-b+)	KEL*02/KEL*02	2	Jk(a+b+)	JK*02/JK*01W.03,JK*01W.04	1.931	Lu(a-b+)	LU*02/LU*02.19	2	Fy(a+b-)	FY*01/FY*01	2	MM	GYPA*01/GYPA*01	0	S s	GYPB*04/GYPB*03	2	D.	RHD*01/RHD*01	0	C.c	RHCE*c/RHCE*C	2	E e	RHCE*e/RHCE*E	2	Di(a-b+)	Wr(a-b+)	DI*02/DI*02	2	Yt(a+b-)	YT*01/YT*01	2	Co(a+b-)	CO*01.01/CO*01.01	2	Do(a-b+)	DO*02/DO*02	2	LW(a+b-)
HGDP00049	Central South Asia	Brahui	m	B	ABO*B3.02/ABO*O.01.35	2	k	Kp(a-b+)	Js(a-b+)	KEL*02/KEL*02	2	Jk(a+b+)	JK*02/JK*01W.01	2	Lu(a-b+)	LU*02/LU*02	2	Fy(a+b-)	FY*01/FY*01	2	MM	GYPA*08/GYPA*08	2	S s	GYPB*04/GYPB*03	2	D.	RHD*01/RHD*01	0	C.c	RHCE*c/RHCE*C	2	E e	RHCE*e/RHCE*E	2	Di(a-b+)	Wr(a-b+)	DI*02/DI*02	2	Yt(a+b-)	YT*01/YT*01	2	Co(a+b-)	CO*01.01/CO*01.01	2	Do(a+b+)	DO*01/DO*02	2	LW(a+b-)
HGDP00052	Central South Asia	Balochi	m	O	ABO*O.01.01/ABO*O.01.01	2	k	Kp(a-b+)	Js(a-b+)	KEL*02/KEL*02	2	Jk(a+b-)	JK*01W.01/JK*01	2	Lu(a-b+)	LU*02/LU*02	2	Fy(a+b+)	FY*02/FY*01,FY*01W.02	1.905	MM	GYPA*01/GYPA*01	0	S s	GYPB*04/GYPB*03	2	D.	RHD*01/RHD*01N.01	2	C.c	RHCE*c/RHCE*C	2	e.e	RHCE*e/RHCE*e	2	Di(a-b+)	Wr(a-b+)	DI*02/DI*02	2	Yt(a+b-)	YT*01/YT*01	2	Co(a+b-)	CO*01.01/CO*01.01	2	Do(a+b+)	DO*01/DO*02	2	LW(a+b-)
HGDP00054	Central South Asia	Balochi	m	O	ABO*O.01.02/ABO*O.01.02	2	k	Kp(a-b+)	Js(a-b+)	KEL*02/KEL*02	2	Jk(a+b+)	JK*02/JK*01	2	Lu(a-b+)	LU*02/LU*02.19	2	Fy(a+b-)	FY*01/FY*01	2	MM	GYPA*01/GYPA*01	0	SS	GYPB*03/GYPB*03	2	D.	RHD*01/RHD*01	0	C.c	RHCE*c/RHCE*C	2	E e	RHCE*e/RHCE*E	2	Di(a-b+)	Wr(a-b+)	DI*02/DI*02	2	Yt(a+b-)	YT*01/YT*01	2	Co(a+b-)	CO*01.01/CO*01.01	2	Do(a+b+)	DO*01/DO*02	2	LW(a+b-)
HGDP00056	Central South Asia	Balochi	m	B	ABO*B.01/ABO*B.01	2	k	Kp(a+b+)	Js(a-b+)	KEL*02/KEL*02.03	2	Jk(a+b+)	JK*02/JK*01	2	Lu(a-b+)	LU*02/LU*02.19	2	Fy(a-b+)	FY*02/FY*02,FY*02W.01	1.905	MM	GYPA*01/GYPA*01	0	SS	GYPB*03/GYPB*03	2	D.	RHD*01/RHD*01	0	C.C.	RHCE*C/RHCE*C	2	e.e	RHCE*e/RHCE*e	2	Di(a-b+)	Wr(a-b+)	DI*02/DI*02	2	Yt(a+b-)	YT*01/YT*01	2	Co(a+b-)	CO*01.01/CO*01.01	2	Do(a+b-)	DO*01/DO*01	2	LW(a+b-)
HGDP00057	Central South Asia	Balochi	m	AB	ABO*B.01/ABO*A1.02	2	k	Kp(a-b+)	Js(a-b+)	KEL*02/KEL*02	2	Jk(a+b-)	JK*01W.01/JK*01	2	Lu(a-b+)	LU*02/LU*02	2	Fy(a-b-)	FY*02N.01/FY*02N.01	2	MN	GYPA*01/GYPA*02	2	s	GYPB*04/GYPB*04	2	D.	RHD*01/RHD*01	0	C.C.	RHCE*C/RHCE*C	2	e.e	RHCE*e/RHCE*e	2	Di(a-b+)	n.a.	DI*02/DI*02	2	Yt(a+b-)	YT*01/YT*01	2	Co(a+b-)	CO*01.01/CO*01.01	2	Do(a+b+)	DO*01/DO*02	2	LW(a+b-)
HGDP00060	Central South Asia	Balochi	m	O	ABO*O.01.02/ABO*O.01.01	2	k	Kp(a-b+)	Js(a-b+)	KEL*02/KEL*02	2	Jk(a-b+)	JK*02/JK*02	0	Lu(a-b+)	LU*02/LU*02	0	Fy(a-b+)	FY*02/FY*02N.01	2	MN	GYPA*01/GYPA*02	2	s	GYPB*04/GYPB*04	2	dd	RHD*01N.01/-	2	cc	RHCE*c/RHCE*c	2	e.e	RHCE*e/RHCE*e	2	Di(a-b+)	Wr(a-b+)	DI*02/DI*02	0	Yt(a+b-)	YT*01/YT*01	2	Co(a+b-)	CO*01.01/CO*01.01	2	Do(a-b+)	DO*02/DO*02	2	LW(a+b-)
HGDP00062	Central South Asia	Balochi	m	O	ABO*O.01.01/ABO*O.01.01	2	k	Kp(a-b+)	Js(a-b+)	KEL*02/KEL*02	2	Jk(a+b+)	JK*02/JK*02	0	Lu(a-b+)	LU*02/LU*02	0	Fy(a-b+)	FY*02/FY*02	2	MM	GYPA*01/GYPA*01	2	s	GYPB*04/GYPB*04	2	D.	RHD*01/RHD*01	0	C.c	RHCE*c/RHCE*C	2	e.e	RHCE*e/RHCE*e	2	Di(a-b+)	Wr(a-b+)	DI*02/DI*02	0	Yt(a+b-)	YT*01/YT*01	2	Co(a+b-)	CO*01.01/CO*01.01	2	Do(a+b-)	DO*01/DO*01	2	LW(a+b-)
HGDP00064	Central South Asia	Balochi	m	O	ABO*O.01.01/ABO*O.01.01	2	k	Kp(a-b+)	Js(a-b+)	KEL*02/KEL*02	2	Jk(a-b+)	JK*02/JK*02	0	Lu(a-b+)	LU*02/LU*02	0	Fy(a+b+)	FY*02/FY*01,FY*01W.02	1.905	MM	GYPA*01/GYPA*01	2	SS	GYPB*03/GYPB*03	2	D.	RHD*01/RHD*01N.01	2	C.c	RHCE*c/RHCE*C	2	e.e	RHCE*e/RHCE*e	2	Di(a-b+)	Wr(a-b+)	DI*02/DI*02	0	Yt(a+b+)	YT*01/YT*02	2	Co(a+b-)	CO*01.01/CO*01.01	2	Do(a-b+)	DO*02/DO*02	2	LW(a+b-)
HGDP00066	Central South Asia	Balochi	m	B	ABO*B.01/ABO*B.01	2	k	Kp(a-b+)	Js(a-b+)	KEL*02/KEL*02	2	Jk(a+b+)	JK*02/JK*02	0	Lu(a-b+)	LU*02/LU*02	0	Fy(a+b-)	FY*01/FY*01	2	MM	GYPA*01/GYPA*01	2	SS	GYPB*03/GYPB*03	2	D.	RHD*01/RHD*01	0	C.C.	RHCE*C/RHCE*C	2	e.e	RHCE*e/RHCE*e	2	Di(a-b+)	Wr(a-b+)	DI*02/DI*02	0	Yt(a+b-)	YT*01/YT*01	2	Co(a+b-)	CO*01.01/CO*01.01	2	Do(a+b+)	DO*01/DO*02	2	LW(a+b-)
HGDP00068	Central South Asia	Balochi	m	A	ABO*A1.01/ABO*O.01.02	2	k	Kp(a-b+)	Js(a-b+)	KEL*02/KEL*02	2	Jk(a+b-)	JK*02/JK*02	0	Lu(a-b+)	LU*02/LU*02	0	Fy(a+b+)	FY*02/FY*01	2	MM	GYPA*01/GYPA*01	0	S s	GYPB*04/GYPB*03	2	D.	RHD*01/RHD*01N.01	2	C.C.	RHCE*C/RHCE*C	2	e.e	RHCE*e/RHCE*e	2	Di(a-b+)	Wr(a-b+)	DI*02/DI*02	0	Yt(a+b-)	YT*01/YT*01	2	Co(a+b-)	CO*01.01/CO*01.01	2	Do(a+b+)	DO*01/DO*01	0	LW(a+b-)
HGDP00070	Central South Asia	Balochi	m	O	ABO*O.01.02/ABO*O.01.01	2	k	Kp(a+b+)	Js(a-b+)	KEL*02/KEL*02.03	2	Jk(a+b-)	JK*02/JK*02	0	Lu(a-b+)	LU*02/LU*02	0	Fy(a+b-)	FY*01/FY*01	2	MM	GYPA*01/GYPA*01	0	S s	GYPB*04/GYPB*03	2	dd	RHD*01N.01/-	2	cc	RHCE*c/RHCE*c	2	e.e	RHCE*e/RHCE*e	2	Di(a-b+)	Wr(a-b+)	DI*02/DI*02	0	Yt(a+b-)	YT*01/YT*01	2	Co(a+b-)	CO*01.01/CO*01.01	2	Do(a+b+)	DO*01/DO*02	2	LW(a+b-)
HGDP00072	Central South Asia	Balochi	m	A	ABO*A1.01/ABO*O.01.26	2	k	Kp(a-b+)	Js(a-b+)	KEL*02/KEL*02	2	Jk(a-b+)	JK*02/JK*02	0	Lu(a-b+)	LU*02/LU*02	0	Fy(a+b+)	FY*02/FY*01,FY*01W.02	1.905	MN	GYPA*02/GYPA*01	1.889	s	GYPB*04/GYPB*04	2	D.	RHD*01/RHD*01N.01	2	C.c	RHCE*c/RHCE*C	2	e.e	RHCE*e/RHCE*e	2	Di(a-b+)	Wr(a-b+)	DI*02/DI*02	0	Yt(a+b-)	YT*01/YT*01	2	Co(a+b-)	CO*01.01/CO*01.01	2	Do(a+b+)	DO*01/DO*02	2	LW(a+b-)
HGDP00074	Central South Asia	Balochi	m	O	ABO*O.01.75/ABO*O.01.02	2	k	Kp(a+b-)	Js(a-b+)	KEL*02.03/KEL*02.03	2	Jk(a+b+)	JK*02/JK*02	0	Lu(a-b+)	LU*02/LU*02	0	Fy(a-b+)	FY*02/FY*02	2	MN	GYPA*01/GYPA*02	2	S s	GYPB*04/GYPB*03	2	D.	RHD*01/RHD*01N.01	2	C.c	RHCE*c/RHCE*C	2	e.e	RHCE*e/RHCE*e	2	Di(a-b+)	Wr(a-b+)	DI*02/DI*02	0	Yt(a+b-)	YT*01/YT*01	2	Co(a+b-)	CO*01.01/CO*01.01	2	Do(a-b+)	DO*02/DO*02	2	LW(a+b-)
HGDP00076	Central South Asia	Balochi	m	O	ABO*O.01.02/ABO*O.01.56	2	k	Kp(a-b+)	Js(a-b+)	KEL*02/KEL*02	2	Jk(a-b+)	JK*02/JK*02	0	Lu(a-b+)	LU*02/LU*02	0	Fy(a-b+)	FY*02/FY*02N.01	2	MN	GYPA*01/GYPA*02	2	s	GYPB*04/GYPB*04	2	dd	RHD*01N.01/-	2	cc	RHCE*c/RHCE*c	2	e.e	RHCE*e/RHCE*e	2	Di(a-b+)	Wr(a-b+)	DI*02/DI*02	0	Yt(a+b-)	YT*01/YT*01	2	Co(a+b-)	CO*01.01/CO*01.01	2	Do(a-b+)	DO*01/DO*01	0	LW(a+b-)
HGDP00078	Central South Asia	Balochi	m	O	ABO*O.01.75/ABO*O.01.01	2	k	Kp(a-b+)	Js(a-b+)	KEL*02/KEL*02	2	Jk(a+b-)	JK*01/JK*01	2	Lu(a-b+)	LU*02/LU*02	2	Fy(a+b-)	FY*02N.01/FY*01	2	MN	GYPA*01/GYPA*02	2	S s	GYPB*04/GYPB*03	2	D.	RHD*01/RHD*01,RHD*01EL.36	0	C.c	RHCE*c/RHCE*C	2	E e	RHCE*e/RHCE*E	2	Di(a-b+)	Wr(a-b+)	DI*02/DI*02	2	Yt(a+b-)	YT*01/YT*01	2	Co(a+b-)	CO*01.01/CO*01.01	2	Do(a-b+)	DO*02/DO*02	2	LW(a+b-)
HGDP00080	Central South Asia	Balochi	m	O	ABO*O.01.02/ABO*O.01.02	2	k	Kp(a-b+)	Js(a-b+)	KEL*02/KEL*02	2	Jk(a+b-)	JK*01W.01/JK*01	2	Lu(a-b+)	LU*02/LU*02	2	Fy(a-b+)	FY*02,FY*02W.01/FY*02,FY*02W.01	1.81	MM	GYPA*01/GYPA*01	0	s	GYPB*04/GYPB*04	2	D.	RHD*01/RHD*01	0	C.C.	RHCE*C/RHCE*C	2	e.e	RHCE*e/RHCE*e	2	Di(a-b+)	Wr(a-b+)	DI*02/DI*02	2	Yt(a+b-)	YT*01/YT*01	2	Co(a+b-)	CO*01.01/CO*01.01	2	Do(a+b+)	DO*01/DO*02	2	LW(a+b-)
HGDP00082	Central South Asia	Balochi	m	A	ABO*A1.01/ABO*O.01.01	2	k	Kp(a-b+)	Js(a-b+)	KEL*02/KEL*02	2	Jk(a+b-)	JK*01W.01/JK*01W.01	2	Lu(a-b+)	LU*02/LU*02	2	Fy(a+b+)	FY*02/FY*01	2	MM	GYPA*01/GYPA*01	0	S s	GYPB*04/GYPB*03	2	D.	RHD*01/RHD*01	0	C.C.	RHCE*C/RHCE*C	2	e.e	RHCE*e/RHCE*e	2	Di(a-b+)	Wr(a-b+)	DI*02/DI*02	2	Yt(a+b-)	YT*01/YT*01	2	Co(a+b-)	CO*01.01/CO*01.01	2	Do(a-b+)	DO*02/DO*02	2	LW(a+b-)
HGDP00086	Central South Asia	Balochi	m	O	ABO*O.01.02/ABO*O.01.01	2	k	Kp(a-b+)	Js(a-b+)	KEL*02/KEL*02	2	Jk(a+b+)	JK*02/JK*01W.01	2	Lu(a-b+)	LU*02/LU*02.-13	1.929	Fy(a+b+)	FY*02/FY*01	2	MM	GYPA*01/GYPA*01	0	S s	GYPB*04/GYPB*03	2	D.	RHD*01/RHD*01N.01	2	C.C.	RHCE*C/RHCE*C	2	e.e	RHCE*e/RHCE*e	2	Di(a-b+)	Wr(a-b+)	DI*02/DI*02	2	Yt(a+b-)	YT*01/YT*01	2	Co(a+b-)	CO*01.01/CO*01.01	2	Do(a+b+)	DO*01/DO*02	2	LW(a+b-)
HGDP00088	Central South Asia	Balochi	m	B	ABO*B.01/ABO*O.01.75	2	k	Kp(a-b+)	Js(a-b+)	KEL*02/KEL*02	2	Jk(a-b+)	JK*02/JK*02	2	Lu(a-b+)	LU*02/LU*02.19	2	Fy(a+b-)	FY*01/FY*01	2	MN	GYPA*01/GYPA*02	2	S s	GYPB*04/GYPB*03	2	D.	RHD*01/RHD*01	0	C.C.	RHCE*C/RHCE*C	2	e.e	RHCE*e/RHCE*e	2	Di(a-b+)	Wr(a-b+)	DI*02/DI*02	2	Yt(a+b-)	YT*01/YT*01	2	Co(a+b-)	CO*01.01/CO*01.01	2	Do(a-b+)	DO*02/DO*02	2	LW(a+b-)
HGDP00092	Central South Asia	Balochi	m	O	ABO*O.01.75/ABO*O.01.02	2	k	Kp(a-b+)	Js(a-b+)	KEL*02/KEL*02	2	Jk(a-b+)	JK*02/JK*02	2	Lu(a-b+)	LU*02/LU*02.19	2	Fy(a+b+)	FY*02/FY*01	2	MN	GYPA*01/GYPA*02	2	s	GYPB*04/GYPB*04	2	D.	RHD*01/RHD*01	0	C.c	RHCE*c/RHCE*C	2	E e	RHCE*e/RHCE*E	2	Di(a-b+)	Wr(a-b+)	DI*02/DI*02	2	Yt(a+b-)	YT*01/YT*01	2	Co(a+b-)	CO*01.01/CO*01.01	2	Do(a+b+)	DO*01/DO*02	2	LW(a+b-)
HGDP00094	Central South Asia	Balochi	m	B	ABO*B.01/ABO*O.01.09	2	k	Kp(a-b+)	Js(a-b+)	KEL*02/KEL*02	2	Jk(a+b+)	JK*02/JK*01	2	Lu(a-b+)	LU*02/LU*02.-24	1.929	Fy(a+b+)	FY*02/FY*01	2	MN	GYPA*02/GYPA*01	1.889	s	GYPB*04/GYPB*04	2	D.	RHD*01/RHD*01	0	C.C.	RHCE*C/RHCE*C	2	e.e	RHCE*e/RHCE*e	2	Di(a-b+)	Wr(a-b+)	DI*02/DI*02	2	Yt(a+b-)	YT*01/YT*01	2	Co(a+b-)	CO*01.01/CO*01.01	2	Do(a+b+)	DO*01/DO*02	2	LW(a+b-)
HGDP00096	Central South Asia	Balochi	m	B	ABO*B.01/ABO*O.01.01	2	k	Kp(a-b+)	Js(a-b+)	KEL*02/KEL*02	2	Jk(a+b+)	JK*02/JK*01	2	Lu(a-b+)	LU*02/LU*02.-24	1.929	Fy(a+b-)	FY*01/FY*01	2	MM	GYPA*01/GYPA*01	2	s	GYPB*04/GYPB*04	2	D.	RHD*01/RHD*01	0	C.C.	RHCE*C/RHCE*C	2	e.e	RHCE*e/RHCE*e	2	Di(a-b+)	Wr(a-b+)	DI*02/DI*02	2	Yt(a-b+)	YT*02/YT*02	2	Co(a+b-)	CO*01.01/CO*01.01	2	Do(a+b+)	DO*01/DO*02	2	LW(a+b-)
HGDP00098	Central South Asia	Balochi	m	O	ABO*O.01.01/ABO*O.01.01	2	k	Kp(a-b+)	Js(a-b+)	KEL*02/KEL*02	2	Jk(a+b-)	JK*01W.01/JK*01W.02	2	Lu(a-b+)	LU*02/LU*02.-24	1.929	Fy(a+b+)	FY*02/FY*01,FY*01W.02	1.905	MM	GYPA*08/GYPA*08	0	S s	GYPB*04/GYPB*03	2	D.	RHD*01/RHD*01	0	C.C.	RHCE*C/RHCE*C	2	e.e	RHCE*e/RHCE*e	2	Di(a-b+)	Wr(a-b+)	DI*02/DI*02	2	Yt(a+b-)	YT*01/YT*01	2	Co(a+b-)	CO*01.01/CO*01.01	2	Do(a+b-)	DO*01/DO*01	2	LW(a+b-)
HGDP00099	Central South Asia	Hazara	m	O	ABO*O.01.02/ABO*O.01.02	2	k	Kp(a-b+)	Js(a-b+)	KEL*02/KEL*02	2	Jk(a+b-)	JK*01/JK*01	2	Lu(a-b+)	LU*02/LU*02.-24	1.929	Fy(a+b+)	FY*02/FY*01	2	MM	GYPA*01/GYPA*01	2	s	GYPB*04/GYPB*04	2	D.	RHD*01/RHD*01	0	C.C.	RHCE*C/RHCE*C	2	e.e	RHCE*e/RHCE*e	2	Di(a-b+)	Wr(a-b+)	DI*02/DI*02	2	Yt(a+b-)	YT*01/YT*01	2	Co(a+b-)	CO*01.01/CO*01.01	2	Do(a+b+)	DO*01/DO*02	2	LW(a+b-)
HGDP00100	Central South Asia	Hazara	m	O	ABO*O.02.01/ABO*O.01.01	2	k	Kp(a-b+)	Js(a-b+)	KEL*02/KEL*02	2	Jk(a+b-)	JK*01W.01/JK*01	2	Lu(a-b+)	LU*02/LU*02	2	Fy(a+b+)	FY*02/FY*01	2	NN	GYPA*02/GYPA*02	2	s	GYPB*04/GYPB*04	2	D.	RHD*01/RHD*01	0	C.C.	RHCE*c/RHCE*c	2	e.e	RHCE*e/RHCE*e	2	Di(a-b+)	Wr(a-b+)	DI*02/DI*02	2	Yt(a+b-)	YT*01/YT*01	2	Co(a+b-)	CO*01.01/CO*01.01	2	Do(a-b+)	DO*02/DO*02	2	LW(a+b-)
HGDP00102	Central South Asia	Hazara	m	B	ABO*B.01/ABO*O.01.01	2	k	Kp(a-b+)	Js(a-b+)	KEL*02/KEL*02	2	Jk(a+b+)	JK*02/JK*01	2	Lu(a-b+)	LU*02/LU*02	2	Fy(a+b-)	FY*01/FY*01	2	MN	GYPA*02/GYPA*02	2	S s	GYPB*04/GYPB*03	2	D.	RHD*01/RHD*03.03	0	cc	RHCE*c/RHCE*c	2	EE	RHCE*E/RHCE*E	2	Di(a-b+)	Wr(a-b+)	DI*02/DI*02	2	Yt(a+b-)	YT*01/YT*01	2	Co(a+b-)	CO*01.01/CO*01.01	2	Do(a-b+)	DO*02/DO*02	2	LW(a+b-)
HGDP00103	Central South Asia	Hazara	m	B	ABO*B.01/ABO*B.01	1.986	k	Kp(a-b+)	Js(a-b+)	KEL*02/KEL*02	2	Jk(a-b+)	JK*02/JK*02	2	Lu(a-b+)	LU*02/LU*02	2	Fy(a+b-)	FY*01/FY*01	2	MN	GYPA*01/GYPA*02	2	s	GYPB*04/GYPB*04	2	D.	RHD*01/RHD*01	0	C.C.	RHCE*C/RHCE*C	2	e.e	RHCE*e/RHCE*e	2	Di(a-b+)	Wr(a-b+)	DI*02/DI*02	2	Yt(a+b+)	YT*01/YT*02	2	Co(a+b-)	CO*01.01/CO*01.01	2	Do(a+b+)	DO*01/DO*02	2	LW(a+b-)
HGDP00104	Central South Asia	Hazara	m	B	ABO*B3.02/ABO*O.01.35	2	k	Kp(a-b+)	Js(a-b+)	KEL*02/KEL*02	2	Jk(a+b+)	JK*02/JK*01	2	Lu(a-b+)	LU*02/LU*02	2	Fy(a+b+)	FY*02/FY*01	2	MN	GYPA*02/GYPA*02	2	S s	GYPB*04/GYPB*03	2	D.	RHD*01/RHD*01	0	C.c	RHCE*c/RHCE*C	2	E e	RHCE*e/RHCE*E	2	Di(a+b+)	Wr(a-b+)	DI*02/DI*01	2	Yt(a+b-)	YT*01/YT*01	2	Co(a+b-)	CO*01.01/CO*01.01	2	Do(a-b+)	DO*02/DO*02	2	LW(a+b-)
HGDP00105	Central South Asia	Hazara	m	B	ABO*B.01/ABO*O.01.68	2	k	Kp(a+b+)	Js(a-b+)	KEL*02/KEL*02.03	2	Jk(a+b+)	JK*02N.13,JK*02N.12,JK*02N.11/JK*01	1.931	Lu(a-b+)	LU*02/LU*02.-24	1.929	Fy(a+b-)	FY*01/FY*01	2	MM	GYPA*01/GYPA*01	2	SS	GYPB*03/GYPB*03	2	D.	RHD*01/RHD*01N.01	2	cc	RHCE*c/RHCE*c	2	E e	RHCE*e/RHCE*E	2	Di(a-b+)	Wr(a-b+)	DI*02/DI*02	2	Yt(a+b-)	YT*01/YT*01	2	Co(a+b-)	CO*01.01/CO*01.01	2	Do(a+b+)	DO*01/DO*02	2	LW(a+b-)
HGDP00106	Central South Asia	Hazara	m	A	ABO*A1.01/ABO*O.01.02	2	k	Kp(a-b+)	Js(a-b+)	KEL*02/KEL*02	2	Jk(a+b-)	JK*01W.01/JK*01	2	Lu(a-b+)	LU*02/LU*02	2	Fy(a+b-)	FY*01/FY*01	2	MN	GYPA*01/GYPA*02	2	s	GYPB*04/GYPB*04	2	D.	RHD*01/RHD*01N.01	2	C.c	RHCE*c/RHCE*C	2	e.e	RHCE*e/RHCE*e	2	Di(a-b+)	Wr(a-b+)	DI*02/DI*02	2	Yt(a+b-)	YT*01/YT*01	2	Co(a+b-)	CO*01.01/CO*01.01	2	Do(a+b+)	DO*01/DO*02	2	LW(a+b-)
HGDP00108	Central South Asia	Hazara	m	A	ABO*A1.01/ABO*O.01.01	2	k	Kp(a-b+)	Js(a-b+)	KEL*02/KEL*02	2	Jk(a+b-)	JK*01/JK*01	2	Lu(a-b+)	LU*02/LU*02	2	Fy(a+b+)	FY*02/FY*01	2	MN	GYPA*01/GYPA*02	2	S s	GYPB*04/GYPB*03	2	D.	RHD*01/RHD*01	0	C.c	RHCE*c/RHCE*C	2	E e	RHCE*e/RHCE*E	2	Di(a-b+)	Wr(a-b+)	DI*02/DI*02	2	Yt(a+b-)	YT*01/YT*01	2	Co(a+b-)	CO*01.01/CO*01.01	2	Do(a-b+)	DO*02/DO*02	2	LW(a+b-)
HGDP00109	Central South Asia	Hazara	m	O	ABO*O.01.75/ABO*O.01.02	2	k	Kp(a-b+)	Js(a-b+)	KEL*02/KEL*02	2	Jk(a+b+)	JK*02/JK*01W.01	2	Lu(a-b+)	LU*02.19/LU*02.19	2	Fy(a-b+)	FY*02/FY*02	2	MN	GYPA*08/GYPA*02	2	s	GYPB*04/GYPB*04	2	D.	RHD*01/RHD*01	0	C.c	RHCE*c/RHCE*C	2	E e	RHCE*e/RHCE*E	2	Di(a-b+)	Wr(a-b+)	DI*02/DI*02	2	Yt(a+b-)	YT*01/YT*01	2	Co(a+b-)	CO*01.01/CO*01.01	2	Do(a-b+)	DO*02/DO*02	2	LW(a+b-)
HGDP00110	Central South Asia	Hazara	m	A	ABO*O.01.02/ABO*A2.16	1.986	k	Kp(a-b+)	Js(a-b+)	KEL*02/KEL*02	2	Jk(a+b+)	JK*02/JK*01W.01	2	Lu(a-b+)	LU*02/LU*02	2	Fy(a+b-)	FY*01/FY*01	2	MN	GYPA*02/GYPA*01	1.889	SS	GYPB*03/GYPB*03	2	D.	RHD*01/RHD*01N.01	2	C.c	RHCE*c/RHCE*C	2	e.e	RHCE*e/RHCE*e	2	Di(a-b+)	Wr(a-b+)	DI*02/DI*02	2	Yt(a+b-)	YT*01/YT*01	2	Co(a+b-)	CO*01.01/CO*01.01	2	Do(a+b+)	DO*01/DO*02	2	LW(a+b-)
HGDP00115	Central South Asia	Hazara	m	O	ABO*O.01.02/ABO*O.01.01	2	k	Kp(a-b+)	Js(a-b+)	KEL*02/KEL*02	2	Jk(a+b-)	JK*01W.01/JK*01	2	Lu(a-b+)	LU*02/LU*02.-24	1.929	Fy(a-b+)	FY*02/FY*02,FY*02W.01	1.905	MM	GYPA*01/GYPA*01	0	s	GYPB*04/GYPB*04	2	D.	RHD*01/RHD*01	0	C.c	RHCE*c/RHCE*C	2	E e	RHCE*e/RHCE*E	2	Di(a-b+)	Wr(a-b+)	DI*02/DI*02	2	Yt(a+b-)	YT*01/YT*01	2	Co(a+b-)	CO*01.01/CO*01.01	2	Do(a-b+)	DO*02/DO*02	2	LW(a+b-)
HGDP00118	Central South Asia	Hazara	m	A	ABO*A2.01/ABO*O.01.02	2	k	Kp(a-b+)	Js(a-b+)	KEL*02/KEL*02	2	Jk(a+b-)	JK*01W.01/JK*01	2	Lu(a-b+)	LU*02/LU*02	2	Fy(a+b+)	FY*02/FY*01	2	MM	GYPA*01/GYPA*01	2	s	GYPB*04/GYPB*04	2	!	RHD*01N.01/-	2	cc	RHCE*c/RHCE*c	2	e.e	RHCE*e/RHCE*e	2	Di(a-b+)	Wr(a-b+)	DI*02/DI*02	2	Yt(a+b-)	YT*01/YT*01	2	Co(a+b-)	CO*01.01/CO*01.01	2	Do(a-b+)	DO*02/DO*02	2	LW(a+b-)
HGDP00120	Central South Asia	Hazara	m	B	ABO*BW.14/ABO*O.01.01	2	k	Kp(a-b+)	Js(a-b+)	KEL*02/KEL*02	2	Jk(a+b+)	JK*02/JK*01	2	Lu(a-b+)	LU*02/LU*02.19	2	Fy(a+b-)	FY*01/FY*01	2	MN	GYPA*01/GYPA*02	2	S s	GYPB*04/GYPB*03	2	!	RHD*01N.01/-	2	cc	RHCE*c/RHCE*c	2	e.e	RHCE*e/RHCE*e	2	Di(a-b+)	Wr(a-b+)	DI*02/DI*02	2	Yt(a+b-)	YT*01/YT*01	2	Co(a+b-)	CO*01.01/CO*01.01	2	Do(a+b+)	DO*01/DO*02	2	LW(a+b-)
HGDP00121	Central South Asia	Hazara	m	A	ABO*A1.01/ABO*O.01.22	2	k	Kp(a-b+)	Js(a-b+)	KEL*02/KEL*02	2	Jk(a+b-)	JK*01/JK*01	2	Lu(a-b+)	LU*02/LU*02.19	2	Fy(a+b-)	FY*01/FY*01	2	NN	GYPA*02/GYPA*02	2	s	GYPB*04/GYPB*04	2	D.	RHD*01/RHD*01	0	C.c	RHCE*c/RHCE*C	2	E e	RHCE*e/RHCE*E	2	Di(a-b+)	Wr(a-b+)	DI*02/DI*02	2	Yt(a+b+)	YT*01/YT*02	2	Co(a+b-)	CO*01.01/CO*01.01	2	Do(a+b+)	DO*01/DO*02	2	LW(a+b-)
HGDP00122	Central South Asia	Hazara	m	B	ABO*B.01/ABO*O.01.26	2	k	Kp(a-b+)	Js(a-b+)	KEL*02/KEL*02	2	Jk(a+b+)	JK*02/JK*01	2	Lu(a-b+)	LU*02/LU*02	2	Fy(a+b-)	FY*01/FY*01	2	MN	GYPA*02/GYPA*01	1.889	S s	GYPB*04/GYPB*03	2	D.	RHD*01/RHD*01	0	C.C.	RHCE*C/RHCE*C	2	e.e	RHCE*e/RHCE*e	2	Di(a-b+)	Wr(a-b+)	DI*02/DI*02	2	Yt(a+b-)	YT*01/YT*01	2	Co(a+b-)	CO*01.01/CO*01.01	2	Do(a+b+)	DO*01/DO*02	2	LW(a+b-)
HGDP00127	Central South Asia	Hazara	m	A	ABO*A1.02/ABO*A1.02	2	k	Kp(a-b+)	Js(a-b+)	KEL*02/KEL*02	2	Jk(a+b+)	JK*02/JK*01	2	Lu(a-b+)	LU*02/LU*02.19	2	Fy(a+b+)	FY*02/FY*01	2	MN	GYPA*01/GYPA*02	2	s	GYPB*04/GYPB*04	2	D.	RHD*01/RHD*01	0	C.C.	RHCE*C/RHCE*C	2	e.e	RHCE*e/RHCE*e	2	Di(a-b+)	Wr(a-b+)	DI*02/DI*02	2	Yt(a+b-)	YT*01/YT*01	2	Co(a+b-)	CO*01.01/CO*01.01	2	Do(a-b+)	DO*02/DO*02	2	LW(a+b-)
HGDP00129	Central South Asia	Hazara	m	A	ABO*A1.02/ABO*O.01.01	2	k	Kp(a-b+)	Js(a-b+)	KEL*02/KEL*02	2	Jk(a+b-)	JK*01W.01/JK*01	2	Lu(a-b+)	LU*02/LU*02.19	2	Fy(a+b+)	FY*02/FY*01	2	MM	GYPA*01/GYPA*01	2	S s	GYPB*04/GYPB*03	2	D.	RHD*01/RHD*01N.01	2	C.c	RHCE*c/RHCE*C	2	e.e	RHCE*e/RHCE*e	2	Di(a-b+)	n.a.	DI*02/DI*02	2	Yt(a+b-)	YT*01/YT*01	2	Co(a+b-)	CO*01.01/CO*01.01	2	Do(a-b+)	DO*02/DO*02	2	LW(a+b-)
HGDP00130	Central South Asia	Makrani	m	A	ABO*A1.01/ABO*A1.01	0	k	Kp(a-b+)	Js(a-b+)	KEL*02/KEL*02	0	Jk(a+b+)	JK*02/JK*02	0	Lu(a-b+)	LU*02/LU*02	0	Fy(a+b-)	FY*02N.01/FY*01	2	NN	GYPA*01/GYPA*01	0	s	GYPB*04/GYPB*04	0	D.	RHD*01/RHD*01	0	C.c	RHCE*c/RHCE*C	2	E e	RHCE*e/RHCE*E	2	Di(a-b+)	Wr(a-b+)	DI*02/DI*02	0	Yt(a+b-)	YT*01/YT*01	0	Co(a+b-)	CO*01.01/CO*01.01	0	Do(a+b+)	DO*01/DO*01	0	LW(a+b-)
HGDP00131	Central South Asia	Makrani	m	A	ABO*A1.01/ABO*O.01.01	2	k	Kp(a-b+)	Js(a-b+)	KEL*02/KEL*02	2	Jk(a+b+)	JK*02/JK*01W.01	2	Lu(a-b+)	LU*02/LU*02.-24	1.929	Fy(a+b-)	FY*01/FY*01	2	MM	GYPA*01/GYPA*01	0	S s	GYPB*04/GYPB*03	2	D.	RHD*01/RHD*01N.01	2	cc	RHCE*c/RHCE*c	2	E e	RHCE*e/RHCE*E	2	Di(a-b+)	Wr(a-b+)	DI*02/DI*02	2	Yt(a+b-)	YT*01/YT*01	2	Co(a+b-)	CO*01.01/CO*01.01	2	Do(a-b+)	DO*02/DO*02	2	LW(a+b-)
HGDP00133	Central South Asia	Makrani	m	A	ABO*A1.01/ABO*O.01.01	2	k	Kp(a-b+)	Js(a-b+)	KEL*02/KEL*02	2	Jk(a+b+)	JK*02/JK*01W.01	2	Lu(a-b+)	LU*02/LU*02.19	2	Fy(a+b+)	FY*02/FY*01	2	MN	GYPA*01/GYPA*02	2	S s	GYPB*04/GYPB*03	2	D.	RHD*01/RHD*01N.01	2	C.c	RHCE*c/RHCE*C	2	e.e	RHCE*e/RHCE*e	2	Di(a-b+)	Wr(a-b+)	DI*02/DI*02	2	Yt(a+b-)	YT*01/YT*01	2	Co(a+b-)	CO*01.01/CO*01.01	2	Do(a-b+)	DO*02/DO*02	2	LW(a+b-)
HGDP00134	Central South Asia	Makrani	m	B	ABO*B.01/ABO*O.01.01	2	k	Kp(a-b+)	Js(a-b+)	KEL*02/KEL*02	2	Jk(a+b-)	JK*01W.01/JK*01	2	Lu(a-b+)	LU*02/LU*02.-24	1.929	Fy(a-b+)	FY*02/FY*02N.01	2	MN	GYPA*01/GYPA*02	2	s	GYPB*04/GYPB*04	2	D.	RHD*01/RHD*01N.01	2	cc	RHCE*c/RHCE*c	2	E e	RHCE*e/RHCE*E	2	Di(a-b+)	Wr(a-b+)	DI*02/DI*02	2	Yt(a-b+)	YT*02/YT*02	2	Co(a+b-)	CO*01.01/CO*01.01	2	Do(a+b+)	DO*01/DO*02	2	LW(a+b-)
HGDP00135	Central South Asia	Makrani	m	O	ABO*A1.01/ABO*A1.01	0	k	Kp(a-b+)	Js(a-b+)	KEL*02/KEL*02	0	Jk(a+b+)	JK*02/JK*02	0	Lu(a-b+)	LU*02/LU*02	0	Fy(a+b+)	FY*02/FY*02	0	MN	GYPA*01/GYPA*01	0	s	GYPB*04/GYPB*04	0	D.	RHD*01/RHD*01	0	cc	RHCE*c/RHCE*c	2	EE	RHCE*E/RHCE*E	2	Di(a-b+)	Wr(a-b+)	DI*02/DI*02	0	Yt(a+b-)	YT*01/YT*01	0	Co(a+b-)	CO*01.01/CO*01.01	0	Do(a+b-)	DO*01/DO*01	0	LW(a+b-)
HGDP00136	Central South Asia	Makrani	m	O	ABO*A1.01/ABO*A1.01	0	k	Kp(a-b+)	Js(a-b+)	KEL*02/KEL*02	0	Jk(a+b+)	JK*02/JK*02	0	Lu(a-b+)	LU*02/LU*02	0	Fy(a+b+)	FY*02/FY*02	0	MM	GYPA*01/GYPA*01	0	s	GYPB*04/GYPB*04	0	D.	RHD*01/RHD*01	0	C.C.	RHCE*C/RHCE*C	2	e.e	RHCE*e/RHCE*e	2	Di(a-b+)	Wr(a-b+)	DI*02/DI*02	0	Yt(a+b-)	YT*01/YT*01	0	Co(a+b-)	CO*01.01/CO*01.01	0	Do(a+b-)	DO*01/DO*01	0	LW(a+b-)
HGDP00137	Central South Asia	Makrani	m	O	ABO*A1.01/ABO*A1.01	0	k	Kp(a-b+)	Js(a-b+)	KEL*02/KEL*02	0	Jk(a+b+)	JK*02/JK*02	0	Lu(a-b+)	LU*02/LU*02	0	Fy(a+b+)	FY*02/FY*01	2	MN	GYPA*01/GYPA*01	0	SS	GYPB*04/GYPB*04	0	dd	RHD*01N.01/-	2	cc	RHCE*c/RHCE*c	2	e.e	RHCE*e/RHCE*e	2	Di(a-b+)	Wr(a-b+)	DI*02/DI*02	0	Yt(a+b-)	YT*01/YT*01	0	Co(a+b-)	CO*01.01/CO*01.01	0	Do(a+b-)	DO*01/DO*01	0	LW(a+b-)
HGDP00139	Central South Asia	Makrani	m	O	ABO*O.01.02/ABO*O.01.09	2	k	Kp(a-b+)	Js(a-b+)	KEL*02/KEL*02	2	Jk(a+b-)	JK*01/JK*01	2	Lu(a-b+)	LU*02/LU*02.19	2	Fy(a+b-)	FY*02N.01/FY*01	2	MM	GYPA*01/GYPA*01	2	SS	GYPB*03/GYPB*03	2	D.	RHD*01/RHD*01	0	C.C.	RHCE*C/RHCE*C	2	e.e	RHCE*e/RHCE*e	2	Di(a-b+)	Wr(a-b+)	DI*02/DI*02	2	Yt(a+b-)	YT*01/YT*01	2	Co(a+b-)	CO*01.01/CO*01.01	2	Do(a+b+)	DO*01/DO*02	2	LW(a+b-)
HGDP00140	Central South Asia	Makrani	m	O	ABO*A1.01/ABO*A1.01	0	k	Kp(a-b+)	Js(a-b+)	KEL*02/KEL*02	0	Jk(a+b-)	JK*02/JK*02	0	Lu(a-b+)	LU*02/LU*02	0	Fy(a+b+)	FY*02/FY*01	2	MM	GYPA*01/GYPA*01	0	SS	GYPB*03/GYPB*03	2	D.	RHD*01/RHD*01	0	cc	RHCE*c/RHCE*c	2	E e	RHCE*e/RHCE*E	2	Di(a-b+)	Wr(a-b+)	DI*02/DI*02	0	Yt(a+b+)	YT*01/YT*01	0	Co(a+b-)	CO*01.01/CO*01.01	2	Do(a+b-)	DO*01/DO*01	0	LW(a+b-)
HGDP00141	Central South Asia	Makrani	m	B	ABO*A1.01/ABO*A1.01	0	k	Kp(a-b+)	Js(a-b+)	KEL*02/KEL*02	0	Jk(a+b-)	JK*02/JK*02	0	Lu(a-b+)	LU*02/LU*02	0	Fy(a+b-)	FY*01/FY*01	2	MM	GYPA*01/GYPA*02	2	S s	GYPB*04/GYPB*03	2	D.	RHD*01/RHD*01N.01	2	cc	RHCE*c/RHCE*c	2	E e	RHCE*e/RHCE*E	2	Di(a-b+)	Wr(a-b+)	DI*02/DI*02	0	Yt(a+b-)	YT*01/YT*01	0	Co(a+b-)	CO*01.01/CO*01.01	0	Do(a+b+)	DO*01/DO*01	0	LW(a+b-)
HGDP00143	Central South Asia	Makrani	m	B	ABO*A1.01/ABO*A1.01	0	k	Kp(a-b+)	Js(a-b+)	KEL*02/KEL*02	0	Jk(a+b+)	JK*02/JK*02	0	Lu(a-b+)	LU*02/LU*02	0	Fy(a-b+)	FY*02/FY*02	2	NN	GYPA*02/GYPA*02	2	s	GYPB*04/GYPB*04	2	D.	RHD*01/RHD*01	0	C.C.	RHCE*C/RHCE*C	2	e.e	RHCE*e/RHCE*e	2	Di(a-b+)	Wr(a-b+)	DI*02/DI*02	0	Yt(a+b-)	YT*01/YT*01	0	Co(a+b-)	CO*01.01/CO*01.01	0	Do(a-b+)	DO*01/DO*01	0	LW(a+b-)
HGDP00144	Central South Asia	Makrani	m	O	ABO*A1.01/ABO*A1.01	0	k	Kp(a-b+)	Js(a-b+)	KEL*02/KEL*02	0	Jk(a+b+)	JK*02/JK*02	0	Lu(a-b+)	LU*02/LU*02	0	Fy(a+b+)	FY*02/FY*01	2	MM	GYPA*01/GYPA*01	0	S s	GYPB*04/GYPB*04	0	D.	RHD*01/RHD*01	0	C.C.	RHCE*C/RHCE*C	2	e.e	RHCE*e/RHCE*e	2	Di(a-b+)	Wr(a-b+)	DI*02/DI*02	0	Yt(a+b-)	YT*01/YT*01	0	Co(a+b-)	CO*01.01/CO*01.01	0	Do(a+b+)	DO*01/DO*01	0	LW(a+b-)
HGDP00145	Central South Asia	Makrani	m	B	ABO*A1.01/ABO*A1.01	0	k	Kp(a-b+)	Js(a-b+)	KEL*02/KEL*02	0	Jk(a+b-)	JK*02/JK*02	0	Lu(a-b+)	LU*02/LU*02	0	Fy(a+b+)	FY*02/FY*01,FY*01W.02	1.905	MM	GYPA*01/GYPA*01	0	s	GYPB*04/GYPB*04	0	D.	RHD*01/RHD*01	0	C.C.	RHCE*C/RHCE*C	2	e.e	RHCE*e/RHCE*e	2	Di(a-b+)	Wr(a-b+)	DI*02/DI*02	0	Yt(a+b+)	YT*01/YT*01	0	Co(a+b-)	CO*01.01/CO*01.01	0	Do(a+b+)	DO*01/DO*01	0	LW(a+b-)
HGDP00146	Central South Asia	Makrani	m	B	ABO*A1.01/ABO*A1.01	0	k	Kp(a-b+)	Js(a-b+)	KEL*02/KEL*02	0	Jk(a+b-)	JK*02/JK*02	0	Lu(a-b+)	LU*02/LU*02	0	Fy(a+b-)	FY*02N.01/FY*01	2	MM	GYPA*01/GYPA*01	0	S s	GYPB*04/GYPB*04	0	D.	RHD*01/RHD*01N.01	2	C.C.	RHCE*C/RHCE*C	2	e.e	RHCE*e/RHCE*e	2	Di(a-b+)	Wr(a-b+)	DI*02/DI*02	0	Yt(a+b-)	YT*01/YT*01	0	Co(a+b-)	CO*01.01/CO*01.01	0	Do(a+b-)	DO*01/DO*01	0	LW(a+b-)
HGDP00148	Central South Asia	Makrani	m	O	ABO*A1.01/ABO*A1.01	0	k	Kp(a-b+)	Js(a-b+)	KEL*02/KEL*02	0	Jk(a+b+)	JK*02/JK*02	0	Lu(a+b+)	LU*02/LU*02	0	Fy(a+b+)	FY*02/FY*01,FY*01W.02	1.905	MN	GYPA*01/GYPA*01	0	SS	GYPB*04/GYPB*04	0	D.	RHD*01/RHD*01	0	C.c	RHCE*c/RHCE*C	2	E e	RHCE*e/RHCE*E	2	Di(a-b+)	Wr(a-b+)	DI*02/DI*02	0	Yt(a+b-)	YT*01/YT*01	0	Co(a+b-)	CO*01.01/CO*01.01	0	Do(a+b-)	DO*01/DO*01	0	LW(a+b-)
HGDP00149	Central South Asia	Makrani	m	O	ABO*O.01.26/ABO*O.01.01	2	k	Kp(a-b+)	Js(a-b+)	KEL*02/KEL*02	2	Jk(a-b+)	JK*02/JK*02	2	Lu(a-b+)	LU*02/LU*02	2	Fy(a+b-)	FY*01/FY*01	2	MN	GYPA*02/GYPA*01	1.889	S s	GYPB*04/GYPB*03	2	D.	RHD*01/RHD*01N.01	2	cc	RHCE*c/RHCE*c	2	e.e	RHCE*e/RHCE*e	2	Di(a-b+)	Wr(a-b+)	DI*02/DI*02	2	Yt(a+b-)	YT*01/YT*01	2	Co(a+b-)	CO*01.01/CO*01.01	2	Do(a+b+)	DO*01/DO*02	2	LW(a+b-)
HGDP00150	Central South Asia	Makrani	m	O	ABO*A1.01/ABO*A1.01	0	k	Kp(a-b+)	Js(a-b+)	KEL*02/KEL*02	2	Jk(a+b-)	JK*02/JK*02	0	Lu(a-b+)	LU*02/LU*02	0	Fy(a-b-)	FY*02N.01/FY*02N.01	2	MN	GYPA*01/GYPA*02	2	S s	GYPB*04/GYPB*03	2	D.	RHD*01/RHD*01	0	C.C.	RHCE*C/RHCE*C	2	e.e	RHCE*e/RHCE*e	2	Di(a-b+)	Wr(a-b+)	DI*02/DI*02	0	Yt(a+b-)	YT*01/YT*01	2	Co(a+b-)	CO*01.01/CO*01.01	2	Do(a+b+)	DO*01/DO*01	0	LW(a+b-)
HGDP00151	Central South Asia	Makrani	f	B	ABO*B.01/ABO*B.01	2	k	Kp(a-b+)	Js(a-b+)	KEL*02/KEL*02	2	Jk(a-b+)	JK*02/JK*02	2	Lu(a-b+)	LU*02/LU*02	2	Fy(a-b-)	FY*02N.01/FY*02N.01	2	MM	GYPA*01/GYPA*01	2	S s	GYPB*04/GYPB*03	2	D.	RHD*01/RHD*01N.01	2	cc	RHCE*c/RHCE*c	2	E e	RHCE*e/RHCE*E	2	Di(a-b+)	Wr(a-b+)	DI*02/DI*02	2	Yt(a+b+)	YT*01/YT*02	2	Co(a+b-)	CO*01.01/CO*01.01	2	Do(a-b+)	DO*02/DO*02	2	LW(a+b-)
HGDP00153	Central South Asia	Makrani	f	O	ABO*A1.01/ABO*A1.01	0	k	Kp(a-b+)	Js(a+b+)	KEL*02/KEL*02.06	2	Jk(a+b+)	JK*02/JK*02	0	Lu(a-b+)	LU*02/LU*02	0	Fy(a+b-)	FY*01/FY*01	2	MN	GYPA*01/GYPA*02	2	s	GYPB*04/GYPB*04	2	D.	RHD*01/RHD*01	0	C.c	RHCE*c/RHCE*C	2	E e	RHCE*e/RHCE*E	2	Di(a-b+)	Wr(a-b+)	DI*02/DI*02	0	Yt(a+b-)	YT*01/YT*01	2	Co(a+b-)	CO*01.01/CO*01.01	2	Do(a+b-)	DO*01/DO*01	0	LW(a+b-)
HGDP00154	Central South Asia	Makrani	f	O	ABO*A1.01/ABO*A1.01	0	k	Kp(a-b+)	Js(a-b+)	KEL*02/KEL*02	0	Jk(a+b-)	JK*02/JK*02	0	Lu(a-b+)	LU*02/LU*02	0	Fy(a-b+)	FY*02/FY*02N.01	2	MM	GYPA*01/GYPA*01	0	s	GYPB*04/GYPB*04	0	dd	RHD*01N.01/-	2	cc	RHCE*c/RHCE*c	2	e.e	RHCE*e/RHCE*e	2	Di(a-b+)	Wr(a-b+)	DI*02/DI*02	0	Yt(a+b-)	YT*01/YT*01	0	Co(a+b-)	CO*01.01/CO*01.01	0	Do(a+b-)	DO*01/DO*01	0	LW(a+b-)
HGDP00155	Central South Asia	Makrani	f	A	ABO*A1.01/ABO*A1.01	0	k	Kp(a-b+)	Js(a-b+)	KEL*02/KEL*02	2	Jk(a+b+)	JK*02/JK*02	0	Lu(a-b+)	LU*02/LU*02	0	Fy(a+b+)	FY*02/FY*01	2	MM	GYPA*08/GYPA*08	2	s	GYPB*04/GYPB*04	2	D.	RHD*01/RHD*01	0	C.C.	RHCE*C/RHCE*C	2	e.e	RHCE*e/RHCE*e	2	Di(a-b+)	Wr(a-b+)	DI*02/DI*02	0	Yt(a+b-)	YT*01/YT*01	2	Co(a+b-)	CO*01.01/CO*01.01	2	Do(a-b+)	DO*01/DO*01	0	LW(a+b-)
HGDP00158	Central South Asia	Makrani	m	O	ABO*O.01.02/ABO*O.01.02	2	k	Kp(a-b+)	Js(a-b+)	KEL*02/KEL*02	2	Jk(a+b-)	JK*01/JK*01	2	Lu(a-b+)	LU*02/LU*02.19	2	Fy(a+b+)	FY*02/FY*01,FY*01W.02	1.905	NN	GYPA*02/GYPA*02	2	s	GYPB*04/GYPB*04	2	D.	RHD*01/RHD*01	0	C.C.	RHCE*C/RHCE*C	2	e.e	RHCE*e/RHCE*e	2	Di(a-b+)	Wr(a-b+)	DI*02/DI*02	2	Yt(a+b+)	YT*01/YT*02	2	Co(a+b-)	CO*01.01/CO*01.01	2	Do(a+b-)	DO*01/DO*01	2	LW(a+b-)
HGDP00161	Central South Asia	Makrani	m	O	ABO*O.01.02/ABO*O.01.01	2	k	Kp(a-b+)	Js(a-b+)	KEL*02/KEL*02	2	Jk(a+b-)	JK*01W.01/JK*01W.01	2	Lu(a-b+)	LU*02/LU*02.19	2	Fy(a-b+)	FY*02/FY*02,FY*02W.01	1.905	MM	GYPA*01/GYPA*01	2	s	GYPB*04/GYPB*04	2	dd	RHD*01N.01/-	2	cc	RHCE*c/RHCE*c	2	e.e	RHCE*e/RHCE*e	2	Di(a-b+)	Wr(a-b+)	DI*02/DI*02	2	Yt(a+b-)	YT*01/YT*01	2	Co(a+b-)	CO*01.01/CO*01.01	2	Do(a+b-)	DO*01/DO*01	2	LW(a+b-)
HGDP00163	Central South Asia	Sindhi	m	O	ABO*O.01.01/ABO*O.01.01	2	k	Kp(a-b+)	Js(a-b+)	KEL*02/KEL*02	2	Jk(a+b+)	JK*02/JK*01	2	Lu(a-b+)	LU*02/LU*02.-24	1.929	Fy(a+b+)	FY*02/FY*01	2	MM	GYPA*01/GYPA*01	2	S s	GYPB*04/GYPB*03	2	D.	RHD*01/RHD*01N.01	2	C.c	RHCE*c/RHCE*C	2	e.e	RHCE*e/RHCE*e	2	Di(a-b+)	Wr(a-b+)	DI*02/DI*02	2	Yt(a+b-)	YT*01/YT*01	2	Co(a+b-)	CO*01.01/CO*01.01	2	Do(a+b+)	DO*01/DO*02	2	LW(a+b-)
HGDP00165	Central South Asia	Sindhi	m	O	ABO*O.01.02/ABO*O.01.01	2	k	Kp(a-b+)	Js(a-b+)	KEL*02/KEL*02	2	Jk(a+b+)	JK*02/JK*01W.01	2	Lu(a-b+)	LU*02/LU*02	2	Fy(a+b+)	FY*02/FY*01	2	MN	GYPA*01/GYPA*02	2	s	GYPB*04/GYPB*04	2	D.	RHD*01/RHD*01	0	C.c	RHCE*c/RHCE*C	2	E e	RHCE*e/RHCE*E	2	Di(a-b+)	Wr(a-b+)	DI*02/DI*02	2	Yt(a+b-)	YT*01/YT*01	2	Co(a+b-)	CO*01.01/CO*01.01	2	Do(a-b+)	DO*02/DO*02	2	LW(a+b-)
HGDP00167	Central South Asia	Sindhi	m	B	ABO*B3.02/ABO*O.01.35	2	k	Kp(a-b+)	Js(a-b+)	KEL*02/KEL*02	2	Jk(a+b+)	JK*02/JK*01W.01	2	Lu(a-b+)	LU*02/LU*02	2	Fy(a+b-)	FY*01/FY*01	2	MN	GYPA*01/GYPA*02	2	s	GYPB*04/GYPB*04	2	D.	RHD*01/RHD*01	0	C.c	RHCE*c/RHCE*C	2	E e	RHCE*e/RHCE*E	2	Di(a-b+)	Wr(a-b+)	DI*02/DI*02	2	Yt(a+b-)	YT*01/YT*01	2	Co(a+b-)	CO*01.01/CO*01.01	2	Do(a-b+)	DO*02/DO*02	2	LW(a+b-)
HGDP00169	Central South Asia	Sindhi	m	A	ABO*A1.01/ABO*O.01.75	2	k	Kp(a-b+)	Js(a-b+)	KEL*02/KEL*02	2	Jk(a+b+)	JK*02/JK*01	2	Lu(a-b+)	LU*02/LU*02	2	Fy(a+b+)	FY*02/FY*01	2	MN	GYPA*01/GYPA*02	2	S s	GYPB*04/GYPB*03	2	D.	RHD*01/RHD*01N.01	2	cc	RHCE*c/RHCE*c	2	e.e	RHCE*e/RHCE*e	2	Di(a-b+)	Wr(a-b+)	DI*02/DI*02	2	Yt(a+b-)	YT*01/YT*01	2	Co(a+b-)	CO*01.01/CO*01.01	2	Do(a-b+)	DO*02/DO*02	2	LW(a+b-)
HGDP00171	Central South Asia	Sindhi	m	O	ABO*O.01.75/ABO*O.01.01	2	k	Kp(a-b+)	Js(a-b+)	KEL*02/KEL*02	2	Jk(a+b+)	JK*02/JK*01W.01	2	Lu(a-b+)	LU*02/LU*02.-24	1.929	Fy(a+b-)	FY*01/FY*01	2	NN	GYPA*02/GYPA*02	2	s	GYPB*04/GYPB*04	2	D.	RHD*01/RHD*01N.01	2	cc	RHCE*c/RHCE*c	2	E e	RHCE*e/RHCE*E	2	Di(a-b+)	Wr(a-b+)	DI*02/DI*02	2	Yt(a+b-)	YT*01/YT*01	2	Co(a+b-)	CO*01.01/CO*01.01	2	Do(a+b-)	DO*01/DO*01	2	LW(a+b-)
HGDP00173	Central South Asia	Sindhi	m	B	ABO*B.01/ABO*O.01.01	2	k	Kp(a-b+)	Js(a-b+)	KEL*02/KEL*02	2	Jk(a+b-)	JK*01/JK*01	2	Lu(a-b+)	LU*02/LU*02.-24	1.929	Fy(a+b+)	FY*02/FY*01	2	MN	GYPA*01/GYPA*02	2	S s	GYPB*04/GYPB*03	2	D.	RHD*01/RHD*01N.01	2	C.c	RHCE*c/RHCE*C	2	e.e	RHCE*e/RHCE*e	2	Di(a-b+)	Wr(a-b+)	DI*02/DI*02	2	Yt(a+b-)	YT*01/YT*01	2	Co(a+b-)	CO*01.01/CO*01.01	2	Do(a-b+)	DO*02/DO*02	2	LW(a+b-)
HGDP00175	Central South Asia	Sindhi	m	B	ABO*B.01/ABO*O.01.01	2	k	Kp(a-b+)	Js(a-b+)	KEL*02/KEL*02	2	Jk(a+b+)	JK*02/JK*01W.01	2	Lu(a-b+)	LU*02/LU*02.-24	1.929	Fy(a+b+)	FY*02/FY*01	2	MN	GYPA*01/GYPA*02	2	SS	GYPB*03/GYPB*03	2	D.	RHD*01/RHD*01N.01	2	C.c	RHCE*c/RHCE*C	2	e.e	RHCE*e/RHCE*e	2	Di(a-b+)	Wr(a-b+)	DI*02/DI*02	2	Yt(a+b-)	YT*01/YT*01	2	Co(a+b-)	CO*01.01/CO*01.01	2	Do(a+b+)	DO*01/DO*02	2	LW(a+b-)
HGDP00177	Central South Asia	Sindhi	m	B	ABO*B.01/ABO*O.02.01	2	k	Kp(a-b+)	Js(a-b+)	KEL*02/KEL*02	2	Jk(a+b+)	JK*02/JK*01W.01	2	Lu(a-b+)	LU*02/LU*02.19	2	Fy(a+b-)	FY*01/FY*01	2	MN	GYPA*01/GYPA*02	2	SS	GYPB*03/GYPB*03	2	D.	RHD*01/RHD*01	0	C.C.	RHCE*C/RHCE*C	2	e.e	RHCE*e/RHCE*e	2	Di(a-b+)	Wr(a-b+)	DI*02/DI*02	2	Yt(a+b+)	YT*01/YT*02	2	Co(a+b-)	CO*01.01/CO*01.01	2	Do(a+b+)	DO*01/DO*02	2	LW(a+b-)
HGDP00179	Central South Asia	Sindhi	m	O	ABO*O.01.02/ABO*O.01.01	2	k	Kp(a-b+)	Js(a-b+)	KEL*02/KEL*02	2	Jk(a-b+)	JK*02/JK*02	2	Lu(a-b+)	LU*02/LU*02.-13	1.929	Fy(a+b-)	FY*01/FY*01	2	MM	GYPA*08/GYPA*08	2	SS	GYPB*03/GYPB*03	2	D.	RHD*01/RHD*01N.01	2	C.c	RHCE*c/RHCE*C	2	e.e	RHCE*e/RHCE*e	2	Di(a-b+)	Wr(a-b+)	DI*02/DI*02	2	Yt(a+b+)	YT*01/YT*02	2	Co(a+b-)	CO*01.01/CO*01.01	2	Do(a-b+)	DO*02/DO*02	2	LW(a+b-)
HGDP00181	Central South Asia	Sindhi	m	O	ABO*O.01.01/ABO*O.01.01	2	k	Kp(a-b+)	Js(a-b+)	KEL*02/KEL*02	2	Jk(a+b-)	JK*01W.01/JK*01W.01	2	Lu(a-b+)	LU*02/LU*02	2	Fy(a+b+)	FY*02/FY*01	2	NN	GYPA*02/GYPA*02	2	S s	GYPB*04/GYPB*03	2	D.	RHD*01/RHD*01	0	C.C.	RHCE*C/RHCE*C	2	e.e	RHCE*e/RHCE*e	2	Di(a-b+)	Wr(a-b+)	DI*02/DI*02	2	Yt(a+b-)	YT*01/YT*01	2	Co(a+b-)	CO*01.01/CO*01.01	2	Do(a+b+)	DO*01/DO*02	2	LW(a+b-)
HGDP00183	Central South Asia	Sindhi	m	B	ABO*B.01/ABO*O.01.01	2	k	Kp(a-b+)	Js(a-b+)	KEL*02/KEL*02	2	Jk(a-b+)	JK*02/JK*02	2	Lu(a-b+)	LU*02/LU*02	2	Fy(a+b+)	FY*02/FY*01,FY*01W.02	1.905	MN	GYPA*01/GYPA*02	2	s	GYPB*04/GYPB*04	2	D.	RHD*01/RHD*01	0	C.C.	RHCE*C/RHCE*C	2	e.e	RHCE*e/RHCE*e	2	Di(a-b+)	Wr(a-b+)	DI*02/DI*02	2	Yt(a+b-)	YT*01/YT*01	2	Co(a+b-)	CO*01.01/CO*01.01	2	Do(a-b+)	DO*02/DO*02	2	LW(a+b-)
HGDP00185	Central South Asia	Sindhi	m	B	ABO*B.01/ABO*O.01.01	2	k	Kp(a-b+)	Js(a-b+)	KEL*02/KEL*02	2	Jk(a+b+)	JK*02/JK*01W.01	2	Lu(a-b+)	LU*02/LU*02.-24	1.929	Fy(a+b-)	FY*01/FY*01	2	MM	GYPA*02/GYPA*02	2	s	GYPB*04/GYPB*04	2	D.	RHD*01/RHD*01	0	C.c	RHCE*c/RHCE*C	2	E e	RHCE*e/RHCE*E	2	Di(a-b+)	Wr(a-b+)	DI*02/DI*02	2	Yt(a+b-)	YT*01/YT*01	2	Co(a+b-)	CO*01.01/CO*01.01	2	Do(a-b+)	DO*02/DO*02	2	LW(a+b-)
HGDP00187	Central South Asia	Sindhi	m	B	ABO*B.01/ABO*B.01	2	k	Kp(a-b+)	Js(a-b+)	KEL*02/KEL*02	2	Jk(a+b-)	JK*01/JK*01	2	Lu(a-b+)	LU*02/LU*02.19	2	Fy(a+b+)	FY*02/FY*01	2	MM	GYPA*01/GYPA*01	2	s	GYPB*04/GYPB*04	2	D.	RHD*01/RHD*01	0	C.C.	RHCE*C/RHCE*C	2	e.e	RHCE*e/RHCE*e	2	Di(a+b+)	Wr(a-b+)	DI*02/DI*01	2	Yt(a+b-)	YT*01/YT*01	2	Co(a+b-)	CO*01.01/CO*01.01	2	Do(a-b+)	DO*02/DO*02	2	LW(a+b-)
HGDP00189	Central South Asia	Sindhi	m	B	ABO*B.01/ABO*O.01.68	2	k	Kp(a-b+)	Js(a-b+)	KEL*02/KEL*02	2	Jk(a-b+)	JK*02/JK*02	2	Lu(a-b+)	LU*02/LU*02	2	Fy(a+b-)	FY*01/FY*01	2	MN	GYPA*01/GYPA*02	2	SS	GYPB*03/GYPB*03	2	D.	RHD*01/RHD*01N.01	2	C.c	RHCE*c/RHCE*C	2	e.e	RHCE*e/RHCE*e	2	Di(a-b+)	Wr(a-b+)	DI*02/DI*02	2	Yt(a+b-)	YT*01/YT*01	2	Co(a+b-)	CO*01.01/CO*01.01	2	Do(a-b+)	DO*02/DO*02	2	LW(a+b-)
HGDP00191	Central South Asia	Sindhi	m	O	ABO*O.01.01/ABO*O.01.01	2	k	Kp(a-b+)	Js(a-b+)	KEL*02/KEL*02	2	Jk(a-b+)	JK*02/JK*02	2	Lu(a-b+)	LU*02.19/LU*02.19	2	Fy(a+b-)	FY*01/FY*01	2	MN	GYPA*02/GYPA*01	1.889	S s	GYPB*04/GYPB*03	2	D.	RHD*01/RHD*01	0	C.C.	RHCE*C/RHCE*C	2	e.e	RHCE*e/RHCE*e	2	Di(a-b+)	Wr(a-b+)	DI*02/DI*02	2	Yt(a+b-)	YT*01/YT*01	2	Co(a+b-)	CO*01.01/CO*01.01	2	Do(a+b+)	DO*01/DO*02	2	LW(a+b-)
HGDP00192	Central South Asia	Sindhi	f	B	ABO*B.01/ABO*O.01.75	2	k	Kp(a-b+)	Js(a-b+)	KEL*02/KEL*02	2	Jk(a-b+)	JK*02/JK*02	2	Lu(a-b+)	LU*02/LU*02.-24	1.929	Fy(a+b-)	FY*01/FY*01	2	MM	GYPA*01/GYPA*01	0	s	GYPB*04/GYPB*04	2	dd	RHD*01N.01/-	2	cc	RHCE*c/RHCE*c	2	e.e	RHCE*e/RHCE*e	2	Di(a-b+)	Wr(a-b+)	DI*02/DI*02	2	Yt(a+b-)	YT*01/YT*01	2	Co(a+b-)	CO*01.01/CO*01.01	2	Do(a+b+)	DO*01/DO*02	2	LW(a+b-)
HGDP00197	Central South Asia	Sindhi	m	B	ABO*B.01/ABO*B.01	2	k	Kp(a-b+)	Js(a-b+)	KEL*02/KEL*02	2	Jk(a-b+)	JK*02/JK*02	2	Lu(a-b+)	LU*02.19/LU*02.19	2	Fy(a+b+)	FY*02/FY*01	2	MN	GYPA*02/GYPA*02	2	S s	GYPB*04/GYPB*03	2	D.	RHD*01/RHD*01	0	C.C.	RHCE*C/RHCE*C	2	e.e	RHCE*e/RHCE*e	2	Di(a-b+)	Wr(a-b+)	DI*02/DI*02	2	Yt(a+b-)	YT*01/YT*01	2	Co(a+b-)	CO*01.01/CO*01.01	2	Do(a-b+)	DO*02/DO*02	2	LW(a+b-)
HGDP00199	Central South Asia	Sindhi	m	B	ABO*B.01/ABO*O.01.01	2	k	Kp(a-b+)	Js(a-b+)	KEL*02/KEL*02	2	Jk(a+b+)	JK*02/JK*01	2	Lu(a-b+)	LU*02/LU*02	2	Fy(a+b-)	FY*01/FY*01	2	MN	GYPA*01/GYPA*02	2	s	GYPB*04/GYPB*04	2	D.	RHD*01/RHD*01	0	C.c	RHCE*c/RHCE*C	2	e.e	RHCE*e/RHCE*e	2	Di(a-b+)	Wr(a-b+)	DI*02/DI*02	2	Yt(a+b-)	YT*01/YT*01	2	Co(a+b-)	CO*01.01/CO*01.01	2	Do(a+b+)	DO*01/DO*02	2	LW(a+b-)
HGDP00201	Central South Asia	Sindhi	m	O	ABO*O.01.01/ABO*O.01.01	2	k	Kp(a-b+)	Js(a-b+)	KEL*02/KEL*02	2	Jk(a-b+)	JK*02/JK*02	2	Lu(a-b+)	LU*02.19/LU*02.19	2	Fy(a+b+)	FY*02/FY*01	2	MM	GYPA*01/GYPA*01	0	S s	GYPB*04/GYPB*03	2	D.	RHD*01/RHD*01N.01	2	C.c	RHCE*c/RHCE*C	2	e.e	RHCE*e/RHCE*e	2	Di(a-b+)	Wr(a-b+)	DI*02/DI*02	2	Yt(a+b+)	YT*01/YT*02	2	Co(a+b-)	CO*01.01/CO*01.01	2	Do(a+b+)	DO*01/DO*02	2	LW(a+b-)
HGDP00205	Central South Asia	Sindhi	m	O	ABO*O.01.01/ABO*O.01.01	1.986	k	Kp(a-b+)	Js(a-b+)	KEL*02/KEL*02	2	Jk(a+b+)	JK*02/JK*01	2	Lu(a-b+)	LU*02.09/LU*02.19	2	Fy(a+b+)	FY*02/FY*01	2	MN	GYPA*01/GYPA*02	2	s	GYPB*04/GYPB*04	2	D.	RHD*01/RHD*01	0	C.C.	RHCE*C/RHCE*C	2	e.e	RHCE*e/RHCE*e	2	Di(a-b+)	Wr(a-b+)	DI*02/DI*02	2	Yt(a+b-)	YT*01/YT*01	2	Co(a+b-)	CO*01.01/CO*01.01	2	Do(a+b+)	DO*01/DO*02	2	LW(a+b-)
HGDP00206	Central South Asia	Sindhi	f	B	ABO*B3.02/ABO*O.01.35	2	k	Kp(a-b+)	Js(a-b+)	KEL*02/KEL*02	2	Jk(a+b+)	JK*02/JK*01W.01	2	Lu(a-b+)	LU*02/LU*02	2	Fy(a+b+)	FY*02/FY*01	2	MN	GYPA*01/GYPA*02	2	SS	GYPB*03/GYPB*03	2	D.	RHD*01/RHD*01N.01	2	C.c	RHCE*c/RHCE*C	2	e.e	RHCE*e/RHCE*e	2	Di(a-b+)	Wr(a-b+)	DI*02/DI*02	2	Yt(a+b-)	YT*01/YT*01	2	Co(a+b-)	CO*01.01/CO*01.01	2	Do(a-b+)	DO*02/DO*02	2	LW(a+b-)
HGDP00210	Central South Asia	Sindhi	f	O	ABO*O.01.02/ABO*O.01.01	2	k	Kp(a-b+)	Js(a-b+)	KEL*02/KEL*02	2	Jk(a+b-)	JK*02/JK*02	0	Lu(a-b+)	LU*02/LU*02	0	Fy(a+b+)	FY*02/FY*01	2	MN	GYPA*02/GYPA*01	1.889	S s	GYPB*04/GYPB*03	2	D.	RHD*01/RHD*01N.01	2	C.c	RHCE*c/RHCE*C	2	e.e	RHCE*e/RHCE*e	2	Di(a-b+)	Wr(a-b+)	DI*02/DI*02	0	Yt(a+b+)	YT*01/YT*02	2	Co(a+b-)	CO*01.01/CO*01.01	2	Do(a+b-)	DO*01/DO*01	2	LW(a+b-)
HGDP00213	Central South Asia	Pathan	m	B	ABO*B.01/ABO*B.01	2	k	Kp(a-b+)	Js(a-b+)	KEL*02/KEL*02	2	Jk(a+b+)	JK*02/JK*01	2	Lu(a-b+)	LU*02.-24/LU*02.19	1.929	Fy(a+b+)	FY*02/FY*01	2	MM	GYPA*01/GYPA*01	2	S s	GYPB*04/GYPB*03	2	D.	RHD*01/RHD*01	0	C.C.	RHCE*C/RHCE*C	2	e.e	RHCE*e/RHCE*e	2	Di(a-b+)	Wr(a-b+)	DI*02/DI*02	2	Yt(a+b-)	YT*01/YT*01	2	Co(a+b-)	CO*01.01/CO*01.01	2	Do(a+b+)	DO*01/DO*02	2	LW(a+b-)
HGDP00214	Central South Asia	Pathan	m	O	ABO*O.01.26/ABO*O.01.01	2	k	Kp(a-b+)	Js(a-b+)	KEL*02/KEL*02	2	Jk(a+b+)	JK*02/JK*01	2	Lu(a-b+)	LU*02/LU*02.19	2	Fy(a+b-)	FY*01/FY*01	2	MM	GYPA*01/GYPA*01	2	S s	GYPB*04/GYPB*03	2	D.	RHD*01/RHD*01	0	C.C.	RHCE*C/RHCE*C	2	e.e	RHCE*e/RHCE*e	2	Di(a-b+)	Wr(a-b+)	DI*02/DI*02	2	Yt(a+b-)	YT*01/YT*01	2	Co(a+b-)	CO*01.01/CO*01.01	2	Do(a-b+)	DO*02/DO*02	2	LW(a+b-)
HGDP00218	Central South Asia	Pathan	m	B	ABO*A1.01/ABO*A1.01	0	k	Kp(a-b+)	Js(a-b+)	KEL*02/KEL*02	0	Jk(a-b+)	JK*02/JK*02	0	Lu(a-b+)	LU*02/LU*02	0	Fy(a+b-)	FY*01/FY*01	2	MN	GYPA*01/GYPA*02	2	s	GYPB*04/GYPB*04	2	dd	RHD*01N.01/-	2	cc	RHCE*c/RHCE*c	2	e.e	RHCE*e/RHCE*e	2	Di(a-b+)	n.a.	DI*02/DI*02	0	Yt(a+b-)	YT*01/YT*01	0	Co(a+b-)	CO*01.01/CO*01.01	0	Do(a+b+)	DO*01/DO*01	0	LW(a+b-)
HGDP00222	Central South Asia	Pathan	m	O	ABO*A1.01/ABO*A1.01	0	k	Kp(a-b+)	Js(a-b+)	KEL*02/KEL*02	0	Jk(a+b+)	JK*02/JK*02	0	Lu(a-b+)	LU*02/LU*02	0	Fy(a+b+)	FY*02/FY*01	2	MM	GYPA*01/GYPA*01	0	S s	GYPB*04/GYPB*04	0	D.	RHD*01/RHD*01	0	C.C.	RHCE*C/RHCE*C	2	E e	RHCE*e/RHCE*E	2	Di(a-b+)	Wr(a-b+)	DI*02/DI*02	0	Yt(a+b+)	YT*01/YT*01	0	Co(a+b-)	CO*01.01/CO*01.01	0	Do(a-b+)	DO*01/DO*01	0	LW(a+b-)
HGDP00224	Central South Asia	Pathan	m	B	ABO*B.01/ABO*O.01.01	2	k	Kp(a-b+)	Js(a-b+)	KEL*02/KEL*02	2	Jk(a+b-)	JK*01/JK*01	2	Lu(a-b+)	LU*02/LU*02	2	Fy(a+b+)	FY*02/FY*01	2	MM	GYPA*01/GYPA*01	2	s	GYPB*04/GYPB*04	2	D.	RHD*01/RHD*01	0	C.c	RHCE*c/RHCE*C	2	e.e	RHCE*e/RHCE*e	2	Di(a-b+)	Wr(a-b+)	DI*02/DI*02	2	Yt(a+b+)	YT*01/YT*02	2	Co(a+b-)	CO*01.01/CO*01.01	2	Do(a+b+)	DO*01/DO*02	2	LW(a+b-)
HGDP00226	Central South Asia	Pathan	m	A	ABO*A1.01/ABO*O.01.56	2	k	Kp(a-b+)	Js(a-b+)	KEL*02/KEL*02	2	Jk(a+b+)	JK*02/JK*01W.01	2	Lu(a-b+)	LU*02.19,LU*02.-24/LU*02.19	1.857	Fy(a+b+)	FY*02/FY*01W.02	2	MM	GYPA*01/GYPA*01	0	s	GYPB*04/GYPB*04	2	dd	RHD*01N.01/-	2	cc	RHCE*c/RHCE*c	2	e.e	RHCE*e/RHCE*e	2	Di(a-b+)	Wr(a-b+)	DI*02/DI*02	2	Yt(a+b-)	YT*01/YT*01	2	Co(a+b-)	CO*01.01/CO*01.01	2	Do(a-b+)	DO*02/DO*02	2	LW(a+b-)
HGDP00228	Central South Asia	Pathan	m	A	ABO*A1.01/ABO*A1.01	2	k	Kp(a-b+)	Js(a-b+)	KEL*02/KEL*02	2	Jk(a+b+)	JK*02/JK*01	2	Lu(a-b+)	LU*02/LU*02	2	Fy(a-b+)	FY*02/FY*02	2	MM	GYPA*02/GYPA*01	1.889	S s	GYPB*04/GYPB*03	2	D.	RHD*01/RHD*01N.01	2	C.c	RHCE*c/RHCE*C	2	e.e	RHCE*e/RHCE*e	2	Di(a-b+)	Wr(a-b+)	DI*02/DI*02	2	Yt(a+b-)	YT*01/YT*01	2	Co(a+b-)	CO*01.01/CO*01.01	2	Do(a+b+)	DO*01/DO*02	2	LW(a+b-)
HGDP00230	Central South Asia	Pathan	m	A	ABO*A1.01/ABO*A2.06	2	k	Kp(a-b+)	Js(a-b+)	KEL*02/KEL*02N.28	2	Jk(a+b+)	JK*02/JK*02	0	Lu(a-b+)	LU*02/LU*02	0	Fy(a+b+)	FY*02/FY*01,FY*01W.02	1.905	MN	GYPA*01/GYPA*02	2	s	GYPB*04/GYPB*04	2	D.	RHD*01/RHD*01	0	C.C.	RHCE*C/RHCE*C	2	e.e	RHCE*e/RHCE*e	2	Di(a-b+)	Wr(a-b+)	DI*02/DI*02	2	Yt(a+b-)	YT*01/YT*01	2	Co(a+b-)	CO*01.01/CO*01.01	2	Do(a-b+)	DO*02/DO*02	2	LW(a+b-)
HGDP00234	Central South Asia	Pathan	m	A	ABO*A1.01/ABO*A1.01	2	k	Kp(a-b+)	Js(a-b+)	KEL*02/KEL*02	2	Jk(a+b+)	JK*02/JK*01	2	Lu(a-b+)	LU*02/LU*02.19	2	Fy(a-b+)	FY*02/FY*02	2	MN	GYPA*01/GYPA*02	2	S s	GYPB*04/GYPB*03	2	D.	RHD*01/RHD*01N.01	2	C.c	RHCE*c/RHCE*C	2	e.e	RHCE*e/RHCE*e	2	Di(a-b+)	Wr(a-b+)	DI*02/DI*02	2	Yt(a+b-)	YT*01/YT*01	2	Co(a+b-)	CO*01.01/CO*01.01	2	Do(a+b+)	DO*01/DO*02	2	LW(a+b-)
HGDP00237	Central South Asia	Pathan	f	B	ABO*B.01/ABO*O.01.56	2	k	Kp(a-b+)	Js(a-b+)	KEL*02/KEL*02	2	Jk(a+b+)	JK*02/JK*02	0	Lu(a-b+)	LU*02/LU*02	0	Fy(a-b+)	FY*02/FY*02,FY*02W.01	1.905	NN	GYPA*02/GYPA*02	2	SS	GYPB*03/GYPB*03	2	!	RHD*01N.01/-	2	cc	RHCE*c/RHCE*c	2	e.e	RHCE*e/RHCE*e	2	Di(a-b+)	Wr(a-b+)	DI*02/DI*02	0	Yt(a+b+)	YT*01/YT*02	2	Co(a+b-)	CO*01.01/CO*01.01	2	Do(a-b+)	DO*02/DO*02	2	LW(a+b-)
HGDP00239	Central South Asia	Pathan	f	B	ABO*B.01/ABO*B.01	2	k	Kp(a-b+)	Js(a-b+)	KEL*02/KEL*02	2	Jk(a+b+)	JK*02/JK*01	2	Lu(a-b+)	LU*02/LU*02	0	Fy(a+b+)	FY*02/FY*01,FY*01W.02	1.905	MN	GYPA*01/GYPA*02	2	S s	GYPB*04/GYPB*03	2	D.	RHD*01/RHD*01N.01	2	C.c	RHCE*c/RHCE*C	2	e.e	RHCE*e/RHCE*e	2	Di(a-b+)	Wr(a-b+)	DI*02/DI*02	2	Yt(a+b-)	YT*01/YT*01	2	Co(a+b-)	CO*01.01/CO*01.01	2	Do(a+b+)	DO*01/DO*02	2	LW(a+b-)
HGDP00241	Central South Asia	Pathan	m	AB	ABO*A2.01/ABO*B.01	2	k	Kp(a-b+)	Js(a-b+)	KEL*02/KEL*02	2	Jk(a-b+)	JK*02/JK*02	0	Lu(a-b+)	LU*02/LU*02	0	Fy(a+b-)	FY*01/FY*01	2	MN	GYPA*01/GYPA*02	2	s	GYPB*04/GYPB*04	2	dd	RHD*01N.01/-	2	cc	RHCE*c/RHCE*c	2	e.e	RHCE*e/RHCE*e	2	Di(a-b+)	Wr(a-b+)	DI*02/DI*02	0	Yt(a+b-)	YT*01/YT*01	2	Co(a+b-)	CO*01.01/CO*01.01	2	Do(a+b+)	DO*01/DO*02	2	LW(a+b-)
HGDP00243	Central South Asia	Pathan	m	AB	ABO*A2.01/ABO*B.01	2	k	Kp(a-b+)	Js(a-b+)	KEL*02/KEL*02	2	Jk(a+b+)	JK*02/JK*01W.01	2	Lu(a-b+)	LU*02/LU*02	2	Fy(a-b+)	FY*02/FY*02	2	MM	GYPA*01/GYPA*01	0	S s	GYPB*04/GYPB*03	2	D.	RHD*01/RHD*01	0	C.C.	RHCE*C/RHCE*C	2	e.e	RHCE*e/RHCE*e	2	Di(a-b+)	Wr(a-b+)	DI*02/DI*02	2	Yt(a+b-)	YT*01/YT*01	2	Co(a+b-)	CO*01.01/CO*01.01	2	Do(a+b+)	DO*01/DO*02	2	LW(a+b-)
HGDP00244	Central South Asia	Pathan	f	B	ABO*B.01/ABO*O.01.01	2	k	Kp(a-b+)	Js(a-b+)	KEL*02/KEL*02	2	Jk(a+b+)	JK*02/JK*01W.01	2	Lu(a-b+)	LU*02.19/LU*02.19	2	Fy(a+b+)	FY*02/FY*01	2	MN	GYPA*01/GYPA*02	2	S s	GYPB*04/GYPB*03	2	D.	RHD*01/RHD*01	0	cc	RHCE*c/RHCE*c	2	EE	RHCE*E/RHCE*E	2	Di(a-b+)	Wr(a-b+)	DI*02/DI*02	2	Yt(a+b+)	YT*01/YT*02	2	Co(a+b-)	CO*01.01/CO*01.01	2	Do(a+b+)	DO*01/DO*02	2	LW(a+b-)
HGDP00247	#N/A	#N/A	#N/A	O	ABO*O.01.02/ABO*O.01.02	2	k	Kp(a-b+)	Js(a-b+)	KEL*02/KEL*02	2	Jk(a+b+)	JK*02/JK*01	2	Lu(a-b+)	LU*02/LU*02	2	Fy(a+b-)	FY*01/FY*01	2	MM	GYPA*01/GYPA*01	2	S s	GYPB*04/GYPB*03	2	D.	RHD*01/RHD*01	0	C.C.	RHCE*C/RHCE*C	2	e.e	RHCE*e/RHCE*e	2	Di(a-b+)	Wr(a-b+)	DI*02/DI*02	2	Yt(a+b-)	YT*01/YT*01	2	Co(a+b-)	CO*01.01/CO*01.01	2	Do(a+b-)	DO*01/DO*01	2	LW(a+b-)
HGDP00248	#N/A	#N/A	#N/A	B	ABO*B.01/ABO*B.01	2	k	Kp(a-b+)	Js(a-b+)	KEL*02/KEL*02	2	Jk(a+b+)	JK*02/JK*01	2	Lu(a-b+)	LU*02.19/LU*02.-13	1.929	Fy(a+b-)	FY*01/FY*01	2	MM	GYPA*01/GYPA*01	0	s	GYPB*04/GYPB*04	2	D.	RHD*01/RHD*01	0	C.c	RHCE*c/RHCE*C	2	e.e	RHCE*e/RHCE*e	2	Di(a-b+)	Wr(a-b+)	DI*02/DI*02	2	Yt(a+b-)	YT*01/YT*01	2	Co(a+b-)	CO*01.01/CO*01.01	2	Do(a+b+)	DO*01/DO*02	2	LW(a+b-)
HGDP00251	Central South Asia	Pathan	m	O	ABO*A1.01/ABO*A1.01	0	k	Kp(a-b+)	Js(a-b+)	KEL*02/KEL*02	0	Jk(a+b-)	JK*02/JK*02	0	Lu(a-b+)	LU*02/LU*02	0	Fy(a+b-)	FY*01/FY*01	2	MN	GYPA*01/GYPA*01	0	S s	GYPB*04/GYPB*04	0	D.	RHD*01/RHD*01N.01	2	C.c	RHCE*c/RHCE*C	2	e.e	RHCE*e/RHCE*e	2	Di(a-b+)	Wr(a-b+)	DI*02/DI*02	0	Yt(a+b-)	YT*01/YT*01	0	Co(a+b-)	CO*01.01/CO*01.01	0	Do(a-b+)	DO*01/DO*01	0	LW(a+b-)
HGDP00254	Central South Asia	Pathan	m	A	ABO*A1.01/ABO*O.01.01	2	k	Kp(a-b+)	Js(a-b+)	KEL*02/KEL*02	2	Jk(a+b-)	JK*01W.01/JK*01	2	Lu(a-b+)	LU*02/LU*02.19	2	Fy(a+b-)	FY*01/FY*01	2	MN	GYPA*01/GYPA*02	2	S s	GYPB*04/GYPB*03	2	D.	RHD*01/RHD*01	0	C.c	RHCE*c/RHCE*C	2	e.e	RHCE*e/RHCE*e	2	Di(a-b+)	Wr(a-b+)	DI*02/DI*02	2	Yt(a-b+)	YT*02/YT*02	2	Co(a+b-)	CO*01.01/CO*01.01	2	Do(a+b-)	DO*01/DO*01,DO*02.-08	1.867	LW(a+b-)
HGDP00258	Central South Asia	Pathan	m	B	ABO*B.01/ABO*B.01	2	k	Kp(a-b+)	Js(a-b+)	KEL*02/KEL*02	2	Jk(a-b+)	JK*02/JK*02	2	Lu(a-b+)	LU*02/LU*02	2	Fy(a+b+)	FY*02/FY*01	2	MM	GYPA*02/GYPA*02	2	s	GYPB*04/GYPB*04	2	D.	RHD*01/RHD*01	0	C.C.	RHCE*C/RHCE*C	2	e.e	RHCE*e/RHCE*e	2	Di(a-b+)	Wr(a-b+)	DI*02/DI*02	2	Yt(a+b-)	YT*01/YT*01	2	Co(a+b-)	CO*01.01/CO*01.01	2	Do(a+b+)	DO*01/DO*02	2	LW(a+b-)
HGDP00259	Central South Asia	Pathan	m	O	ABO*O.01.01/ABO*O.01.01	2	k	Kp(a-b+)	Js(a-b+)	KEL*02/KEL*02	2	Jk(a+b-)	JK*01W.01/JK*01	2	Lu(a-b+)	LU*02.19,LU*02.-24/LU*02.19	1.857	Fy(a+b-)	FY*01/FY*01	2	MN	GYPA*01/GYPA*02	2	s	GYPB*04/GYPB*04	2	dd	RHD*01N.01/-	2	cc	RHCE*c/RHCE*c	2	e.e	RHCE*e/RHCE*e	2	Di(a-b+)	Wr(a-b+)	DI*02/DI*02	2	Yt(a+b-)	YT*01/YT*01	2	Co(a+b-)	CO*01.01/CO*01.01	2	Do(a-b+)	DO*02/DO*02	2	LW(a+b-)
HGDP00262	Central South Asia	Pathan	m	O	ABO*O.01.01/ABO*O.01.01	2	k	Kp(a-b+)	Js(a-b+)	KEL*02/KEL*02	2	Jk(a-b+)	JK*02/JK*02	2	Lu(a-b+)	LU*02/LU*02.19	2	Fy(a+b-)	FY*01/FY*01	2	MM	GYPA*01/GYPA*01	2	S s	GYPB*04/GYPB*03	2	D.	RHD*01/RHD*01	0	C.C.	RHCE*C/RHCE*C	2	e.e	RHCE*e/RHCE*e	2	Di(a-b+)	Wr(a-b+)	DI*02/DI*02	2	Yt(a+b-)	YT*01/YT*01	2	Co(a+b-)	CO*01.01/CO*01.01	2	Do(a+b+)	DO*01/DO*02	2	LW(a+b-)
HGDP00264	Central South Asia	Pathan	m	O	ABO*A1.01/ABO*A1.01	0	k	Kp(a-b+)	Js(a-b+)	KEL*02/KEL*02	0	Jk(a+b-)	JK*02/JK*02	0	Lu(a-b+)	LU*02/LU*02	0	Fy(a+b+)	FY*02/FY*01	2	MM	GYPA*01/GYPA*01	0	S s	GYPB*04/GYPB*04	0	D.	RHD*01/RHD*01N.01	2	C.c	RHCE*c/RHCE*C	2	e.e	RHCE*e/RHCE*e	2	Di(a-b+)	Wr(a-b+)	DI*02/DI*02	0	Yt(a+b-)	YT*01/YT*01	0	Co(a+b-)	CO*01.01/CO*01.01	0	Do(a-b+)	DO*01/DO*01	0	LW(a+b-)
HGDP00274	Central South Asia	Kalash	f	AB	ABO*A2.01/ABO*B.01	2	k	Kp(a-b+)	Js(a-b+)	KEL*02/KEL*02	2	Jk(a+b-)	JK*01W.01/JK*01W.01	2	Lu(a-b+)	LU*02.19/LU*02.19	2	Fy(a+b-)	FY*01/FY*01	2	MN	GYPA*01/GYPA*02	2	s	GYPB*04/GYPB*04	2	D.	RHD*01/RHD*01N.01	2	C.c	RHCE*c/RHCE*C	2	e.e	RHCE*e/RHCE*e	2	Di(a-b+)	Wr(a-b+)	DI*02/DI*02	2	Yt(a+b+)	YT*01/YT*02	2	Co(a+b-)	CO*01.01/CO*01.01	2	Do(a+b+)	DO*01/DO*02	2	LW(a+b-)
HGDP00277	Central South Asia	Kalash	m	B	ABO*B.01/ABO*O.01.01	2	k	Kp(a-b+)	Js(a-b+)	KEL*02/KEL*02	2	Jk(a+b-)	JK*01W.01/JK*01W.01	2	Lu(a-b+)	LU*02.19/LU*02.19	2	Fy(a+b+)	FY*02/FY*01	2	NN	GYPA*02/GYPA*02	2	s	GYPB*04/GYPB*04	2	D.	RHD*01/RHD*01	0	C.C.	RHCE*C/RHCE*C	2	e.e	RHCE*e/RHCE*e	2	Di(a-b+)	Wr(a-b+)	DI*02/DI*02	2	Yt(a+b+)	YT*01/YT*02	2	Co(a+b-)	CO*01.01/CO*01.01	2	Do(a+b+)	DO*01/DO*02	2	LW(a+b-)
HGDP00279	Central South Asia	Kalash	m	O	ABO*O.01.26/ABO*O.01.01	2	k	Kp(a-b+)	Js(a-b+)	KEL*02/KEL*02	2	Jk(a+b+)	JK*02/JK*01	2	Lu(a-b+)	LU*02/LU*02.-24	1.929	Fy(a+b-)	FY*01/FY*01	2	MN	GYPA*01/GYPA*02	2	s	GYPB*04/GYPB*04	2	D.	RHD*01/RHD*01N.01	2	C.c	RHCE*c/RHCE*C	2	e.e	RHCE*e/RHCE*e	2	Di(a-b+)	Wr(a-b+)	DI*02/DI*02	2	Yt(a+b+)	YT*01/YT*02	2	Co(a+b-)	CO*01.01/CO*01.01	2	Do(a+b+)	DO*01/DO*02	2	LW(a+b-)
HGDP00281	Central South Asia	Kalash	m	O	ABO*O.01.01/ABO*O.01.01	2	k	Kp(a-b+)	Js(a-b+)	KEL*02/KEL*02	2	Jk(a+b-)	JK*01/JK*01	2	Lu(a-b+)	LU*02/LU*02	2	Fy(a-b+)	FY*02/FY*02	2	MN	GYPA*01/GYPA*02	2	s	GYPB*04/GYPB*04	2	D.	RHD*01/RHD*01	2	C.C.	RHCE*C/RHCE*C	2	e.e	RHCE*e/RHCE*e	2	Di(a-b+)	Wr(a-b+)	DI*02/DI*02	2	Yt(a+b-)	YT*01/YT*01	2	Co(a+b-)	CO*01.01/CO*01.01	2	Do(a+b+)	DO*01/DO*02	2	LW(a+b-)
HGDP00285	Central South Asia	Kalash	m	A	ABO*A1.01/ABO*O.01.56	2	k	Kp(a-b+)	Js(a-b+)	KEL*02/KEL*02	2	Jk(a+b-)	JK*01W.01/JK*01	2	Lu(a-b+)	LU*02.-24/LU*02.19	1.929	Fy(a-b+)	FY*02W.01/FY*02W.01	2	MM	GYPA*01/GYPA*01	0	S s	GYPB*04/GYPB*03	2	D.	RHD*01/RHD*01	0	C.C.	RHCE*C/RHCE*C	2	e.e	RHCE*e/RHCE*e	2	Di(a-b+)	Wr(a-b+)	DI*02/DI*02	2	Yt(a+b+)	YT*01/YT*02	2	Co(a+b-)	CO*01.01/CO*01.01	2	Do(a+b-)	DO*01/DO*01	2	LW(a+b-)
HGDP00288	Central South Asia	Kalash	m	O	ABO*O.01.01/ABO*O.01.01	2	k	Kp(a-b+)	Js(a-b+)	KEL*02/KEL*02	2	Jk(a-b+)	JK*02/JK*02	2	Lu(a-b+)	LU*02.-24/LU*02.19	1.929	Fy(a+b+)	FY*02/FY*01	2	MM	GYPA*01/GYPA*01	0	S s	GYPB*04/GYPB*03	2	D.	RHD*01/RHD*01N.01	2	C.c	RHCE*c/RHCE*C	2	e.e	RHCE*e/RHCE*e	2	Di(a-b+)	Wr(a-b+)	DI*02/DI*02	2	Yt(a+b-)	YT*01/YT*01	2	Co(a+b-)	CO*01.01/CO*01.01	2	Do(a+b+)	DO*01/DO*02	2	LW(a+b-)
HGDP00290	Central South Asia	Kalash	m	A	ABO*A1.02/ABO*O.01.01	2	k	Kp(a-b+)	Js(a-b+)	KEL*02/KEL*02	2	Jk(a+b-)	JK*01W.01/JK*01W.04	2	Lu(a-b+)	LU*02/LU*02.-24	1.929	Fy(a-b+)	FY*02,FY*02W.01/FY*02,FY*02W.01	1.81	NN	GYPA*02/GYPA*02	2	s	GYPB*04/GYPB*04	2	D.	RHD*01/RHD*01N.01	2	C.c	RHCE*c/RHCE*C	2	e.e	RHCE*e/RHCE*e	2	Di(a-b+)	Wr(a-b+)	DI*02/DI*02	2	Yt(a+b-)	YT*01/YT*01	2	Co(a+b-)	CO*01.01/CO*01.01	2	Do(a+b+)	DO*01/DO*02	2	LW(a+b-)
HGDP00298	Central South Asia	Kalash	f	A	ABO*A1.01/ABO*A1.02	2	k	Kp(a-b+)	Js(a-b+)	KEL*02/KEL*02	2	Jk(a+b+)	JK*02/JK*01	2	Lu(a-b+)	LU*02.-24/LU*02.19	1.929	Fy(a-b+)	FY*02/FY*02	2	NN	GYPA*02/GYPA*02	2	s	GYPB*04/GYPB*04	2	D.	RHD*01/RHD*01	0	C.C.	RHCE*C/RHCE*C	2	e.e	RHCE*e/RHCE*e	2	Di(a-b+)	Wr(a-b+)	DI*02/DI*02	2	Yt(a+b-)	YT*01/YT*01	2	Co(a+b-)	CO*01.01/CO*01.01	2	Do(a+b-)	DO*01/DO*01	2	LW(a+b-)
HGDP00302	Central South Asia	Kalash	m	A	ABO*A1.01/ABO*O.01.22	2	k	Kp(a-b+)	Js(a-b+)	KEL*02/KEL*02	2	Jk(a+b+)	JK*02/JK*01W.01	2	Lu(a-b+)	LU*02/LU*02.19	2	Fy(a+b+)	FY*02/FY*01	2	NN	GYPA*02/GYPA*02	2	s	GYPB*04/GYPB*04	2	D.	RHD*01/RHD*01	0	C.C.	RHCE*C/RHCE*C	2	e.e	RHCE*e/RHCE*e	2	Di(a-b+)	Wr(a-b+)	DI*02/DI*02	2	Yt(a+b-)	YT*01/YT*01	2	Co(a+b-)	CO*01.01/CO*01.01	2	Do(a+b+)	DO*01/DO*02	2	LW(a+b-)
[truncated: 659 more rows]
[truncated: 29 more columns]

## Sheet: MALDI
Supplementary Table 5: Reference antigens generated with MALDI-TOF haemocarta small panel (2 plex panel)
[truncated: 798 more rows]

[truncated: 6 more sheets: Array_ABO, bloodAgent-phased, bloodAgent-non-phased, GiAB TGS calls, Four local samples, Discordance detailes]
